# Supplementary material for: Effect of Superovulation Treatment on Oocyte’s DNA Methylation
Source: Int J Mol Sci. 2022 Dec 18;23(24):16158. doi: 10.3390/ijms232416158 (PMC9785075; doi:10.3390/ijms232416158)
Supplement: Supplementary file 1 [file ijms-23-16158-s001.zip]

Archive with 12 entries (12 files):
- Supplementary Figure S1.tif
- Supplementary Figure S2.tif
- Supplementary Figure S3.tif
- Supplementary Table S1.XLSX
- Supplementary Table S2.XLSX
- Supplementary Table S3.xlsx
- Supplementary Table S3.zip
- Supplementary Table S4.XLSX
- Supplementary Table S5.XLSX
- Supplementary Table S6.xlsx
- Supplementary Table S7.xlsx
- Supplementary Table S8.XLSX
