# Supplementary material for: Effect of Superovulation Treatment on Oocyte’s DNA Methylation
Source: Int J Mol Sci. 2022 Dec 18;23(24):16158. doi: 10.3390/ijms232416158 (PMC9785075; doi:10.3390/ijms232416158)
Supplement: Supplementary file 1 [file ijms-23-16158-s001.zip › Supplementary Table S1.XLSX]

## Sheet: Supplementary Table 1
Sample	Total Reads	Aligned Reads	Unique Reads (remaining)	Unique reads average)	Total Cs	Methylated CpGs	Unmethylated CpGs	Methylated chgs	Unmethylated chgs	Methylated CHHs	Unmethylated CHHs	CpGme	CHGme	CHHme
ns8_R1	5156800	1657271	662731	666252	14524775	879811	1046190	184403	3984956	502404	7927011	45.7	4.4	6
ns8_R3	5104877	1632278	669772		14662207	877503	1049358	186724	4022548	511014	8015060	45.5	4.4	6
ns9_R1	6474286	1663631	799821	781097	17265730	746950	971472	193245	4309883	580426	10463754	43.5	4.3	5.3
ns9_R3	6119822	1475280	762373		16396986	708996	928025	187362	4085920	574219	9912464	43.3	4.4	5.5
ns10_R1	4105292	1069743	320371	315789	6758155	317785	370430	101438	1630397	346329	3991776	46.2	5.9	8
ns10_R3	3877991	965116	311207		6540076	308313	357751	100700	1573194	353656	3846462	46.3	6	8.4
ns11_R1	6491631	1699675	374390	365109	8031952	364863	476753	118169	1945827	394288	4732052	43.4	5.7	7.7
ns11_R3	6136344	1524963	355828		7577500	344453	450164	114747	1825704	400087	4442345	43.3	5.9	8.3
ns12_R1	2959578	570973	175708	176010	3622822	177143	204696	61842	849799	240303	2089039	46.4	6.8	10.3
ns12_R3	2929087	543452	176311		3636727	177081	205028	63478	849452	251831	2089857	46.3	7	10.8
ns14_R1	796045	244726	79991	79800	1630783	77627	103031	31522	371823	112692	934088	43	7.8	10.8
ns14_R3	785796	237510	79609		1624986	76851	99810	32765	367389	121158	927013	43.5	8.2	11.6
ns15_R1	2477687	596965	227040	226682	4922811	302118	380162	66624	1318759	190316	2664832	44.3	4.8	6.7
ns15_R3	2453891	581237	226325		4901811	300820	373698	65907	1313409	193851	2654126	44.6	4.8	6.8
ns16_R1	1247514	413037	168561	168790	3604714	178795	245650	50776	903513	177134	2048846	42.1	5.3	8
ns16_R3	1234941	402418	169019		3615471	178655	241779	53282	900452	191121	2050182	42.5	5.6	8.5
ns19_R1	1350217	321712	136976	135444	2905621	176388	245610	44374	776518	141836	1520895	41.8	5.4	8.5
ns19_R3	1337336	315004	133911		2848263	171745	237509	43331	760912	138939	1495827	42	5.4	8.5
ns24_R1	2401348	344025	71816	70871	1410153	91117	119800	31719	359115	116356	692046	43.2	8.1	14.4
ns24_R3	2353839	333032	69926		1370105	88833	115622	30658	347142	118942	668908	43.4	8.1	15.1
s1_R1	1436840	532643	194586	190582	4129007	223962	271429	76575	1023193	266839	2267009	45.2	7	10.5
s1_R3	1394262	486154	186579		3951660	213320	257034	75052	972624	268661	2164969	45.4	7.2	11
s4_R1	2857049	1154235	390813	376390	8529134	396706	560206	106094	2152527	325938	4987663	41.5	4.7	6.1
s4_R3	2705767	1046317	361966		7867449	367162	511581	99865	1973084	320790	4594967	41.8	4.8	6.5
s18_R1	999974	371239	144475	138538	3062579	175689	204202	57829	762452	216449	1645958	46.2	7	11.6
s18_R3	975582	333935	132601		2803378	160742	183099	56097	684757	219941	1498742	46.7	7.6	12.8
s27_R1	9906591	3887659	1514179	1.49525e+06	33368329	1606913	1869870	295490	8580204	857865	20157987	46.2	3.3	4.1
s27_R3	9527685	3536117	1476328		32466417	1563665	1831387	294439	8352684	873916	19550326	46.1	3.4	4.3
s32_R1	10911125	2519622	1173665	1.16982e+06	26342024	1492150	1924622	227319	7206955	656749	14834229	43.7	3.1	4.2
s32_R3	10654913	2392267	1165980		26052061	1461527	1903711	226594	7123009	672286	14664934	43.4	3.1	4.4
sO_R1	4652135	1193209	481278	477299	10604539	623912	772757	139355	2861019	392809	5814687	44.7	4.6	6.3
sO_R3	4554425	1141360	473320		10377131	605900	751667	136515	2797490	388225	5697334	44.6	4.7	6.4
sP_R1	1483994	317677	128014	126476	2698158	167268	237582	42768	724156	134855	1391529	41.3	5.6	8.8
sP_R3	1468281	307936	124937		2637328	162819	229467	41730	708357	134600	1360355	41.5	5.6	9
sT_R1	15669673	9409187	2453246	2.35012e+06	53288020	2244977	2888864	562677	13358221	1623330	32609951	43.7	4	4.7
sT_R3	15000652	8292501	2246989		49062073	2092152	2728886	534115	12256420	1594565	29855935	43.4	4.2	5.1
sI_R1	12849174	7491864	2015854	1.91584e+06	44025936	1810040	2437979	416542	11054138	1266535	27040702	42.6	3.6	4.5
sI_R3	12274121	6515633	1815819		39909601	1662810	2264205	395803	9951472	1250098	24385213	42.3	3.8	4.9
sII_R1	515192	261845	92444	87327.5	1935898	102904	129442	28666	509139	86435	1079312	44.3	5.3	7.4
sII_R3	489467	221850	82211		1743920	91863	112387	30626	424593	111392	973059	45	6.7	10.3
sIII_R1	1986410	1255295	393448	362502	8347862	372028	456649	95846	2121234	288674	5013431	44.9	4.3	5.4
sIII_R3	1866148	1031818	331556		7111202	321653	382487	92759	1725057	321991	4267255	45.7	5.1	7
sIV_R1	3183258	1863119	674315	626866	14500720	629566	784184	164224	3637092	490293	8795361	44.5	4.3	5.3
sIV_R3	3014303	1577902	579418		12545386	555956	682573	154209	3074301	502923	7575424	44.9	4.8	6.2
sVI_R1	2087189	610383	219050	209684	4561838	207823	246460	65990	1089573	221593	2730399	45.7	5.7	7.5
sVI_R3	1933317	540594	200319		4163077	190688	224701	62583	993058	217648	2474399	45.9	5.9	8.1
sVII_R1	6731215	3697838	1038450	986012	22512891	985518	1245706	242590	5659029	745503	13634545	44.2	4.1	5.2
sVII_R3	6471506	3228537	933575		20321089	901735	1140922	232558	5053005	749675	12243194	44.1	4.4	5.8
sVIII_R1	3159049	705893	189975	185457	3930723	186780	229306	67169	924871	240674	2281923	44.9	6.8	9.5
sVIII_R3	2967459	630955	180939		3712908	175583	216548	65759	867940	244938	2142140	44.8	7	10.3
sV_R1	7490579	3995236	1241402	1.17172e+06	26916888	1121789	1481967	261029	6765328	817733	16469042	43.1	3.7	4.7
sV_R3	7205765	3470976	1102035		23999305	1016879	1339146	247760	5966143	820681	14608696	43.2	4	5.3
s7_R1	2384500	876030	292831	288968	6325963	298071	419532	83570	1581359	270884	3672547	41.5	5	6.9
s7_R3	2350203	840483	285106		6152308	290407	407143	82123	1534271	271717	3566647	41.6	5.1	7.1
s8_R1	11151126	4296434	1149127	1135158	25309864	1151411	1510310	272049	6404574	802632	15168888	43.3	4.1	5
s8_R3	10701536	3969022	1121189		24614882	1122935	1471398	270695	6223003	814380	14712471	43.3	4.2	5.2
