# Supplementary material for: Effect of Superovulation Treatment on Oocyte’s DNA Methylation
Source: Int J Mol Sci. 2022 Dec 18;23(24):16158. doi: 10.3390/ijms232416158 (PMC9785075; doi:10.3390/ijms232416158)
Supplement: Supplementary file 1 [file ijms-23-16158-s001.zip › Supplementary Table S2.XLSX]

## Sheet: Hyper in NS >10% <0.05
Column1	Column2	Column3	Column4	Column5	Column6	Column7	Column8	Column9	Column10	Column11	Column12	Column13	Column14	Column15
Probe	Chromosome	Start	End	Probe Strand	Feature	ID	Description	Feature Strand	Type	Feature Orientation	Distance	Difference	Non stimulated	Ovarian stimulated
Chr1:1224036-1295185	1	1224036	1295185		donson	ENSBTAG00000035175	downstream neighbor of SON [Source:HGNC Symbol;Acc:HGNC:2993]	+	gene	overlapping	0	19.24141	78.37838	59.13697
Chr1:16175904-16404342	1	16175904	16404342		null					Not found	0	16.886501	79.054054	62.167553
Chr1:25463490-25649322	1	25463490	25649322		ROBO1	ENSBTAG00000009851	roundabout guidance receptor 1 [Source:VGNC Symbol;Acc:VGNC:34078]	-	gene	overlapping	0	21.062492	91.91919	70.8567
Chr1:42764192-42863014	1	42764192	42863014		DCBLD2	ENSBTAG00000014889	discoidin, CUB and LCCL domain containing 2 [Source:VGNC Symbol;Acc:VGNC:27909]	-	gene	overlapping	0	20.932564	78.313255	57.38069
Chr1:64846846-64941709	1	64846846	64941709		POGLUT1	ENSBTAG00000008562	protein O-glucosyltransferase 1 [Source:VGNC Symbol;Acc:VGNC:33108]	+	gene	overlapping	0	14.282871	76.623375	62.340504
Chr1:68157150-68267009	1	68157150	68267009		SEC22A	ENSBTAG00000014797	SEC22 homolog A, vesicle trafficking protein [Source:VGNC Symbol;Acc:VGNC:34408]	+	gene	overlapping	0	12.176453	81.54762	69.37117
Chr1:72246495-72391663	1	72246495	72391663		DLG1	ENSBTAG00000020378	discs large MAGUK scaffold protein 1 [Source:HGNC Symbol;Acc:HGNC:2900]	-	gene	overlapping	0	16.5719	75.29412	58.72222
Chr1:81657838-81725372	1	81657838	81725372		DGKG	ENSBTAG00000005091	diacylglycerol kinase gamma [Source:VGNC Symbol;Acc:VGNC:28028]	+	gene	overlapping	0	11.562386	78.78788	67.225494
Chr1:84315497-84440839	1	84315497	84440839		ENSBTAG00000032217	ENSBTAG00000032217	No description	-	gene	overlapping	0	14.422119	81.818184	67.396065
Chr1:93983528-94232156	1	93983528	94232156		null					Not found	0	17.150383	81.25	64.09962
Chr1:107941203-108086422	1	107941203	108086422		ENSBTAG00000031572	ENSBTAG00000031572	No description	+	gene	overlapping	0	27.714344	76.47059	48.756245
Chr1:110496002-110661101	1	110496002	110661101		7SK	ENSBTAG00000045446	7SK RNA [Source:RFAM;Acc:RF00100]	+	gene	overlapping	0	12.844376	81.19266	68.34828
Chr1:114198016-114312745	1	114198016	114312745		GPR149	ENSBTAG00000006147	G protein-coupled receptor 149 [Source:VGNC Symbol;Acc:VGNC:29556]	+	gene	overlapping	0	24.959549	92.95238	67.99283
Chr1:118358433-118465088	1	118358433	118465088		ERICH6	ENSBTAG00000001331	glutamate rich 6 [Source:VGNC Symbol;Acc:VGNC:28586]	+	gene	overlapping	0	12.211273	76.5625	64.35123
Chr1:121746965-121856687	1	121746965	121856687		null					Not found	0	24.663685	84.53608	59.872395
Chr1:127188281-127314045	1	127188281	127314045		PCOLCE2	ENSBTAG00000016026	procollagen C-endopeptidase enhancer 2 [Source:VGNC Symbol;Acc:VGNC:32643]	+	gene	overlapping	0	18.521599	84.593834	66.072235
Chr1:133277895-133360296	1	133277895	133360296		IL20RB	ENSBTAG00000008299	interleukin 20 receptor subunit beta [Source:VGNC Symbol;Acc:VGNC:30140]	-	gene	overlapping	0	10.095657	76.01626	65.9206
Chr1:144520604-144550119	1	144520604	144550119		PDE9A	ENSBTAG00000021899	phosphodiesterase 9A [Source:VGNC Symbol;Acc:VGNC:32688]	+	gene	overlapping	0	15.014343	77.93432	62.919975
Chr1:146308821-146319383	1	146308821	146319383		null					Not found	0	12.4759865	76.34259	63.866604
Chr1:154576926-154659648	1	154576926	154659648		null					Not found	0	22.89804	79.61841	56.720367
Chr1:155171311-155182763	1	155171311	155182763		ENSBTAG00000030593	ENSBTAG00000030593	No description	-	gene	overlapping	0	24.42273	89.50617	65.08344
Chr2:819047-903481	2	819047	903481		HERC2	ENSBTAG00000013916	E3 ubiquitin-protein ligase HERC2 [Source:RefSeq peptide;Acc:NP_001193010]	-	gene	overlapping	0	21.30933	78.82353	57.514202
Chr2:20776567-20790691	2	20776567	20790691		HOXD3	ENSBTAG00000004835	homeobox D3 [Source:VGNC Symbol;Acc:VGNC:29933]	-	gene	overlapping	0	14.759026	89.18269	74.42367
Chr2:21726250-21859266	2	21726250	21859266		ATF2	ENSBTAG00000002295	activating transcription factor 2 [Source:VGNC Symbol;Acc:VGNC:26240]	+	gene	overlapping	0	11.956474	84.96732	73.01085
Chr2:22961970-23037526	2	22961970	23037526		null					Not found	0	20.919643	80.176765	59.257122
Chr2:27335856-27439747	2	27335856	27439747		NOSTRIN	ENSBTAG00000010362	nitric oxide synthase trafficking [Source:VGNC Symbol;Acc:VGNC:32176]	-	gene	overlapping	0	14.971603	75.0	60.028397
Chr2:37423282-37489613	2	37423282	37489613		TANC1	ENSBTAG00000004177	tetratricopeptide repeat, ankyrin repeat and coiled-coil containing 1 [Source:VGNC Symbol;Acc:VGNC:35591]	-	gene	overlapping	0	15.904369	77.25989	61.35552
Chr2:71444298-71561273	2	71444298	71561273		C2H2orf76	ENSBTAG00000010599	UPF0538 protein C2orf76 homolog [Source:UniProtKB/Swiss-Prot;Acc:Q32KX9]	-	gene	overlapping	0	14.146103	84.895836	70.74973
Chr2:71893059-71939424	2	71893059	71939424		TMEM177	ENSBTAG00000009058	transmembrane protein 177 [Source:VGNC Symbol;Acc:VGNC:36002]	+	gene	overlapping	0	13.055031	87.30769	74.25266
Chr2:72998744-73039773	2	72998744	73039773		GLI2	ENSBTAG00000011682	GLI family zinc finger 2 [Source:VGNC Symbol;Acc:VGNC:29400]	+	gene	overlapping	0	16.17968	77.14286	60.96318
Chr2:73108026-73134041	2	73108026	73134041		GLI2	ENSBTAG00000011682	GLI family zinc finger 2 [Source:VGNC Symbol;Acc:VGNC:29400]	+	gene	overlapping	0	17.393692	85.0365	67.64281
Chr2:84853088-85045621	2	84853088	85045621		DNAH7	ENSBTAG00000016784	dynein heavy chain 7, axonemal [Source:RefSeq peptide;Acc:NP_001137346]	-	gene	overlapping	0	15.254189	81.53846	66.28427
Chr2:95458972-95551027	2	95458972	95551027		MDH1B	ENSBTAG00000016192	malate dehydrogenase 1B [Source:VGNC Symbol;Acc:VGNC:31334]	-	gene	overlapping	0	15.470001	77.92553	62.45553
Chr2:96497825-96566190	2	96497825	96566190		null					Not found	0	15.797859	82.40741	66.60955
Chr2:98024678-98159219	2	98024678	98159219		UNC80	ENSBTAG00000015415	unc-80 homolog, NALCN channel complex subunit [Source:VGNC Symbol;Acc:VGNC:36676]	+	gene	overlapping	0	18.153828	78.57143	60.4176
Chr2:102271476-102452504	2	102271476	102452504		SNORA11	ENSBTAG00000043739	Small nucleolar RNA SNORA11 [Source:RFAM;Acc:RF00614]	-	gene	overlapping	0	14.460716	76.50603	62.04531
Chr2:119777587-119819821	2	119777587	119819821		ARMC9	ENSBTAG00000018502	armadillo repeat containing 9 [Source:VGNC Symbol;Acc:VGNC:26163]	+	gene	overlapping	0	12.916885	85.69079	72.7739
Chr2:120976523-120989903	2	120976523	120989903		CHRND	ENSBTAG00000011390	cholinergic receptor nicotinic delta subunit [Source:VGNC Symbol;Acc:VGNC:27334]	+	gene	overlapping	0	11.92054	77.74402	65.82348
Chr2:126300194-126311466	2	126300194	126311466		null					Not found	0	32.292606	78.61671	46.3241
Chr2:126978550-127005895	2	126978550	127005895		PIGV	ENSBTAG00000009796	phosphatidylinositol glycan anchor biosynthesis class V [Source:VGNC Symbol;Acc:VGNC:32880]	-	gene	overlapping	0	19.534988	89.37008	69.83509
Chr2:129702483-129711879	2	129702483	129711879		HMGCL	ENSBTAG00000021832	3-hydroxymethyl-3-methylglutaryl-CoA lyase [Source:VGNC Symbol;Acc:VGNC:29877]	+	gene	overlapping	0	42.87811	98.58491	55.7068
Chr2:130538755-130556868	2	130538755	130556868		EPHB2	ENSBTAG00000045902	ephrin type-B receptor 2 [Source:RefSeq peptide;Acc:NP_001178427]	-	gene	overlapping	0	21.7892	82.45614	60.66694
Chr2:131571853-131579443	2	131571853	131579443		HSPG2	ENSBTAG00000017122	heparan sulfate proteoglycan 2 [Source:VGNC Symbol;Acc:VGNC:29988]	+	gene	overlapping	0	24.222172	85.268814	61.046642
Chr2:131764834-131773437	2	131764834	131773437		RAP1GAP	ENSBTAG00000008952	RAP1 GTPase activating protein [Source:VGNC Symbol;Acc:VGNC:33716]	+	gene	overlapping	0	23.480461	75.04013	51.55967
Chr2:132864076-132880284	2	132864076	132880284		VWA5B1	ENSBTAG00000013511	von Willebrand factor A domain containing 5B1 [Source:HGNC Symbol;Acc:HGNC:26538]	-	gene	overlapping	0	13.518227	76.751595	63.233368
Chr2:134188468-134198332	2	134188468	134198332		null					Not found	0	13.294205	75.4645	62.170296
Chr2:136077922-136087366	2	136077922	136087366		PADI2	ENSBTAG00000003403	peptidyl arginine deiminase 2 [Source:VGNC Symbol;Acc:VGNC:32546]	+	gene	overlapping	0	11.302307	85.72519	74.42288
Chr3:166178-281620	3	166178	281620		ENSBTAG00000000584	ENSBTAG00000000584	No description	+	gene	overlapping	0	20.51054	83.05	62.539463
Chr3:388789-507012	3	388789	507012		TIPRL	ENSBTAG00000005393	TOR signaling pathway regulator [Source:VGNC Symbol;Acc:VGNC:35878]	-	gene	overlapping	0	18.343613	85.54572	67.20211
Chr3:5996650-6124622	3	5996650	6124622		NUF2	ENSBTAG00000007247	NUF2, NDC80 kinetochore complex component [Source:VGNC Symbol;Acc:VGNC:32344]	-	gene	overlapping	0	14.018265	75.0	60.981735
Chr3:6771084-6850558	3	6771084	6850558		DDR2	ENSBTAG00000004885	discoidin domain receptor tyrosine kinase 2 [Source:VGNC Symbol;Acc:VGNC:27953]	-	gene	overlapping	0	10.617653	77.04918	66.431526
Chr3:8409928-8435211	3	8409928	8435211		PVRL4	ENSBTAG00000017877	nectin cell adhesion molecule 4 [Source:HGNC Symbol;Acc:HGNC:19688]	+	gene	overlapping	0	17.70449	87.37705	69.67256
Chr3:9553748-9594658	3	9553748	9594658		DCAF8	ENSBTAG00000005796	No description	+	gene	overlapping	0	19.592491	82.809525	63.217033
Chr3:10628945-10666111	3	10628945	10666111		ACKR1	ENSBTAG00000003220	atypical chemokine receptor 1 (Duffy blood group) [Source:HGNC Symbol;Acc:HGNC:4035]	-	gene	overlapping	0	12.786636	77.43056	64.64392
Chr3:14714972-14743163	3	14714972	14743163		LMNA	ENSBTAG00000017574	lamin A/C [Source:VGNC Symbol;Acc:VGNC:30929]	-	gene	overlapping	0	10.425583	82.56071	72.135124
Chr3:15437344-15461977	3	15437344	15461977		FAM189B	ENSBTAG00000047731	family with sequence similarity 189 member B [Source:VGNC Symbol;Acc:VGNC:28771]	+	gene	overlapping	0	10.029617	75.863556	65.83394
Chr3:15461978-15474726	3	15461978	15474726		GBA	ENSBTAG00000014841	glucosylceramidase beta [Source:HGNC Symbol;Acc:HGNC:4177]	+	gene	overlapping	0	21.16637	85.09524	63.928867
Chr3:16559119-16619139	3	16559119	16619139		DENND4B	ENSBTAG00000018711	DENN domain containing 4B [Source:VGNC Symbol;Acc:VGNC:28000]	+	gene	overlapping	0	15.450798	75.1938	59.743004
Chr3:16663073-16682898	3	16663073	16682898		SLC27A3	ENSBTAG00000021862	solute carrier family 27 member 3 [Source:VGNC Symbol;Acc:VGNC:34787]	-	gene	overlapping	0	19.520782	81.770836	62.250053
Chr3:19721871-19750635	3	19721871	19750635		SEMA6C	ENSBTAG00000007281	semaphorin 6C [Source:VGNC Symbol;Acc:VGNC:34443]	+	gene	overlapping	0	24.6986	96.55173	71.85313
Chr3:20246042-20346430	3	20246042	20346430		TARS2	ENSBTAG00000003799	threonyl-tRNA synthetase 2, mitochondrial (putative) [Source:HGNC Symbol;Acc:HGNC:30740]	-	gene	overlapping	0	10.267677	76.59574	66.328064
Chr3:22445635-22551356	3	22445635	22551356		U6	ENSBTAG00000043409	U6 spliceosomal RNA [Source:RFAM;Acc:RF00026]	+	gene	overlapping	0	14.250023	76.666664	62.41664
Chr3:27459217-27530502	3	27459217	27530502		SLC22A15	ENSBTAG00000000664	solute carrier family 22 member 15 [Source:VGNC Symbol;Acc:VGNC:34723]	-	gene	overlapping	0	23.47889	76.82927	53.35038
Chr3:28082580-28144966	3	28082580	28144966		NGF	ENSBTAG00000007446	nerve growth factor [Source:VGNC Symbol;Acc:VGNC:32061]	+	gene	overlapping	0	14.842804	83.11089	68.26809
Chr3:34569317-34659360	3	34569317	34659360		GPSM2	ENSBTAG00000017124	G protein signaling modulator 2 [Source:VGNC Symbol;Acc:VGNC:29615]	-	gene	overlapping	0	40.967686	95.29412	54.326435
Chr3:41590531-41855005	3	41590531	41855005		OLFM3	ENSBTAG00000000845	olfactomedin 3 [Source:VGNC Symbol;Acc:VGNC:32419]	+	gene	overlapping	0	15.649204	75.0	59.350796
Chr3:42393236-42559284	3	42393236	42559284		DPH5	ENSBTAG00000019029	diphthamide biosynthesis 5 [Source:VGNC Symbol;Acc:VGNC:28180]	+	gene	overlapping	0	11.801605	79.38931	67.58771
Chr3:45524065-45718427	3	45524065	45718427		DPYD	ENSBTAG00000031358	dihydropyrimidine dehydrogenase [Source:VGNC Symbol;Acc:VGNC:28193]	+	gene	overlapping	0	16.92366	82.22222	65.29856
Chr3:49664258-49738023	3	49664258	49738023		ABCA4	ENSBTAG00000018010	ATP binding cassette subfamily A member 4 [Source:VGNC Symbol;Acc:VGNC:25458]	+	gene	overlapping	0	14.585915	78.888885	64.30297
Chr3:51358927-51491677	3	51358927	51491677		BTBD8	ENSBTAG00000006167	No description	-	gene	overlapping	0	10.606773	75.0	64.39323
Chr3:66774654-66895499	3	66774654	66895499		GIPC2	ENSBTAG00000011733	GIPC PDZ domain containing family member 2 [Source:VGNC Symbol;Acc:VGNC:29366]	-	gene	overlapping	0	12.282127	84.31373	72.0316
Chr3:74181472-74377280	3	74181472	74377280		null					Not found	0	19.291325	80.48781	61.196484
Chr3:94006038-94103905	3	94006038	94103905		ECHDC2	ENSBTAG00000002910	Enoyl-CoA hydratase domain-containing protein 2, mitochondrial [Source:UniProtKB/Swiss- Prot;Acc:Q2TBT3]	+	gene	overlapping	0	14.073441	85.53459	71.46115
Chr3:94419287-94567394	3	94419287	94567394		ZCCHC11	ENSBTAG00000002721	zinc finger CCHC-type containing 11 [Source:VGNC Symbol;Acc:VGNC:37116]	+	gene	overlapping	0	16.181725	88.671875	72.49015
Chr3:95937291-96075165	3	95937291	96075165		FAF1	ENSBTAG00000014482	Fas associated factor 1 [Source:VGNC Symbol;Acc:VGNC:28705]	+	gene	overlapping	0	18.307472	89.08046	70.77299
Chr3:98010343-98078247	3	98010343	98078247		BEND5	ENSBTAG00000009209	BEN domain containing 5 [Source:VGNC Symbol;Acc:VGNC:26468]	+	gene	overlapping	0	23.267448	92.47312	69.20567
Chr3:98875162-98909496	3	98875162	98909496		null					Not found	0	16.565968	79.0184	62.452435
Chr3:101716044-101773609	3	101716044	101773609		EIF2B3	ENSBTAG00000019010	eukaryotic translation initiation factor 2B subunit gamma [Source:VGNC Symbol;Acc:VGNC:28386]	+	gene	overlapping	0	22.666061	90.90909	68.24303
Chr3:102403339-102420565	3	102403339	102420565		ERI3	ENSBTAG00000015559	ERI1 exoribonuclease 3 [Source:UniProtKB/Swiss-Prot;Acc:A6QLH5]	+	gene	overlapping	0	16.646252	75.65278	59.006527
Chr3:105094841-105134502	3	105094841	105134502		null					Not found	0	18.207138	90.40262	72.19548
Chr3:106011229-106032415	3	106011229	106032415		null					Not found	0	11.277611	84.97268	73.69507
Chr3:106049477-106121151	3	106049477	106121151		NFYC	ENSBTAG00000021943	nuclear transcription factor Y subunit gamma [Source:VGNC Symbol;Acc:VGNC:32057]	-	gene	overlapping	0	13.102966	81.52455	68.421585
Chr3:106469185-106599812	3	106469185	106599812		TMCO2	ENSBTAG00000019698	transmembrane and coiled-coil domains 2 [Source:VGNC Symbol;Acc:VGNC:35929]	-	gene	overlapping	0	25.927677	76.86567	50.937992
Chr3:108747157-108769618	3	108747157	108769618		EPHA10	ENSBTAG00000020510	EPH receptor A10 [Source:VGNC Symbol;Acc:VGNC:28533]	+	gene	overlapping	0	25.510262	84.32836	58.8181
Chr3:108904489-108926093	3	108904489	108926093		GNL2	ENSBTAG00000003849	G protein nucleolar 2 [Source:VGNC Symbol;Acc:VGNC:29472]	+	gene	overlapping	0	17.295303	81.94444	64.64914
Chr3:113653848-113678038	3	113653848	113678038		SAG	ENSBTAG00000021480	S-antigen visual arrestin [Source:VGNC Symbol;Acc:VGNC:34263]	+	gene	overlapping	0	11.56002	78.70968	67.14966
Chr3:119165031-119176844	3	119165031	119176844		HDAC4	ENSBTAG00000017764	histone deacetylase 4 [Source:HGNC Symbol;Acc:HGNC:14063]	-	gene	overlapping	0	13.112633	85.9319	72.81927
Chr3:119239857-119252147	3	119239857	119252147		HDAC4	ENSBTAG00000017764	histone deacetylase 4 [Source:HGNC Symbol;Acc:HGNC:14063]	-	gene	overlapping	0	19.31168	77.66991	58.358227
Chr4:9934182-10001708	4	9934182	10001708		CDK6	ENSBTAG00000044023	cyclin dependent kinase 6 [Source:VGNC Symbol;Acc:VGNC:27133]	-	gene	overlapping	0	10.328949	84.78261	74.45366
Chr4:15604218-15670348	4	15604218	15670348		RPA3	ENSBTAG00000013168	replication protein A3 [Source:VGNC Symbol;Acc:VGNC:34096]	-	gene	downstream	246	11.586891	83.84615	72.25926
Chr4:25178373-25274707	4	25178373	25274707		TSPAN13	ENSBTAG00000012805	tetraspanin 13 [Source:VGNC Symbol;Acc:VGNC:36428]	+	gene	overlapping	0	17.835426	84.5	66.66457
Chr4:29589807-29605760	4	29589807	29605760		SP8	ENSBTAG00000002604	Sp8 transcription factor [Source:VGNC Symbol;Acc:VGNC:35158]	-	gene	overlapping	0	39.67548	76.70251	37.027027
Chr4:29690672-29865181	4	29690672	29865181		null					Not found	0	18.698776	80.24691	61.548134
Chr4:38338512-38467784	4	38338512	38467784		null					Not found	0	25.145103	83.51649	58.371384
Chr4:44825369-44956128	4	44825369	44956128		SLC26A5	ENSBTAG00000009296	solute carrier family 26 member 5 [Source:VGNC Symbol;Acc:VGNC:34780]	-	gene	overlapping	0	10.391396	79.411766	69.02037
Chr4:45520809-45706583	4	45520809	45706583		ORC5	ENSBTAG00000040058	origin recognition complex subunit 5 [Source:VGNC Symbol;Acc:VGNC:32450]	-	gene	overlapping	0	12.066124	80.58253	68.5164
Chr4:46724661-46826987	4	46724661	46826987		null					Not found	0	15.595802	83.611115	68.01531
Chr4:58383252-58574835	4	58383252	58574835		null					Not found	0	14.901459	77.77778	62.87632
Chr4:64497620-64574279	4	64497620	64574279		null					Not found	0	27.224129	95.520836	68.29671
Chr4:64574290-64642827	4	64574290	64642827		null					Not found	0	16.69069	82.97872	66.28803
Chr4:68200979-68323583	4	68200979	68323583		ENSBTAG00000046308	ENSBTAG00000046308	No description	-	gene	downstream	67	15.387482	81.052635	65.66515
Chr4:72861569-73057260	4	72861569	73057260		STEAP4	ENSBTAG00000002340	STEAP4 metalloreductase [Source:VGNC Symbol;Acc:VGNC:35381]	-	gene	overlapping	0	14.087223	75.29412	61.206898
Chr4:74471697-74649020	4	74471697	74649020		null					Not found	0	15.58416	83.62069	68.03653
Chr4:75445266-75471095	4	75445266	75471095		TNS3	ENSBTAG00000009655	tensin 3 [Source:VGNC Symbol;Acc:VGNC:36209]	+	gene	overlapping	0	16.3695	82.96066	66.59116
Chr4:75560277-75591445	4	75560277	75591445		TNS3	ENSBTAG00000009655	tensin 3 [Source:VGNC Symbol;Acc:VGNC:36209]	+	gene	overlapping	0	27.735172	85.416664	57.68149
Chr4:78695461-78770958	4	78695461	78770958		null					Not found	0	22.470123	80.97345	58.503326
Chr4:80983894-81158446	4	80983894	81158446		SUGCT	ENSBTAG00000032121	succinyl-CoA:glutarate-CoA transferase [Source:VGNC Symbol;Acc:VGNC:35462]	-	gene	overlapping	0	12.955296	75.36	62.404705
Chr4:81554801-81642979	4	81554801	81642979		SUGCT	ENSBTAG00000032121	succinyl-CoA:glutarate-CoA transferase [Source:VGNC Symbol;Acc:VGNC:35462]	-	gene	overlapping	0	26.749805	79.10448	52.35467
Chr4:85271150-85445294	4	85271150	85445294		KCND2	ENSBTAG00000032077	potassium voltage-gated channel subfamily D member 2 [Source:VGNC Symbol;Acc:VGNC:30435]	+	gene	overlapping	0	23.130405	83.60215	60.471745
Chr4:93586640-93609432	4	93586640	93609432		CCDC136	ENSBTAG00000011002	coiled-coil domain containing 136 [Source:VGNC Symbol;Acc:VGNC:26848]	+	gene	overlapping	0	11.486313	76.349205	64.86289
Chr4:97522679-97616505	4	97522679	97616505		CHCHD3	ENSBTAG00000024723	coiled-coil-helix-coiled-coil-helix domain containing 3 [Source:VGNC Symbol;Acc:VGNC:27272]	-	gene	overlapping	0	23.058182	92.85714	69.79896
Chr4:107468744-107499077	4	107468744	107499077		GSTK1	ENSBTAG00000009839	glutathione S-transferase kappa 1 [Source:VGNC Symbol;Acc:VGNC:29685]	+	gene	overlapping	0	17.586521	77.13178	59.54526
Chr4:107558770-107568079	4	107558770	107568079		FAM131B	ENSBTAG00000009418	family with sequence similarity 131 member B [Source:VGNC Symbol;Acc:VGNC:28728]	-	gene	overlapping	0	64.2062	97.36842	33.162224
Chr4:107611716-107626126	4	107611716	107626126		EPHA1	ENSBTAG00000006359	EPH receptor A1 [Source:VGNC Symbol;Acc:VGNC:28532]	-	gene	overlapping	0	26.853264	97.17742	70.32416
Chr4:112523689-112569854	4	112523689	112569854		ENSBTAG00000027832	ENSBTAG00000027832	No description	+	gene	overlapping	0	18.159988	86.28571	68.125725
Chr4:114337807-114349093	4	114337807	114349093		KCNH2	ENSBTAG00000004078	potassium voltage-gated channel subfamily H member 2 [Source:HGNC Symbol;Acc:HGNC:6251]	-	gene	overlapping	0	11.398361	75.458336	64.059975
Chr4:118030963-118049746	4	118030963	118049746		CNPY1	ENSBTAG00000000397	canopy FGF signaling regulator 1 [Source:VGNC Symbol;Acc:VGNC:27526]	-	gene	overlapping	0	24.381725	76.14379	51.762066
Chr4:119408850-119432154	4	119408850	119432154		DNAJB6	ENSBTAG00000000771	DnaJ homolog subfamily B member 6 [Source:UniProtKB/Swiss-Prot;Acc:Q0III6]	+	gene	overlapping	0	22.175919	77.45665	55.28073
Chr4:119693834-119701015	4	119693834	119701015		null					Not found	0	16.969864	81.782036	64.81217
Chr4:120222414-120236285	4	120222414	120236285		ESYT2	ENSBTAG00000005483	extended synaptotagmin 2 [Source:VGNC Symbol;Acc:VGNC:28614]	-	gene	overlapping	0	11.812759	75.592415	63.779655
Chr5:14991997-15188604	5	14991997	15188604		ALX1	ENSBTAG00000014977	ALX homeobox 1 [Source:VGNC Symbol;Acc:VGNC:25853]	+	gene	overlapping	0	19.57832	78.80259	59.22427
Chr5:17764031-17911903	5	17764031	17911903		C5H12orf50	ENSBTAG00000018180	uncharacterized protein C12orf50 homolog [Source:RefSeq peptide;Acc:NP_001033292]	-	gene	overlapping	0	10.622025	76.253685	65.63166
Chr5:26954251-26979190	5	26954251	26979190		RARG	ENSBTAG00000007592	retinoic acid receptor gamma [Source:VGNC Symbol;Acc:VGNC:33730]	+	gene	overlapping	0	10.58741	76.69118	66.10377
Chr5:30258993-30298648	5	30258993	30298648		NCKAP5L	ENSBTAG00000004851	NCK associated protein 5 like [Source:VGNC Symbol;Acc:VGNC:31917]	+	gene	overlapping	0	11.643372	75.975975	64.3326
Chr5:32713809-32738718	5	32713809	32738718		RAPGEF3	ENSBTAG00000006828	Rap guanine nucleotide exchange factor 3 [Source:VGNC Symbol;Acc:VGNC:33724]	+	gene	overlapping	0	11.085777	81.47249	70.38671
Chr5:35658311-35868641	5	35658311	35868641		NELL2	ENSBTAG00000032183	neural EGFL like 2 [Source:VGNC Symbol;Acc:VGNC:32003]	+	gene	overlapping	0	13.93578	75.157234	61.221455
Chr5:44055777-44131137	5	44055777	44131137		LRRC10	ENSBTAG00000019157	Leucine-rich repeat-containing protein 10 [Source:UniProtKB/Swiss-Prot;Acc:Q24K06]	+	gene	overlapping	0	11.660065	76.78571	65.12565
Chr5:51334964-51513301	5	51334964	51513301		USP15	ENSBTAG00000010428	ubiquitin specific peptidase 15 [Source:VGNC Symbol;Acc:VGNC:36713]	-	gene	overlapping	0	29.12577	79.39815	50.272377
Chr5:65478844-65595627	5	65478844	65595627		UTP20	ENSBTAG00000003239	UTP20, small subunit processome component [Source:VGNC Symbol;Acc:VGNC:36744]	+	gene	overlapping	0	14.968773	87.431694	72.46292
Chr5:67876014-67940787	5	67876014	67940787		ENSBTAG00000027899	ENSBTAG00000027899	No description	-	gene	overlapping	0	18.93473	89.53488	70.60015
Chr5:68645082-68750740	5	68645082	68750740		CHST11	ENSBTAG00000010644	carbohydrate sulfotransferase 11 [Source:VGNC Symbol;Acc:VGNC:27339]	+	gene	overlapping	0	13.776756	87.5	73.72324
Chr5:69161929-69254333	5	69161929	69254333		C5H12orf75	ENSBTAG00000045742	Overexpressed in colon carcinoma 1 protein homolog [Source:UniProtKB/Swiss-Prot;Acc:P0C914]	+	gene	overlapping	0	26.870888	77.02702	50.156136
Chr5:69421151-69527941	5	69421151	69527941		null					Not found	0	12.036453	75.25641	63.219955
Chr5:73940898-73961057	5	73940898	73961057		TOM1	ENSBTAG00000045785	target of myb1 membrane trafficking protein [Source:VGNC Symbol;Acc:VGNC:36217]	+	gene	overlapping	0	17.265026	77.0	59.734974
Chr5:77990896-78102617	5	77990896	78102617		null					Not found	0	18.295956	77.67857	59.382618
Chr5:82896530-82998373	5	82896530	82998373		ARNTL2	ENSBTAG00000011804	aryl hydrocarbon receptor nuclear translocator-like protein 2 [Source:RefSeq peptide;Acc:NP_001276748]	-	gene	overlapping	0	32.490665	85.62092	53.130253
Chr5:85501153-85591283	5	85501153	85591283		BCAT1	ENSBTAG00000013825	branched chain amino acid transaminase 1 [Source:VGNC Symbol;Acc:VGNC:26439]	+	gene	overlapping	0	23.260578	78.43137	55.170795
Chr5:101713876-101809802	5	101713876	101809802		APOBEC1	ENSBTAG00000014683	apolipoprotein B mRNA editing enzyme catalytic subunit 1 [Source:VGNC Symbol;Acc:VGNC:26027]	-	gene	overlapping	0	22.911358	77.91328	55.00192
Chr5:103578573-103597539	5	103578573	103597539		CLSTN3	ENSBTAG00000008129	calsyntenin 3 [Source:VGNC Symbol;Acc:VGNC:27468]	-	gene	overlapping	0	28.260147	77.207504	48.947357
Chr5:103597540-103613724	5	103597540	103613724		CLSTN3	ENSBTAG00000008129	calsyntenin 3 [Source:VGNC Symbol;Acc:VGNC:27468]	-	gene	overlapping	0	30.264133	75.0	44.735867
Chr5:104242059-104255110	5	104242059	104255110		NCAPD2	ENSBTAG00000014730	Bos taurus non-SMC condensin I complex, subunit D2 (NCAPD2), mRNA. [Source:RefSeq mRNA;Acc:NM_001206711]	-	gene	overlapping	0	11.145905	85.85526	74.70936
Chr5:104347543-104375684	5	104347543	104375684		LTBR	ENSBTAG00000015312	lymphotoxin beta receptor [Source:VGNC Symbol;Acc:VGNC:31075]	-	gene	overlapping	0	18.742393	87.590324	68.84793
Chr5:107211945-107231576	5	107211945	107231576		null					Not found	0	23.494034	93.30708	69.81305
Chr5:109855184-109877961	5	109855184	109877961		PEX26	ENSBTAG00000011826	peroxisomal biogenesis factor 26 [Source:VGNC Symbol;Acc:VGNC:32759]	+	gene	overlapping	0	27.330692	82.76923	55.43854
Chr5:110164174-110206475	5	110164174	110206475		EIF3L	ENSBTAG00000010790	eukaryotic translation initiation factor 3 subunit L [Source:VGNC Symbol;Acc:VGNC:28402]	+	gene	overlapping	0	20.578247	78.34711	57.76886
Chr5:111405127-111416830	5	111405127	111416830		null					Not found	0	12.087654	83.78049	71.69283
Chr5:111429567-111454390	5	111429567	111454390		MIEF1	ENSBTAG00000017439	mitochondrial elongation factor 1 [Source:VGNC Symbol;Acc:VGNC:31467]	+	gene	overlapping	0	19.347588	87.94326	68.59567
Chr5:115385617-115399415	5	115385617	115399415		EFCAB6	ENSBTAG00000030189	EF-hand calcium binding domain 6 [Source:VGNC Symbol;Acc:VGNC:28346]	+	gene	overlapping	0	17.669037	76.52625	58.857216
Chr5:119985427-119992610	5	119985427	119992610		PPP6R2	ENSBTAG00000018660	protein phosphatase 6 regulatory subunit 2 [Source:VGNC Symbol;Acc:VGNC:33274]	+	gene	overlapping	0	21.379929	82.21545	60.835518
Chr5:120179433-120188772	5	120179433	120188772		SHANK3	ENSBTAG00000030180	SH3 and multiple ankyrin repeat domains 3 [Source:VGNC Symbol;Acc:VGNC:34586]	+	gene	overlapping	0	20.002567	79.591835	59.589268
Chr5:121075298-121082432	5	121075298	121082432		MLC1	ENSBTAG00000021626	megalencephalic leukoencephalopathy with subcortical cysts 1 [Source:VGNC Symbol;Acc:VGNC:31495]	-	gene	overlapping	0	10.699486	82.01139	71.311905
Chr6:4364538-4456672	6	4364538	4456672		NDNF	ENSBTAG00000010634	neuron derived neurotrophic factor [Source:VGNC Symbol;Acc:VGNC:31937]	+	gene	overlapping	0	24.73603	78.21285	53.47682
Chr6:7145828-7296961	6	7145828	7296961		ENSBTAG00000048273	ENSBTAG00000048273	No description	+	gene	overlapping	0	11.598915	75.6	64.00108
Chr6:17283945-17434498	6	17283945	17434498		null					Not found	0	10.503983	84.42623	73.92225
Chr6:18335812-18404361	6	18335812	18404361		LEF1	ENSBTAG00000006844	lymphoid enhancer binding factor 1 [Source:VGNC Symbol;Acc:VGNC:30833]	+	gene	overlapping	0	14.430702	82.20339	67.77269
Chr6:21317675-21424922	6	21317675	21424922		null					Not found	0	33.542377	85.36585	51.823475
Chr6:47873575-48039985	6	47873575	48039985		STIM2	ENSBTAG00000019353	stromal interaction molecule 2 [Source:HGNC Symbol;Acc:HGNC:19205]	+	gene	overlapping	0	10.330032	79.82456	69.49453
Chr6:67565154-67723702	6	67565154	67723702		GABRB1	ENSBTAG00000017837	gamma-aminobutyric acid type A receptor beta1 subunit [Source:VGNC Symbol;Acc:VGNC:29196]	+	gene	overlapping	0	18.242977	81.818184	63.575207
Chr6:67724647-67872013	6	67724647	67872013		COMMD8	ENSBTAG00000001348	COMM domain containing 8 [Source:VGNC Symbol;Acc:VGNC:27588]	-	gene	overlapping	0	15.304901	78.666664	63.361763
Chr6:68369246-68504487	6	68369246	68504487		NIPAL1	ENSBTAG00000009423	NIPA like domain containing 1 [Source:VGNC Symbol;Acc:VGNC:32081]	+	gene	overlapping	0	14.932945	83.72093	68.78799
Chr6:87820155-87940799	6	87820155	87940799		RUFY3	ENSBTAG00000016795	RUN and FYVE domain containing 3 [Source:VGNC Symbol;Acc:VGNC:34215]	+	gene	overlapping	0	34.413837	89.830505	55.416668
Chr6:92424030-92484594	6	92424030	92484594		PPEF2	ENSBTAG00000015449	serine/threonine-protein phosphatase with EF- hands 2 [Source:RefSeq peptide;Acc:NP_001192906]	-	gene	overlapping	0	30.694248	82.40741	51.71316
Chr6:96255832-96419744	6	96255832	96419744		ANTXR2	ENSBTAG00000014324	anthrax toxin receptor 2 [Source:VGNC Symbol;Acc:VGNC:25962]	-	gene	overlapping	0	16.454601	77.60943	61.154827
Chr6:97781605-97904794	6	97781605	97904794		null					Not found	0	14.237228	81.858406	67.62118
Chr6:99498169-99586808	6	99498169	99586808		THAP9	ENSBTAG00000022450	THAP domain containing 9 [Source:VGNC Symbol;Acc:VGNC:35826]	+	gene	overlapping	0	16.213547	80.18018	63.966637
Chr6:104503361-104548623	6	104503361	104548623		null					Not found	0	12.923912	84.803925	71.88001
Chr6:108026071-108032875	6	108026071	108032875		SH3BP2	ENSBTAG00000013996	SH3 domain binding protein 2 [Source:VGNC Symbol;Acc:VGNC:34566]	+	gene	overlapping	0	13.889984	86.824715	72.93473
Chr6:108627743-108643392	6	108627743	108643392		POLN	ENSBTAG00000017296	DNA polymerase nu [Source:VGNC Symbol;Acc:VGNC:33129]	+	gene	overlapping	0	20.768848	76.90665	56.1378
Chr6:118264890-118282390	6	118264890	118282390		TBC1D14	ENSBTAG00000005493	TBC1 domain family member 14 [Source:VGNC Symbol;Acc:VGNC:35628]	+	gene	overlapping	0	11.804512	84.67153	72.86702
Chr6:118309851-118321364	6	118309851	118321364		TBC1D14	ENSBTAG00000005493	TBC1 domain family member 14 [Source:VGNC Symbol;Acc:VGNC:35628]	+	gene	overlapping	0	17.189629	81.719406	64.52978
Chr6:119211088-119221201	6	119211088	119221201		ABLIM2	ENSBTAG00000015926	actin binding LIM protein family member 2 [Source:VGNC Symbol;Acc:VGNC:25508]	-	gene	overlapping	0	24.974869	85.833336	60.858467
Chr6:119241867-119250511	6	119241867	119250511		null					Not found	0	15.885658	85.42328	69.53762
Chr7:2033670-2053903	7	2033670	2053903		ADAMTS2	ENSBTAG00000014665	ADAM metallopeptidase with thrombospondin type 1 motif 2 [Source:VGNC Symbol;Acc:VGNC:25624]	+	gene	overlapping	0	20.069809	85.47078	65.40097
Chr7:3047600-3067499	7	3047600	3067499		null					Not found	0	17.60054	86.580086	68.979546
Chr7:3619881-3630437	7	3619881	3630437		GMIP	ENSBTAG00000015144	GEM interacting protein [Source:VGNC Symbol;Acc:VGNC:29436]	+	gene	overlapping	0	32.472336	91.041664	58.56933
Chr7:4032248-4045078	7	4032248	4045078		TMEM161A	ENSBTAG00000001817	transmembrane protein 161A [Source:VGNC Symbol;Acc:VGNC:35986]	+	gene	overlapping	0	12.680565	75.97222	63.291656
Chr7:5276478-5298734	7	5276478	5298734		B3GNT3	ENSBTAG00000046750	UDP-GlcNAc:betaGal beta-1,3-N- acetylglucosaminyltransferase 3 [Source:VGNC Symbol;Acc:VGNC:26379]	-	gene	overlapping	0	14.636379	77.26757	62.63119
Chr7:5321642-5339689	7	5321642	5339689		MAP1S	ENSBTAG00000020709	microtubule associated protein 1S [Source:VGNC Symbol;Acc:VGNC:31181]	-	gene	overlapping	0	12.195999	77.90927	65.71327
Chr7:13377162-13419705	7	13377162	13419705		CACNA1A	ENSBTAG00000014828	calcium voltage-gated channel subunit alpha1 A [Source:VGNC Symbol;Acc:VGNC:26672]	+	gene	overlapping	0	12.851067	85.416664	72.5656
Chr7:13548115-13558919	7	13548115	13558919		STX10	ENSBTAG00000016352	syntaxin 10 [Source:VGNC Symbol;Acc:VGNC:35430]	+	gene	overlapping	0	17.335876	82.84314	65.50726
Chr7:16140985-16166606	7	16140985	16166606		U6	ENSBTAG00000047895	U6 spliceosomal RNA [Source:RFAM;Acc:RF00026]	+	gene	overlapping	0	14.837658	77.02702	62.189365
Chr7:16543364-16563003	7	16543364	16563003		C19orf38	ENSBTAG00000004224	chromosome 19 open reading frame 38 [Source:HGNC Symbol;Acc:HGNC:34073]	+	gene	overlapping	0	17.049263	75.574715	58.52545
Chr7:17106322-17122046	7	17106322	17122046		CNN1	ENSBTAG00000011207	calponin 1 [Source:VGNC Symbol;Acc:VGNC:27508]	+	gene	overlapping	0	16.00425	75.89662	59.892372
Chr7:18256164-18274284	7	18256164	18274284		RAB11B	ENSBTAG00000002475	RAB11B, member RAS oncogene family [Source:VGNC Symbol;Acc:VGNC:33615]	+	gene	overlapping	0	30.736748	97.515526	66.77878
Chr7:20559450-20568738	7	20559450	20568738		FEM1A	ENSBTAG00000003476	fem-1 homolog A [Source:VGNC Symbol;Acc:VGNC:28944]	-	gene	overlapping	0	16.218086	85.138885	68.9208
Chr7:20683879-20701130	7	20683879	20701130		MYDGF	ENSBTAG00000018655	myeloid derived growth factor [Source:VGNC Symbol;Acc:VGNC:31790]	+	gene	overlapping	0	16.881897	91.17647	74.29457
Chr7:21586286-21602423	7	21586286	21602423		MFSD12	ENSBTAG00000014979	major facilitator superfamily domain containing 12 [Source:HGNC Symbol;Acc:HGNC:28299]	-	gene	overlapping	0	26.18124	87.745094	61.563854
Chr7:21683638-21706723	7	21683638	21706723		NFIC	ENSBTAG00000008520	nuclear factor I C [Source:VGNC Symbol;Acc:VGNC:32040]	-	gene	overlapping	0	11.063843	85.895164	74.83132
Chr7:22679292-22686614	7	22679292	22686614		DOT1L	ENSBTAG00000009996	DOT1 like histone lysine methyltransferase [Source:HGNC Symbol;Acc:HGNC:24948]	+	gene	overlapping	0	12.660019	85.52846	72.86844
Chr7:22697266-22703808	7	22697266	22703808		AMH	ENSBTAG00000014955	anti-Mullerian hormone [Source:VGNC Symbol;Acc:VGNC:25864]	+	gene	overlapping	0	18.6833	78.90071	60.21741
Chr7:23938287-24098957	7	23938287	24098957		FNIP1	ENSBTAG00000025443	folliculin interacting protein 1 [Source:VGNC Symbol;Acc:VGNC:29068]	+	gene	overlapping	0	14.720047	75.29412	60.574074
Chr7:26286829-26420537	7	26286829	26420537		SLC27A6	ENSBTAG00000004860	solute carrier family 27 member 6 [Source:VGNC Symbol;Acc:VGNC:34790]	-	gene	overlapping	0	15.238739	89.204544	73.965805
Chr7:29719366-29924366	7	29719366	29924366		null					Not found	0	17.277397	92.15116	74.873764
Chr7:31642095-31761583	7	31642095	31761583		CEP120	ENSBTAG00000013184	centrosomal protein 120 [Source:VGNC Symbol;Acc:VGNC:27191]	+	gene	overlapping	0	13.969414	88.57143	74.60201
Chr7:33312771-33486013	7	33312771	33486013		FTMT	ENSBTAG00000005779	ferritin mitochondrial [Source:HGNC Symbol;Acc:HGNC:17345]	-	gene	overlapping	0	20.407948	77.14286	56.734913
Chr7:34649949-34807681	7	34649949	34807681		null					Not found	0	24.026329	95.0	70.97367
Chr7:38593065-38665016	7	38593065	38665016		null					Not found	0	14.017998	83.854164	69.83617
Chr7:39632739-39654326	7	39632739	39654326		null					Not found	0	35.568836	94.0594	58.490566
Chr7:44792017-44812320	7	44792017	44812320		CDC34	ENSBTAG00000002098	cell division cycle 34 [Source:VGNC Symbol;Acc:VGNC:27066]	+	gene	overlapping	0	11.6972275	85.3125	73.61527
Chr7:44876029-44886079	7	44876029	44886079		FGF22	ENSBTAG00000027357	fibroblast growth factor 22 precursor [Source:RefSeq peptide;Acc:NP_001192790]	+	gene	overlapping	0	11.487907	81.72481	70.2369
Chr7:45417651-45429946	7	45417651	45429946		MUM1	ENSBTAG00000030839	PWWP domain-containing protein MUM1 [Source:UniProtKB/Swiss-Prot;Acc:Q08DK9]	+	gene	overlapping	0	25.865456	78.809525	52.94407
Chr7:46929398-46964123	7	46929398	46964123		null					Not found	0	14.0651245	83.06879	69.00366
Chr7:52480223-52491880	7	52480223	52491880		null					Not found	0	14.994591	76.85897	61.86438
Chr7:61665398-61806759	7	61665398	61806759		ENSBTAG00000033759	ENSBTAG00000033759	No description	-	gene	overlapping	0	16.984741	87.5	70.51526
Chr7:63195759-63280787	7	63195759	63280787		PDE6A	ENSBTAG00000012945	phosphodiesterase 6A [Source:VGNC Symbol;Acc:VGNC:32679]	-	gene	overlapping	0	15.578758	88.12949	72.550735
Chr7:64051763-64132933	7	64051763	64132933		RBM22	ENSBTAG00000030366	RNA binding motif protein 22 [Source:VGNC Symbol;Acc:VGNC:33792]	-	gene	overlapping	0	16.090466	77.31959	61.229122
Chr7:85527051-85655626	7	85527051	85655626		XRCC4	ENSBTAG00000024275	X-ray repair cross complementing 4 [Source:VGNC Symbol;Acc:VGNC:37005]	+	gene	overlapping	0	11.429123	80.55556	69.126434
Chr7:85713114-85846372	7	85713114	85846372		VCAN	ENSBTAG00000014906	versican [Source:VGNC Symbol;Acc:VGNC:36778]	+	gene	overlapping	0	11.786888	78.40395	66.617065
Chr7:88963881-89143406	7	88963881	89143406		ENSBTAG00000037434	ENSBTAG00000037434	No description	+	gene	overlapping	0	15.487038	85.06944	69.582405
Chr7:98826424-98915989	7	98826424	98915989		LNPEP	ENSBTAG00000019900	leucyl and cystinyl aminopeptidase [Source:VGNC Symbol;Acc:VGNC:30944]	+	gene	overlapping	0	10.856201	82.8	71.9438
Chr7:103821040-103982402	7	103821040	103982402		SLCO6A1	ENSBTAG00000030210	solute carrier organic anion transporter family member 6A1 [Source:VGNC Symbol;Acc:VGNC:34957]	-	gene	overlapping	0	23.437347	88.46154	65.02419
Chr7:111037475-111115567	7	111037475	111115567		PJA2	ENSBTAG00000021675	praja ring finger ubiquitin ligase 2 [Source:VGNC Symbol;Acc:VGNC:32931]	-	gene	overlapping	0	23.154007	79.06977	55.915764
Chr8:10245455-10280793	8	10245455	10280793		ZNF395	ENSBTAG00000000536	zinc finger protein 395 [Source:VGNC Symbol;Acc:VGNC:37266]	+	gene	overlapping	0	21.609734	88.80597	67.196236
Chr8:21481901-21767981	8	21481901	21767981		DMRTA1	ENSBTAG00000001315	DMRT like family A1 [Source:VGNC Symbol;Acc:VGNC:28113]	-	gene	overlapping	0	13.933327	81.87702	67.943695
Chr8:21932976-22102253	8	21932976	22102253		null					Not found	0	15.549221	79.31035	63.761127
Chr8:23337298-23411006	8	23337298	23411006		HACD4	ENSBTAG00000017741	3-hydroxyacyl-CoA dehydratase 4 [Source:HGNC Symbol;Acc:HGNC:20920]	+	gene	overlapping	0	24.190826	95.34884	71.15801
Chr8:27298488-27475368	8	27298488	27475368		null					Not found	0	11.670914	79.62963	67.95872
Chr8:45504079-45568663	8	45504079	45568663		FXN	ENSBTAG00000001306	frataxin [Source:VGNC Symbol;Acc:VGNC:29155]	+	gene	overlapping	0	20.958305	83.49835	62.540047
Chr8:46395590-46525746	8	46395590	46525746		null					Not found	0	11.420082	85.88589	74.465805
Chr8:48079630-48247955	8	48079630	48247955		TMEM2	ENSBTAG00000005090	transmembrane protein 2 [Source:VGNC Symbol;Acc:VGNC:36021]	-	gene	overlapping	0	15.222771	79.87013	64.64736
Chr8:59685849-59735185	8	59685849	59735185		DNAJB5	ENSBTAG00000018318	DnaJ homolog subfamily B member 5 [Source:UniProtKB/Swiss-Prot;Acc:Q5BIP8]	+	gene	overlapping	0	18.25084	85.08772	66.83688
Chr8:69511502-69553192	8	69511502	69553192		GFRA2	ENSBTAG00000020665	GDNF family receptor alpha 2 [Source:VGNC Symbol;Acc:VGNC:29333]	-	gene	overlapping	0	27.484463	76.18215	48.69769
Chr8:69912791-69925160	8	69912791	69925160		FAM160B2	ENSBTAG00000014361	family with sequence similarity 160 member B2 [Source:VGNC Symbol;Acc:VGNC:28741]	+	gene	overlapping	0	13.138451	86.853004	73.714554
Chr8:75143116-75180913	8	75143116	75180913		DPYSL2	ENSBTAG00000018373	dihydropyrimidinase like 2 [Source:VGNC Symbol;Acc:VGNC:28195]	+	gene	overlapping	0	19.333881	75.96154	56.62766
Chr8:78242093-78372169	8	78242093	78372169		UBQLN1	ENSBTAG00000014827	ubiquilin 1 [Source:VGNC Symbol;Acc:VGNC:36613]	-	gene	overlapping	0	23.47263	76.46199	52.98936
Chr8:80838291-80943459	8	80838291	80943459		ZCCHC6	ENSBTAG00000001737	zinc finger CCHC-type containing 6 [Source:VGNC Symbol;Acc:VGNC:37121]	-	gene	overlapping	0	19.956734	78.08219	58.125458
Chr8:85256627-85383097	8	85256627	85383097		IARS	ENSBTAG00000000974	isoleucyl-tRNA synthetase [Source:VGNC Symbol;Acc:VGNC:30018]	-	gene	overlapping	0	25.1988	91.91011	66.71131
Chr8:85897429-85930279	8	85897429	85930279		CARD19	ENSBTAG00000011202	caspase recruitment domain family member 19 [Source:HGNC Symbol;Acc:HGNC:28148]	+	gene	overlapping	0	24.812885	84.82143	60.00854
Chr8:86102297-86199227	8	86102297	86199227		WNK2	ENSBTAG00000008301	WNK lysine deficient protein kinase 2 [Source:VGNC Symbol;Acc:VGNC:36950]	+	gene	overlapping	0	12.596146	86.54244	73.9463
Chr8:96948263-97066949	8	96948263	97066949		FSD1L	ENSBTAG00000013420	fibronectin type III and SPRY domain containing 1 like [Source:VGNC Symbol;Acc:VGNC:29130]	+	gene	overlapping	0	33.90727	80.10204	46.194775
Chr8:97152346-97267840	8	97152346	97267840		TMEM38B	ENSBTAG00000034867	transmembrane protein 38B [Source:VGNC Symbol;Acc:VGNC:36081]	+	gene	overlapping	0	16.78157	82.27642	65.49485
Chr8:103463104-103565370	8	103463104	103565370		HSDL2	ENSBTAG00000031295	hydroxysteroid dehydrogenase like 2 [Source:VGNC Symbol;Acc:VGNC:29980]	+	gene	overlapping	0	29.108387	88.666664	59.558277
Chr8:105510860-105532036	8	105510860	105532036		TMEM268	ENSBTAG00000000204	transmembrane protein 268 [Source:VGNC Symbol;Acc:VGNC:36073]	+	gene	overlapping	0	15.061958	80.22432	65.16236
Chr8:111888617-111908983	8	111888617	111908983		CDK5RAP2	ENSBTAG00000006532	CDK5 regulatory subunit associated protein 2 [Source:VGNC Symbol;Acc:VGNC:27131]	-	gene	overlapping	0	25.540905	81.048386	55.50748
Chr9:13789103-14004811	9	13789103	14004811		null					Not found	0	13.026672	80.0	66.97333
Chr9:15185647-15263099	9	15185647	15263099		FILIP1	ENSBTAG00000000053	filamin A interacting protein 1 [Source:VGNC Symbol;Acc:VGNC:29012]	-	gene	overlapping	0	27.83619	76.44231	48.606117
Chr9:18720631-18867583	9	18720631	18867583		PHIP	ENSBTAG00000024688	pleckstrin homology domain interacting protein [Source:VGNC Symbol;Acc:VGNC:32829]	-	gene	overlapping	0	11.154633	78.99729	67.84266
Chr9:18989251-19035851	9	18989251	19035851		HMGN3	ENSBTAG00000001422	High mobility group nucleosome-binding domain-containing protein 3 [Source:UniProtKB/Swiss- Prot;Acc:Q3ZBV4]	-	gene	overlapping	0	25.62069	91.07143	65.45074
Chr9:21498796-21665495	9	21498796	21665495		null					Not found	0	10.926865	75.5102	64.583336
Chr9:42941699-43040697	9	42941699	43040697		SOBP	ENSBTAG00000019175	sine oculis binding protein homolog [Source:VGNC Symbol;Acc:VGNC:35118]	-	gene	overlapping	0	13.969421	81.39535	67.42593
Chr9:44325398-44372041	9	44325398	44372041		PRDM1	ENSBTAG00000000816	PR/SET domain 1 [Source:VGNC Symbol;Acc:VGNC:33288]	-	gene	overlapping	0	13.274002	86.68529	73.411285
Chr9:44372069-44459487	9	44372069	44459487		PRDM1	ENSBTAG00000000816	PR/SET domain 1 [Source:VGNC Symbol;Acc:VGNC:33288]	-	gene	overlapping	0	13.49929	80.18868	66.68939
Chr9:45476057-45627082	9	45476057	45627082		BVES	ENSBTAG00000018790	blood vessel epicardial substance [Source:VGNC Symbol;Acc:VGNC:26610]	+	gene	overlapping	0	12.187881	84.17266	71.98478
Chr9:56459212-56645273	9	56459212	56645273		null					Not found	0	19.546795	76.626015	57.07922
Chr9:61206996-61285015	9	61206996	61285015		BACH2	ENSBTAG00000020713	BTB domain and CNC homolog 2 [Source:VGNC Symbol;Acc:VGNC:26403]	+	gene	overlapping	0	23.921635	75.74956	51.827923
Chr9:72408576-72493981	9	72408576	72493981		null					Not found	0	22.979385	92.5	69.520615
Chr9:75054980-75185756	9	75054980	75185756		PDE7B	ENSBTAG00000015888	phosphodiesterase 7B [Source:VGNC Symbol;Acc:VGNC:32686]	+	gene	overlapping	0	14.308426	81.48148	67.17306
Chr9:75479360-75543892	9	75479360	75543892		MAP7	ENSBTAG00000001598	microtubule associated protein 7 [Source:VGNC Symbol;Acc:VGNC:31210]	-	gene	overlapping	0	24.66537	76.92308	52.25771
Chr9:75543893-75629962	9	75543893	75629962		MAP3K5	ENSBTAG00000009065	mitogen-activated protein kinase kinase kinase 5 [Source:VGNC Symbol;Acc:VGNC:31198]	-	gene	overlapping	0	20.421227	90.18691	69.765686
Chr9:85579773-85657213	9	85579773	85657213		STXBP5	ENSBTAG00000021107	syntaxin binding protein 5 [Source:VGNC Symbol;Acc:VGNC:35448]	+	gene	overlapping	0	45.785984	85.9375	40.151516
Chr9:95439344-95481955	9	95439344	95481955		ZDHHC14	ENSBTAG00000018464	Bos taurus zinc finger, DHHC-type containing 14 (ZDHHC14), mRNA. [Source:RefSeq mRNA;Acc:NM_001191179]	+	gene	overlapping	0	18.136112	76.98412	58.84801
Chr9:96181599-96239627	9	96181599	96239627		null					Not found	0	13.7687	76.084335	62.315636
Chr9:96807557-96838664	9	96807557	96838664		TAGAP	ENSBTAG00000031701	T-cell activation RhoGTPase activating protein [Source:VGNC Symbol;Acc:VGNC:35584]	-	gene	overlapping	0	15.463768	84.320984	68.857216
Chr9:99015091-99092971	9	99015091	99092971		PRKN	ENSBTAG00000018996	parkin RBR E3 ubiquitin protein ligase [Source:VGNC Symbol;Acc:VGNC:33342]	-	gene	overlapping	0	12.595734	83.42696	70.83123
Chr9:103142005-103165696	9	103142005	103165696		null					Not found	0	22.172882	88.505424	66.33254
Chr9:103181040-103196531	9	103181040	103196531		null					Not found	0	20.689262	81.01852	60.329254
Chr10:70005-87196	10	70005	87196		null					Not found	0	17.304382	81.17117	63.86679
Chr10:438351-545411	10	438351	545411		null					Not found	0	20.415962	94.93671	74.520744
Chr10:4061554-4145884	10	4061554	4145884		CCDC112	ENSBTAG00000001898	coiled-coil domain containing 112 [Source:VGNC Symbol;Acc:VGNC:26834]	-	gene	overlapping	0	30.66677	92.86723	62.200462
Chr10:4874186-4936646	10	4874186	4936646		C10H11ORF46	ENSBTAG00000039618	No description	+	gene	overlapping	0	21.778915	83.960396	62.18148
Chr10:11256257-11332909	10	11256257	11332909		GNPNAT1	ENSBTAG00000005344	glucosamine-phosphate N-acetyltransferase 1 [Source:VGNC Symbol;Acc:VGNC:29478]	+	gene	overlapping	0	22.280998	93.23672	70.95572
Chr10:16904455-16915065	10	16904455	16915065		TLE3	ENSBTAG00000015580	transducin like enhancer of split 3 [Source:VGNC Symbol;Acc:VGNC:35891]	-	gene	overlapping	0	19.600616	90.86151	71.260895
Chr10:33146852-33385286	10	33146852	33385286		null					Not found	0	15.834961	80.36585	64.53089
Chr10:34280949-34381075	10	34280949	34381075		RASGRP1	ENSBTAG00000021872	RAS guanyl releasing protein 1 [Source:VGNC Symbol;Acc:VGNC:33747]	-	gene	overlapping	0	13.33741	76.36364	63.02623
Chr10:37061918-37078983	10	37061918	37078983		RPAP1	ENSBTAG00000001693	RNA polymerase II associated protein 1 [Source:VGNC Symbol;Acc:VGNC:34098]	-	gene	overlapping	0	32.38912	76.75676	44.36764
Chr10:37246555-37316797	10	37246555	37316797		MGA	ENSBTAG00000015138	MGA, MAX dimerization protein [Source:VGNC Symbol;Acc:VGNC:31445]	+	gene	overlapping	0	21.995087	78.947365	56.95228
Chr10:40886726-41182277	10	40886726	41182277		null					Not found	0	12.940369	85.14851	72.208145
Chr10:46790029-46858222	10	46790029	46858222		APH1B	ENSBTAG00000010641	aph-1 homolog B, gamma-secretase subunit [Source:VGNC Symbol;Acc:VGNC:26014]	-	gene	overlapping	0	22.6251	93.22034	70.59524
Chr10:49650410-49739436	10	49650410	49739436		RORA	ENSBTAG00000015904	RAR related orphan receptor A [Source:VGNC Symbol;Acc:VGNC:34088]	+	gene	overlapping	0	15.132477	82.53968	67.4072
Chr10:50293052-50397281	10	50293052	50397281		null					Not found	0	11.076103	81.14035	70.06425
Chr10:57715011-57793488	10	57715011	57793488		ONECUT1	ENSBTAG00000046470	one cut homeobox 1 [Source:VGNC Symbol;Acc:VGNC:32430]	+	gene	overlapping	0	12.066269	83.25	71.18373
Chr10:60154930-60276088	10	60154930	60276088		HDC	ENSBTAG00000009911	histidine decarboxylase [Source:VGNC Symbol;Acc:VGNC:29784]	-	gene	overlapping	0	24.09346	87.66234	63.56888
Chr10:76362060-76477980	10	76362060	76477980		SYNE2	ENSBTAG00000025450	spectrin repeat containing nuclear envelope protein 2 [Source:VGNC Symbol;Acc:VGNC:35521]	+	gene	overlapping	0	22.565113	77.38095	54.815838
Chr10:76771539-76865972	10	76771539	76865972		ENSBTAG00000013836	ENSBTAG00000013836	No description	-	gene	overlapping	0	16.808857	76.969696	60.16084
Chr10:78758556-78889363	10	78758556	78889363		ENSBTAG00000014234	ENSBTAG00000014234	Uncharacterized protein C14orf53 homolog [Source:UniProtKB/Swiss-Prot;Acc:Q2YDE5]	+	gene	overlapping	0	10.04776	82.22222	72.17446
Chr10:81838388-81895668	10	81838388	81895668		SFRS5	ENSBTAG00000011596	serine and arginine rich splicing factor 5 [Source:HGNC Symbol;Acc:HGNC:10787]	+	gene	overlapping	0	15.754791	79.56989	63.8151
Chr10:82098427-82143242	10	82098427	82143242		SMOC1	ENSBTAG00000030599	SPARC related modular calcium binding 1 [Source:VGNC Symbol;Acc:VGNC:35026]	+	gene	overlapping	0	27.863419	82.21154	54.34812
Chr10:83648554-83748971	10	83648554	83748971		null					Not found	0	18.298111	88.9881	70.68999
Chr10:87900119-87936846	10	87900119	87936846		ENSBTAG00000011985	ENSBTAG00000011985	No description	+	gene	overlapping	0	13.474358	80.47619	67.00183
Chr10:102142878-102152036	10	102142878	102152036		ENSBTAG00000046684	ENSBTAG00000046684	forkhead box protein N3 [Source:RefSeq peptide;Acc:NP_001193616]	-	gene	overlapping	0	19.519958	90.47619	70.95623
Chr10:103899263-103977130	10	103899263	103977130		CTDSPL2	ENSBTAG00000015385	CTD small phosphatase like 2 [Source:VGNC Symbol;Acc:VGNC:27792]	+	gene	overlapping	0	32.843384	93.57798	60.734596
Chr11:2842061-2855972	11	2842061	2855972		FAM178B	ENSBTAG00000006019	family with sequence similarity 178 member B [Source:HGNC Symbol;Acc:HGNC:28036]	-	gene	overlapping	0	17.652557	75.74627	58.09371
Chr11:4525159-4557272	11	4525159	4557272		REV1	ENSBTAG00000043999	REV1, DNA directed polymerase [Source:VGNC Symbol;Acc:VGNC:33882]	-	gene	overlapping	0	24.138748	91.00877	66.870026
Chr11:5662552-5715430	11	5662552	5715430		null					Not found	0	13.566483	83.39629	69.82981
Chr11:6116801-6149421	11	6116801	6149421		null					Not found	0	12.8769	82.46966	69.59276
Chr11:7413656-7432864	11	7413656	7432864		SLC9A2	ENSBTAG00000001706	solute carrier family 9 member A2 [Source:VGNC Symbol;Acc:VGNC:34939]	+	gene	overlapping	0	28.574566	92.258064	63.6835
Chr11:9903228-9967207	11	9903228	9967207		SEMA4F	ENSBTAG00000006989	ssemaphorin 4F [Source:VGNC Symbol;Acc:VGNC:34437]	-	gene	overlapping	0	11.414276	76.46154	65.047264
Chr11:10079978-10094070	11	10079978	10094070		LOXL3	ENSBTAG00000018578	lysyl oxidase like 3 [Source:VGNC Symbol;Acc:VGNC:30954]	+	gene	overlapping	0	36.414528	86.111115	49.696587
Chr11:10390148-10441301	11	10390148	10441301		SLC4A5	ENSBTAG00000004884	solute carrier family 4 member 5 [Source:VGNC Symbol;Acc:VGNC:34895]	+	gene	overlapping	0	32.199566	90.39548	58.19591
Chr11:19712746-19815954	11	19712746	19815954		PRKD3	ENSBTAG00000001114	protein kinase D3 [Source:VGNC Symbol;Acc:VGNC:33338]	-	gene	overlapping	0	53.016193	87.132355	34.11616
Chr11:25184190-25202202	11	25184190	25202202		OXER1	ENSBTAG00000004076	oxoeicosanoid receptor 1 [Source:VGNC Symbol;Acc:VGNC:32509]	-	gene	overlapping	0	15.169205	83.60656	68.437355
Chr11:29724087-29765468	11	29724087	29765468		MSH2	ENSBTAG00000002742	mutS homolog 2 [Source:VGNC Symbol;Acc:VGNC:31693]	+	gene	overlapping	0	21.360294	82.954544	61.59425
Chr11:30598719-30698963	11	30598719	30698963		PPP1R21	ENSBTAG00000002570	protein phosphatase 1 regulatory subunit 21 [Source:VGNC Symbol;Acc:VGNC:33236]	+	gene	overlapping	0	23.996498	97.11539	73.11889
Chr11:45530358-45579832	11	45530358	45579832		null					Not found	0	15.776028	75.839325	60.063297
Chr11:49259681-49293716	11	49259681	49293716		VAMP8	ENSBTAG00000023997	vesicle associated membrane protein 8 [Source:VGNC Symbol;Acc:VGNC:36760]	-	gene	overlapping	0	27.157223	84.987274	57.83005
Chr11:49547337-49596407	11	49547337	49596407		null					Not found	0	13.691124	86.08696	72.395836
Chr11:56019027-56140907	11	56019027	56140907		null					Not found	0	28.732952	75.59524	46.862286
Chr11:71897648-71969561	11	71897648	71969561		RBKS	ENSBTAG00000031332	ribokinase [Source:VGNC Symbol;Acc:VGNC:33780]	+	gene	overlapping	0	22.059296	79.61404	57.55474
Chr11:73202375-73280680	11	73202375	73280680		ADGRF3	ENSBTAG00000005736	adhesion G protein-coupled receptor F3 [Source:VGNC Symbol;Acc:VGNC:25663]	+	gene	overlapping	0	17.151756	84.26966	67.117905
Chr11:86878481-86917155	11	86878481	86917155		ATP6V1C2	ENSBTAG00000001927	ATPase H+ transporting V1 subunit C2 [Source:VGNC Symbol;Acc:VGNC:26320]	-	gene	overlapping	0	20.781364	78.360214	57.57885
Chr11:88468122-88559322	11	88468122	88559322		KIDINS220	ENSBTAG00000007963	kinase D interacting substrate 220 [Source:VGNC Symbol;Acc:VGNC:30579]	+	gene	overlapping	0	17.515076	85.36585	67.85078
Chr11:97306006-97329000	11	97306006	97329000		null					Not found	0	32.017597	77.265915	45.248318
Chr11:98325910-98370695	11	98325910	98370695		STXBP1	ENSBTAG00000003525	syntaxin binding protein 1 [Source:VGNC Symbol;Acc:VGNC:35445]	+	gene	overlapping	0	10.580017	75.675674	65.09566
Chr11:98841150-98860006	11	98841150	98860006		DNM1	ENSBTAG00000011307	Dynamin-1 [Source:UniProtKB/Swiss- Prot;Acc:Q08DF4]	+	gene	overlapping	0	12.701286	86.30556	73.60427
Chr11:98938254-98961091	11	98938254	98961091		COQ4	ENSBTAG00000004664	No description	+	gene	overlapping	0	10.81208	84.166664	73.35458
Chr11:98973642-98990270	11	98973642	98990270		URM1	ENSBTAG00000025612	ubiquitin related modifier 1 [Source:VGNC Symbol;Acc:VGNC:36699]	+	gene	overlapping	0	10.668976	80.072464	69.40349
Chr11:100485783-100501244	11	100485783	100501244		GPR107	ENSBTAG00000004204	G protein-coupled receptor 107 [Source:VGNC Symbol;Acc:VGNC:29544]	+	gene	upstream	1255	12.655571	81.4023	68.74673
Chr11:102372698-102461227	11	102372698	102461227		SETX	ENSBTAG00000024822	senataxin [Source:VGNC Symbol;Acc:VGNC:34501]	-	gene	overlapping	0	19.877579	87.5	67.62242
Chr11:102693875-102705344	11	102693875	102705344		DDX31	ENSBTAG00000003530	DEAD-box helicase 31 [Source:VGNC Symbol;Acc:VGNC:27963]	-	gene	overlapping	0	10.956413	85.52312	74.5667
Chr11:102829132-102849723	11	102829132	102849723		AK8	ENSBTAG00000004092	adenylate kinase 8 [Source:VGNC Symbol;Acc:VGNC:25777]	-	gene	overlapping	0	13.283588	75.063614	61.780025
Chr11:104614499-104622325	11	104614499	104622325		SARDH	ENSBTAG00000004510	sarcosine dehydrogenase [Source:VGNC Symbol;Acc:VGNC:34289]	-	gene	overlapping	0	14.943512	88.316666	73.37315
Chr11:106306299-106311448	11	106306299	106311448		TRAF2	ENSBTAG00000010497	TNF receptor associated factor 2 [Source:VGNC Symbol;Acc:VGNC:36271]	-	gene	overlapping	0	45.32155	97.05015	51.7286
Chr12:15311149-15367119	12	15311149	15367119		GTF2F2	ENSBTAG00000034495	General transcription factor IIF subunit 2 [Source:UniProtKB/Swiss-Prot;Acc:Q2T9L9]	+	gene	overlapping	0	23.870277	80.43011	56.55983
Chr12:15620305-15688374	12	15620305	15688374		COG3	ENSBTAG00000017907	component of oligomeric golgi complex 3 [Source:VGNC Symbol;Acc:VGNC:27548]	+	gene	overlapping	0	20.567574	88.65248	68.08491
Chr12:16355648-16414389	12	16355648	16414389		LRRC63	ENSBTAG00000015994	leucine rich repeat containing 63 [Source:HGNC Symbol;Acc:HGNC:34296]	+	gene	overlapping	0	16.581291	88.82979	72.2485
Chr12:25396509-25468556	12	25396509	25468556		DCLK1	ENSBTAG00000038495	doublecortin like kinase 1 [Source:HGNC Symbol;Acc:HGNC:2700]	+	gene	overlapping	0	11.666664	77.77778	66.111115
Chr12:29521619-29594546	12	29521619	29594546		null					Not found	0	17.54137	81.32923	63.78786
Chr12:29594547-29634808	12	29594547	29634808		null					Not found	0	16.985943	76.48262	59.496677
Chr12:29634917-29690448	12	29634917	29690448		bta-mir-2299	ENSBTAG00000044236	bta-mir-2299 [Source:miRBase;Acc:MI0011309]	-	gene	overlapping	0	13.127701	87.0229	73.8952
Chr12:30973660-30986501	12	30973660	30986501		null					Not found	0	14.403244	83.9599	69.556656
Chr12:31850751-31982487	12	31850751	31982487		PAN3	ENSBTAG00000009912	PAN3 poly(A) specific ribonuclease subunit [Source:HGNC Symbol;Acc:HGNC:29991]	-	gene	overlapping	0	14.609444	85.32609	70.716644
Chr12:34173220-34214686	12	34173220	34214686		MTMR6	ENSBTAG00000003116	myotubularin related protein 6 [Source:VGNC Symbol;Acc:VGNC:31744]	+	gene	overlapping	0	20.723503	82.01755	61.294044
Chr12:60155480-60431948	12	60155480	60431948		U6	ENSBTAG00000042992	U6 spliceosomal RNA [Source:RFAM;Acc:RF00026]	+	gene	overlapping	0	18.485142	77.35849	58.87335
Chr12:68028508-68170109	12	68028508	68170109		null					Not found	0	12.088425	76.582275	64.49385
Chr12:68233580-68333962	12	68233580	68333962		GPC6	ENSBTAG00000040347	No description	+	gene	overlapping	0	22.685669	86.158195	63.472527
Chr12:81914631-82026387	12	81914631	82026387		ITGBL1	ENSBTAG00000044027	integrin beta-like protein 1 precursor [Source:RefSeq peptide;Acc:NP_001193763]	+	gene	overlapping	0	18.337543	81.64557	63.308025
Chr12:82694821-82745665	12	82694821	82745665		null					Not found	0	18.820267	78.57143	59.75116
Chr12:83061907-83102818	12	83061907	83102818		ERCC5	ENSBTAG00000014043	No description	+	gene	overlapping	0	18.07637	84.40367	66.3273
Chr12:88871462-88883330	12	88871462	88883330		COL4A1	ENSBTAG00000012849	collagen type IV alpha 1 chain [Source:HGNC Symbol;Acc:HGNC:2202]	-	gene	overlapping	0	13.412941	85.47298	72.060036
Chr12:89870847-89882140	12	89870847	89882140		ENSBTAG00000047887	ENSBTAG00000047887	No description	+	gene	upstream	613	15.064011	89.20863	74.14462
Chr12:89947581-89958134	12	89947581	89958134		null					Not found	0	10.207489	79.61539	69.4079
Chr12:90592437-90609225	12	90592437	90609225		LAMP1	ENSBTAG00000010242	lysosomal associated membrane protein 1 [Source:VGNC Symbol;Acc:VGNC:30775]	+	gene	downstream	485	10.295555	75.17007	64.87451
Chr12:90821839-90827853	12	90821839	90827853		GAS6	ENSBTAG00000019964	growth arrest specific 6 [Source:VGNC Symbol;Acc:VGNC:29261]	-	gene	overlapping	0	23.261505	92.10526	68.84376
Chr13:2005854-2053917	13	2005854	2053917		null					Not found	0	11.231026	77.830185	66.59916
Chr13:3857443-3874343	13	3857443	3874343		JAG1	ENSBTAG00000012817	jagged 1 [Source:VGNC Symbol;Acc:VGNC:30361]	-	gene	overlapping	0	12.279411	85.30612	73.02671
Chr13:4307484-4452186	13	4307484	4452186		null					Not found	0	11.955177	78.840576	66.8854
Chr13:4659164-4821047	13	4659164	4821047		null					Not found	0	13.869995	79.85348	65.98348
Chr13:13656423-13778618	13	13656423	13778618		null					Not found	0	18.682617	83.792046	65.10943
Chr13:16564857-16619726	13	16564857	16619726		SFMBT2	ENSBTAG00000005915	Scm like with four mbt domains 2 [Source:VGNC Symbol;Acc:VGNC:34516]	+	gene	overlapping	0	15.867203	80.34188	64.47468
Chr13:16619754-16642702	13	16619754	16642702		SFMBT2	ENSBTAG00000005915	Scm like with four mbt domains 2 [Source:VGNC Symbol;Acc:VGNC:34516]	+	gene	overlapping	0	10.938942	79.1423	68.20336
Chr13:17032550-17084152	13	17032550	17084152		null					Not found	0	10.592575	77.032524	66.43995
Chr13:17899805-18015141	13	17899805	18015141		ANKRD26	ENSBTAG00000008288	ankyrin repeat domain-containing protein 26 [Source:RefSeq peptide;Acc:NP_001107239]	-	gene	overlapping	0	10.561844	79.583336	69.02149
Chr13:23883489-23940521	13	23883489	23940521		PIP4K2A	ENSBTAG00000018033	phosphatidylinositol-5-phosphate 4-kinase type 2 alpha [Source:VGNC Symbol;Acc:VGNC:32906]	-	gene	overlapping	0	13.598244	85.416664	71.81842
Chr13:31641416-31742034	13	31641416	31742034		CUBN	ENSBTAG00000005072	cubilin [Source:VGNC Symbol;Acc:VGNC:27828]	-	gene	overlapping	0	19.333244	81.76328	62.43004
Chr13:34795561-34831215	13	34795561	34831215		ZNF438	ENSBTAG00000016294	zinc finger protein 438 [Source:VGNC Symbol;Acc:VGNC:37276]	+	gene	overlapping	0	16.607159	77.23005	60.62289
Chr13:37132717-37210731	13	37132717	37210731		MKX	ENSBTAG00000007678	mohawk homeobox [Source:VGNC Symbol;Acc:VGNC:31493]	+	gene	overlapping	0	15.28949	84.586464	69.296974
Chr13:54240256-54251878	13	54240256	54251878		NPBWR2	ENSBTAG00000047704	neuropeptides B and W receptor 2 [Source:HGNC Symbol;Acc:HGNC:4530]	+	gene	overlapping	0	20.437027	80.39171	59.95468
Chr13:54565409-54581925	13	54565409	54581925		GMEB2	ENSBTAG00000014769	glucocorticoid modulatory element binding protein 2 [Source:VGNC Symbol;Acc:VGNC:29433]	+	gene	overlapping	0	12.944	81.04575	68.10175
Chr13:64180037-64260814	13	64180037	64260814		SNORA73	ENSBTAG00000042501	Small nucleolar RNA SNORA73 family [Source:RFAM;Acc:RF00045]	+	gene	overlapping	0	13.93589	83.1579	69.22201
Chr13:64619048-64650180	13	64619048	64650180		TP53INP2	ENSBTAG00000005504	tumor protein p53 inducible nuclear protein 2 [Source:VGNC Symbol;Acc:VGNC:36237]	+	gene	overlapping	0	40.158077	80.0	39.841923
Chr13:65490367-65514464	13	65490367	65514464		SPAG4	ENSBTAG00000006949	sperm associated antigen 4 [Source:VGNC Symbol;Acc:VGNC:35166]	+	gene	overlapping	0	20.593456	75.46296	54.869503
Chr13:66054304-66092525	13	66054304	66092525		null					Not found	0	12.663567	83.01887	70.3553
Chr13:66309865-66334643	13	66309865	66334643		MYL9	ENSBTAG00000011473	No description	+	gene	overlapping	0	14.9969635	84.684685	69.68772
Chr13:66998354-67017038	13	66998354	67017038		SRC	ENSBTAG00000008938	SRC proto-oncogene, non-receptor tyrosine kinase [Source:VGNC Symbol;Acc:VGNC:35269]	+	gene	overlapping	0	13.034634	75.61905	62.584415
Chr13:71205237-71277294	13	71205237	71277294		null					Not found	0	16.43882	90.6367	74.19788
Chr13:73756773-73782926	13	73756773	73782926		ADA	ENSBTAG00000005280	adenosine deaminase [Source:VGNC Symbol;Acc:VGNC:25600]	-	gene	overlapping	0	18.246307	89.25926	71.012955
Chr13:77661548-77680196	13	77661548	77680196		PREX1	ENSBTAG00000015609	phosphatidylinositol-3,4,5-trisphosphate dependent Rac exchange factor 1 [Source:HGNC Symbol;Acc:HGNC:32594]	-	gene	overlapping	0	11.667534	81.75676	70.089226
Chr13:78868983-78887437	13	78868983	78887437		UBE2V1	ENSBTAG00000027316	Ubiquitin-conjugating enzyme E2 variant 1 [Source:UniProtKB/Swiss-Prot;Acc:Q3SZ52]	-	gene	overlapping	0	21.597996	77.61905	56.021053
Chr14:1412646-1431413	14	1412646	1431413		null					Not found	0	21.263546	81.355934	60.09239
Chr14:2172697-2178170	14	2172697	2178170		PUF60	ENSBTAG00000037493	poly(U) binding splicing factor 60 [Source:HGNC Symbol;Acc:HGNC:17042]	+	gene	overlapping	0	25.03608	88.13008	63.094
Chr14:3572526-3582290	14	3572526	3582290		PTP4A3	ENSBTAG00000046467	protein tyrosine phosphatase type IVA, member 3 [Source:VGNC Symbol;Acc:VGNC:33525]	-	gene	overlapping	0	22.210419	79.411766	57.201347
Chr14:3582315-3591011	14	3582315	3591011		PTP4A3	ENSBTAG00000046467	protein tyrosine phosphatase type IVA, member 3 [Source:VGNC Symbol;Acc:VGNC:33525]	-	gene	overlapping	0	10.849625	85.70707	74.857445
Chr14:3671723-3684532	14	3671723	3684532		null					Not found	0	16.003735	78.5124	62.508663
Chr14:4172335-4195962	14	4172335	4195962		CHRAC1	ENSBTAG00000020226	chromatin accessibility complex 1 [Source:VGNC Symbol;Acc:VGNC:27315]	-	gene	overlapping	0	26.317577	75.0	48.682423
Chr14:4352549-4378276	14	4352549	4378276		TRAPPC9	ENSBTAG00000013955	trafficking protein particle complex 9 [Source:VGNC Symbol;Acc:VGNC:36294]	+	gene	overlapping	0	11.974052	80.47337	68.49932
Chr14:9856827-9891562	14	9856827	9891562		KCNQ3	ENSBTAG00000020667	potassium voltage-gated channel subfamily Q member 3 [Source:VGNC Symbol;Acc:VGNC:30488]	+	gene	overlapping	0	13.213608	82.02161	68.808
Chr14:17433513-17520750	14	17433513	17520750		FER1L6	ENSBTAG00000013537	fer-1 like family member 6 [Source:VGNC Symbol;Acc:VGNC:28950]	-	gene	overlapping	0	17.82862	84.08408	66.25546
Chr14:18172993-18202082	14	18172993	18202082		C14H8orf76	ENSBTAG00000015319	No description	+	gene	overlapping	0	13.565857	86.03603	72.47018
Chr14:20965281-21036833	14	20965281	21036833		SPIDR	ENSBTAG00000044106	scaffolding protein involved in DNA repair [Source:VGNC Symbol;Acc:VGNC:35216]	-	gene	overlapping	0	12.159767	78.65169	66.49192
Chr14:21225267-21265337	14	21225267	21265337		UBE2V2	ENSBTAG00000023218	ubiquitin conjugating enzyme E2 V2 [Source:VGNC Symbol;Acc:VGNC:36597]	+	gene	overlapping	0	19.957664	82.291664	62.334
Chr14:26105732-26133236	14	26105732	26133236		FAM110B	ENSBTAG00000011933	family with sequence similarity 110 member B [Source:VGNC Symbol;Acc:VGNC:28717]	+	gene	overlapping	0	33.732834	75.36232	41.629486
Chr14:26239345-26312423	14	26239345	26312423		UBXN2B	ENSBTAG00000009138	UBX domain protein 2B [Source:VGNC Symbol;Acc:VGNC:36626]	+	gene	overlapping	0	23.4276	82.22789	58.80029
Chr14:27608961-27710771	14	27608961	27710771		CA8	ENSBTAG00000017529	carbonic anhydrase 8 [Source:VGNC Symbol;Acc:VGNC:26658]	-	gene	overlapping	0	12.2864685	78.30189	66.01542
Chr14:32214014-32287922	14	32214014	32287922		CRH	ENSBTAG00000033128	corticotropin releasing hormone [Source:VGNC Symbol;Acc:VGNC:27707]	-	gene	overlapping	0	14.700565	77.59009	62.889523
Chr14:35329257-35442187	14	35329257	35442187		null					Not found	0	20.685112	77.49409	56.808975
Chr14:35540629-35594649	14	35540629	35594649		SULF1	ENSBTAG00000004720	sulfatase 1 [Source:HGNC Symbol;Acc:HGNC:20391]	+	gene	overlapping	0	17.968987	87.35632	69.38734
Chr14:46016355-46069316	14	46016355	46069316		ZNF704	ENSBTAG00000021743	zinc finger protein 704 [Source:VGNC Symbol;Acc:VGNC:37335]	-	gene	overlapping	0	12.0529785	77.927925	65.87495
Chr14:48318155-48393106	14	48318155	48393106		EXT1	ENSBTAG00000006209	exostosin glycosyltransferase 1 [Source:VGNC Symbol;Acc:VGNC:28665]	+	gene	overlapping	0	12.466793	75.757576	63.290783
Chr14:56280095-56578039	14	56280095	56578039		null					Not found	0	10.02964	80.41237	70.38273
Chr14:68281750-68353052	14	68281750	68353052		NIPAL2	ENSBTAG00000018206	NIPA like domain containing 2 [Source:VGNC Symbol;Acc:VGNC:32082]	+	gene	overlapping	0	16.24588	84.902596	68.656715
Chr14:70914715-71082720	14	70914715	71082720		null					Not found	0	13.187904	78.693184	65.50528
Chr14:71297261-71396581	14	71297261	71396581		C8orf37	ENSBTAG00000043970	Protein C8orf37 homolog [Source:UniProtKB/Swiss-Prot;Acc:E1BC52]	+	gene	downstream	224	11.128288	83.00813	71.879845
Chr14:75346282-75511264	14	75346282	75511264		SLC26A7	ENSBTAG00000032301	solute carrier family 26 member 7 [Source:VGNC Symbol;Acc:VGNC:34782]	-	gene	overlapping	0	11.71563	78.75	67.03437
Chr14:83391642-83425373	14	83391642	83425373		ENPP2	ENSBTAG00000013165	ectonucleotide pyrophosphatase/phosphodiesterase 2 [Source:VGNC Symbol;Acc:VGNC:28505]	-	gene	overlapping	0	14.101616	85.96491	71.8633
Chr14:84245895-84273437	14	84245895	84273437		SNTB1	ENSBTAG00000044126	syntrophin beta 1 [Source:HGNC Symbol;Acc:HGNC:11168]	-	gene	overlapping	0	14.9730835	85.84906	70.87598
Chr15:22592419-22627004	15	22592419	22627004		DIXDC1	ENSBTAG00000008665	DIX domain containing 1 [Source:VGNC Symbol;Acc:VGNC:28077]	+	gene	overlapping	0	18.51155	90.32258	71.81103
Chr15:24247035-24278034	15	24247035	24278034		TTC12	ENSBTAG00000010008	tetratricopeptide repeat domain 12 [Source:VGNC Symbol;Acc:VGNC:36454]	+	gene	overlapping	0	14.318077	80.416664	66.09859
Chr15:27815155-27867180	15	27815155	27867180		ENSBTAG00000037657	ENSBTAG00000037657	No description	+	gene	overlapping	0	11.792984	85.52631	73.73333
Chr15:30270637-30294911	15	30270637	30294911		ABCG4	ENSBTAG00000011800	ATP binding cassette subfamily G member 4 [Source:VGNC Symbol;Acc:VGNC:25484]	+	gene	overlapping	0	14.0889435	80.8	66.71106
Chr15:34639683-34666260	15	34639683	34666260		GRAMD1B	ENSBTAG00000001410	GRAM domain containing 1B [Source:VGNC Symbol;Acc:VGNC:29623]	+	gene	overlapping	0	20.246956	91.25	71.003044
Chr15:37322474-37428585	15	37322474	37428585		null					Not found	0	17.201271	87.916664	70.71539
Chr15:47189290-47211544	15	47189290	47211544		APBB1	ENSBTAG00000015655	amyloid beta precursor protein binding family B member 1 [Source:VGNC Symbol;Acc:VGNC:26003]	+	gene	overlapping	0	21.359589	79.861115	58.501526
Chr15:52061008-52087918	15	52061008	52087918		RHOG	ENSBTAG00000000347	ras homolog family member G [Source:VGNC Symbol;Acc:VGNC:33949]	+	gene	overlapping	0	17.92947	80.58104	62.65157
Chr15:53532177-53572201	15	53532177	53572201		P2RY6	ENSBTAG00000038737	pyrimidinergic receptor P2Y6 [Source:VGNC Symbol;Acc:VGNC:32530]	+	gene	overlapping	0	12.552757	80.45365	67.900894
Chr15:53585023-53621436	15	53585023	53621436		ARHGEF17	ENSBTAG00000012505	Rho guanine nucleotide exchange factor 17 [Source:VGNC Symbol;Acc:VGNC:26109]	+	gene	overlapping	0	19.931347	78.52941	58.598064
Chr15:53651454-53661341	15	53651454	53661341		RELT	ENSBTAG00000016494	RELT, TNF receptor [Source:VGNC Symbol;Acc:VGNC:33862]	+	gene	downstream	1835	14.01696	77.30769	63.290733
Chr15:54131170-54202913	15	54131170	54202913		PAAF1	ENSBTAG00000003679	Proteasomal ATPase-associated factor 1 [Source:UniProtKB/Swiss-Prot;Acc:Q148I1]	+	gene	overlapping	0	11.525032	79.79798	68.27295
Chr15:56588857-56707443	15	56588857	56707443		EMSY	ENSBTAG00000010826	EMSY, BRCA2 interacting transcriptional repressor [Source:VGNC Symbol;Acc:VGNC:28484]	+	gene	overlapping	0	42.142605	95.3125	53.169895
Chr15:56817567-56839091	15	56817567	56839091		LRRC32	ENSBTAG00000001301	leucine rich repeat containing 32 [Source:HGNC Symbol;Acc:HGNC:4161]	-	gene	overlapping	0	11.344421	80.28283	68.93841
Chr15:64073822-64212746	15	64073822	64212746		EIF3M	ENSBTAG00000005338	eukaryotic translation initiation factor 3 subunit M [Source:VGNC Symbol;Acc:VGNC:28403]	+	gene	overlapping	0	28.430763	78.24074	49.809975
Chr15:67325059-67379311	15	67325059	67379311		LDLRAD3	ENSBTAG00000044158	low density lipoprotein receptor class A domain containing 3 [Source:VGNC Symbol;Acc:VGNC:30828]	+	gene	overlapping	0	20.80421	81.48867	60.68446
Chr15:67379399-67419331	15	67379399	67419331		LDLRAD3	ENSBTAG00000044158	low density lipoprotein receptor class A domain containing 3 [Source:VGNC Symbol;Acc:VGNC:30828]	+	gene	overlapping	0	23.626522	75.390625	51.764103
Chr15:67662311-67688963	15	67662311	67688963		PRR5L	ENSBTAG00000021029	proline rich 5 like [Source:VGNC Symbol;Acc:VGNC:33401]	+	gene	overlapping	0	24.977165	82.75862	57.781456
Chr15:77443061-77489056	15	77443061	77489056		HARBI1	ENSBTAG00000004639	harbinger transposase derived 1 [Source:VGNC Symbol;Acc:VGNC:29752]	-	gene	overlapping	0	19.098877	78.62595	59.527077
Chr15:84162492-84188711	15	84162492	84188711		PATL1	ENSBTAG00000005913	PAT1 homolog 1, processing body mRNA decay factor [Source:VGNC Symbol;Acc:VGNC:32593]	-	gene	overlapping	0	33.910553	88.888885	54.978333
Chr15:84290736-84307215	15	84290736	84307215		null					Not found	0	11.341911	84.1342	72.79229
Chr16:744852-766936	16	744852	766936		ADORA1	ENSBTAG00000011461	adenosine A1 receptor [Source:VGNC Symbol;Acc:VGNC:25686]	+	gene	overlapping	0	11.84449	80.32313	68.47864
Chr16:3329664-3372376	16	3329664	3372376		RAB29	ENSBTAG00000003232	RAB29, member RAS oncogene family [Source:VGNC Symbol;Acc:VGNC:33636]	-	gene	overlapping	0	18.254208	77.27273	59.01852
Chr16:4188091-4205895	16	4188091	4205895		RASSF5	ENSBTAG00000010427	Ras association domain family member 5 [Source:VGNC Symbol;Acc:VGNC:33761]	+	gene	overlapping	0	13.296249	79.99488	66.69863
Chr16:14835533-15059073	16	14835533	15059073		null					Not found	0	15.872543	88.18841	72.315865
Chr16:44341430-44402421	16	44341430	44402421		UBE4B	ENSBTAG00000010401	ubiquitination factor E4B [Source:VGNC Symbol;Acc:VGNC:36604]	-	gene	overlapping	0	10.6944275	75.88997	65.19554
Chr16:44755383-44777529	16	44755383	44777529		U6	ENSBTAG00000042532	U6 spliceosomal RNA [Source:RFAM;Acc:RF00026]	-	gene	overlapping	0	19.747314	86.99422	67.2469
Chr16:45412232-45465792	16	45412232	45465792		ENO1	ENSBTAG00000013411	enolase 1 [Source:HGNC Symbol;Acc:HGNC:3350]	+	gene	overlapping	0	24.692627	83.99123	59.2986
Chr16:46988874-47052120	16	46988874	47052120		null					Not found	0	10.597946	75.810394	65.21245
Chr16:47942755-47951184	16	47942755	47951184		GPR153	ENSBTAG00000013071	G protein-coupled receptor 153 [Source:VGNC Symbol;Acc:VGNC:29560]	+	gene	overlapping	0	10.167679	82.7381	72.57042
Chr16:48146551-48171157	16	48146551	48171157		null					Not found	0	12.073181	83.94415	71.87097
Chr16:48301824-48317215	16	48301824	48317215		NPHP4	ENSBTAG00000008126	nephrocystin 4 [Source:VGNC Symbol;Acc:VGNC:32203]	+	gene	overlapping	0	21.972332	80.523254	58.550922
Chr16:51683094-51690738	16	51683094	51690738		PEX10	ENSBTAG00000009309	No description	+	gene	overlapping	0	17.070381	90.89796	73.827576
Chr16:52267332-52276983	16	52267332	52276983		ENSBTAG00000039728	ENSBTAG00000039728	No description	-	gene	overlapping	0	12.32354	82.954544	70.631004
Chr16:52431190-52440388	16	52431190	52440388		DVL1	ENSBTAG00000010696	segment polarity protein dishevelled homolog DVL-1 [Source:RefSeq peptide;Acc:NP_001193530]	+	gene	overlapping	0	24.823555	96.833336	72.00978
Chr16:53018037-53048947	16	53018037	53048947		FBLIM1	ENSBTAG00000018725	filamin binding LIM protein 1 [Source:VGNC Symbol;Acc:VGNC:28880]	-	gene	overlapping	0	12.892044	87.323944	74.4319
Chr16:61467107-61559899	16	61467107	61559899		RALGPS2	ENSBTAG00000010718	Ral GEF with PH domain and SH3 binding motif 2 [Source:VGNC Symbol;Acc:VGNC:33705]	+	gene	downstream	78	29.450993	84.12162	54.670628
Chr16:62140362-62244707	16	62140362	62244707		AXDND1	ENSBTAG00000002164	axonemal dynein light chain domain containing 1 [Source:VGNC Symbol;Acc:VGNC:26363]	+	gene	overlapping	0	22.545128	91.19241	68.647285
Chr16:62804516-62823578	16	62804516	62823578		QSOX1	ENSBTAG00000014191	quiescin sulfhydryl oxidase 1 [Source:VGNC Symbol;Acc:VGNC:33605]	+	gene	overlapping	0	11.760399	84.88024	73.11984
Chr16:68817736-68949867	16	68817736	68949867		PRG4	ENSBTAG00000011932	proteoglycan 4 [Source:VGNC Symbol;Acc:VGNC:33314]	+	gene	overlapping	0	34.76406	85.71429	50.950226
Chr16:71379714-71436855	16	71379714	71436855		PROX1	ENSBTAG00000010978	prospero homeobox 1 [Source:VGNC Symbol;Acc:VGNC:33369]	-	gene	overlapping	0	14.732422	79.411766	64.679344
Chr16:76888512-76935676	16	76888512	76935676		null					Not found	0	15.468292	88.073395	72.6051
Chr16:81372173-81380690	16	81372173	81380690		INAVA	ENSBTAG00000047972	innate immunity activator [Source:VGNC Symbol;Acc:VGNC:30192]	+	gene	overlapping	0	24.85564	82.11806	57.262417
Chr16:81617564-81628934	16	81617564	81628934		ENSBTAG00000046177	ENSBTAG00000046177	No description	+	gene	overlapping	0	30.213352	78.657	48.443645
Chr17:594264-750048	17	594264	750048		CPE	ENSBTAG00000016514	carboxypeptidase E [Source:VGNC Symbol;Acc:VGNC:27648]	+	gene	overlapping	0	12.730179	83.796295	71.06612
Chr17:17407968-17458861	17	17407968	17458861		TBC1D9	ENSBTAG00000018951	TBC1 domain family member 9 [Source:VGNC Symbol;Acc:VGNC:35646]	+	gene	overlapping	0	21.314072	78.723404	57.409332
Chr17:23920127-24199546	17	23920127	24199546		U6	ENSBTAG00000042760	U6 spliceosomal RNA [Source:RFAM;Acc:RF00026]	-	gene	overlapping	0	19.015327	83.333336	64.31801
Chr17:50291186-50391456	17	50291186	50391456		null					Not found	0	12.410347	79.81651	67.406166
Chr17:52848986-52900660	17	52848986	52900660		null					Not found	0	11.684341	83.67347	71.98913
Chr17:56300564-56435425	17	56300564	56435425		IFT81	ENSBTAG00000020584	intraflagellar transport 81 [Source:VGNC Symbol;Acc:VGNC:30073]	+	gene	overlapping	0	19.358452	81.02564	61.66719
Chr17:57537422-57605413	17	57537422	57605413		BRAP	ENSBTAG00000001168	BRCA1 associated protein [Source:VGNC Symbol;Acc:VGNC:26552]	-	gene	overlapping	0	10.864761	76.36364	65.49888
Chr17:65434055-65456603	17	65434055	65456603		HNF1A	ENSBTAG00000021795	HNF1 homeobox A [Source:VGNC Symbol;Acc:VGNC:29889]	+	gene	overlapping	0	13.316044	75.3125	61.996456
Chr17:66232296-66249599	17	66232296	66249599		ALKBH2	ENSBTAG00000019846	alkB homolog 2, alpha-ketoglutarate dependent dioxygenase [Source:VGNC Symbol;Acc:VGNC:25833]	+	gene	overlapping	0	18.2882	90.13158	71.843376
Chr17:71010642-71017424	17	71010642	71017424		CABP7	ENSBTAG00000017886	calcium binding protein 7 [Source:HGNC Symbol;Acc:HGNC:20834]	+	gene	overlapping	0	26.406055	88.501236	62.09518
Chr17:72273503-72331385	17	72273503	72331385		DRG1	ENSBTAG00000008990	Developmentally-regulated GTP-binding protein 1 [Source:UniProtKB/Swiss-Prot;Acc:Q3MHP5]	+	gene	overlapping	0	19.372902	88.46154	69.08864
Chr17:73379505-73385770	17	73379505	73385770		CABIN1	ENSBTAG00000024708	calcineurin binding protein 1 [Source:VGNC Symbol;Acc:VGNC:26663]	+	gene	overlapping	0	16.072865	76.66758	60.594715
Chr17:73749683-73755560	17	73749683	73755560		BCR	ENSBTAG00000020566	BCR, RhoGEF and GTPase activating protein [Source:HGNC Symbol;Acc:HGNC:1014]	-	gene	overlapping	0	11.752693	79.02864	67.27595
Chr17:73842829-73849397	17	73842829	73849397		RSPH14	ENSBTAG00000036113	radial spoke head 14 homolog [Source:VGNC Symbol;Acc:VGNC:34183]	+	gene	overlapping	0	17.646973	82.65583	65.00886
Chr17:73985204-74012077	17	73985204	74012077		U6	ENSBTAG00000042240	U6 spliceosomal RNA [Source:RFAM;Acc:RF00026]	+	gene	upstream	1020	15.405357	82.97872	67.573364
Chr17:74601177-74608598	17	74601177	74608598		TSSK1B	ENSBTAG00000045955	testis specific serine kinase 1B [Source:HGNC Symbol;Acc:HGNC:14968]	+	gene	overlapping	0	12.5802	78.08989	65.50969
Chr18:2632437-2640533	18	2632437	2640533		null					Not found	0	26.361805	90.074905	63.7131
Chr18:4848228-4900228	18	4848228	4900228		null					Not found	0	13.856941	86.52968	72.67274
Chr18:11248791-11260012	18	11248791	11260012		null					Not found	0	16.133766	85.46948	69.33572
Chr18:11883556-11896583	18	11883556	11896583		IRF8	ENSBTAG00000017824	interferon regulatory factor 8 [Source:VGNC Symbol;Acc:VGNC:30279]	+	gene	overlapping	0	15.142258	82.98969	67.847435
Chr18:11903602-11929785	18	11903602	11929785		IRF8	ENSBTAG00000017824	interferon regulatory factor 8 [Source:VGNC Symbol;Acc:VGNC:30279]	+	gene	overlapping	0	12.942284	81.13095	68.18867
Chr18:12384698-12398442	18	12384698	12398442		MTHFSD	ENSBTAG00000012446	methenyltetrahydrofolate synthetase domain containing [Source:VGNC Symbol;Acc:VGNC:31732]	-	gene	overlapping	0	10.322029	75.833336	65.51131
Chr18:12694769-12708800	18	12694769	12708800		null					Not found	0	16.157799	90.02463	73.86683
Chr18:13017551-13039006	18	13017551	13039006		MAP1LC3B	ENSBTAG00000011632	Microtubule-associated proteins 1A/1B light chain 3B [Source:UniProtKB/Swiss-Prot;Acc:O41515]	+	gene	overlapping	0	24.715603	77.27273	52.557125
Chr18:13767449-13780197	18	13767449	13780197		null					Not found	0	18.132591	84.49755	66.36496
Chr18:13879257-13893083	18	13879257	13893083		ZC3H18	ENSBTAG00000019520	zinc finger CCCH-type containing 18 [Source:VGNC Symbol;Acc:VGNC:37104]	+	gene	overlapping	0	18.203926	92.30769	74.10377
Chr18:14247582-14260217	18	14247582	14260217		ACSF3	ENSBTAG00000015968	acyl-CoA synthetase family member 3 [Source:VGNC Symbol;Acc:VGNC:25563]	+	gene	overlapping	0	12.532898	85.74219	73.20929
Chr18:14521153-14533174	18	14521153	14533174		SPG7	ENSBTAG00000012041	SPG7, paraplegin matrix AAA peptidase subunit [Source:VGNC Symbol;Acc:VGNC:35209]	+	gene	overlapping	0	14.694878	84.94078	70.2459
Chr18:20646973-20775991	18	20646973	20775991		null					Not found	0	12.176556	75.0	62.823444
Chr18:25529120-25549258	18	25529120	25549258		COQ9	ENSBTAG00000001855	coenzyme Q9 [Source:VGNC Symbol;Acc:VGNC:27618]	+	gene	overlapping	0	10.137482	83.695656	73.558174
Chr18:25768952-25789883	18	25768952	25789883		DRC7	ENSBTAG00000008005	dynein regulatory complex subunit 7 [Source:VGNC Symbol;Acc:VGNC:28206]	+	gene	overlapping	0	23.830376	77.150536	53.32016
Chr18:26354022-26372138	18	26354022	26372138		NDRG4	ENSBTAG00000003894	NDRG family member 4 [Source:VGNC Symbol;Acc:VGNC:31941]	+	gene	overlapping	0	19.017963	77.82353	58.80557
Chr18:35234948-35245282	18	35234948	35245282		RIPOR1	ENSBTAG00000008860	RHO family interacting cell polarization regulator 1 [Source:HGNC Symbol;Acc:HGNC:25836]	+	gene	overlapping	0	20.737473	92.519745	71.78227
Chr18:35307702-35325028	18	35307702	35325028		RIPOR1	ENSBTAG00000008860	RHO family interacting cell polarization regulator 1 [Source:HGNC Symbol;Acc:HGNC:25836]	+	gene	overlapping	0	14.587601	79.60526	65.01766
Chr18:36547393-36593448	18	36547393	36593448		SNTB2	ENSBTAG00000001654	syntrophin beta 2 [Source:VGNC Symbol;Acc:VGNC:35084]	+	gene	overlapping	0	16.274414	78.48101	62.206596
Chr18:36948911-37012253	18	36948911	37012253		NOB1	ENSBTAG00000020633	NIN1/PSMD8 binding protein 1 homolog [Source:VGNC Symbol;Acc:VGNC:32144]	-	gene	overlapping	0	11.832481	80.882355	69.04987
Chr18:42596836-42660615	18	42596836	42660615		null					Not found	0	20.336586	88.75969	68.4231
Chr18:43835533-43844988	18	43835533	43844988		LRP3	ENSBTAG00000047062	LDL receptor related protein 3 [Source:VGNC Symbol;Acc:VGNC:30991]	+	gene	overlapping	0	22.31501	82.50517	60.190163
Chr18:45937047-45951802	18	45937047	45951802		GRAMD1A	ENSBTAG00000003820	Bos taurus GRAM domain containing 1A (GRAMD1A), mRNA. [Source:RefSeq mRNA;Acc:NM_001305021]	+	gene	overlapping	0	11.977074	77.47748	65.500404
Chr18:45951807-45960916	18	45951807	45960916		GRAMD1A	ENSBTAG00000003820	Bos taurus GRAM domain containing 1A (GRAMD1A), mRNA. [Source:RefSeq mRNA;Acc:NM_001305021]	+	gene	overlapping	0	35.896862	92.24271	56.345844
Chr18:46906265-46941933	18	46906265	46941933		WDR62	ENSBTAG00000014996	WD repeat domain 62 [Source:VGNC Symbol;Acc:VGNC:36910]	+	gene	overlapping	0	14.720985	86.53846	71.817474
Chr18:47537669-47608455	18	47537669	47608455		ZNF383	ENSBTAG00000038869	zinc finger protein 383 [Source:HGNC Symbol;Acc:HGNC:18609]	+	gene	overlapping	0	10.724457	82.0	71.27554
Chr18:47727077-47841392	18	47727077	47841392		ZNF420	ENSBTAG00000038050	No description	-	gene	overlapping	0	24.780483	75.87719	51.096706
Chr18:49292823-49320474	18	49292823	49320474		LRFN1	ENSBTAG00000047158	leucine rich repeat and fibronectin type III domain containing 1 [Source:VGNC Symbol;Acc:VGNC:30975]	-	gene	overlapping	0	11.553604	79.117	67.56339
Chr18:49949301-49966856	18	49949301	49966856		AKT2	ENSBTAG00000001400	AKT serine/threonine kinase 2 [Source:VGNC Symbol;Acc:VGNC:25799]	-	gene	overlapping	0	18.778107	78.76106	59.982956
Chr18:50144207-50156207	18	50144207	50156207		SPTBN4	ENSBTAG00000004751	spectrin beta, non-erythrocytic 4 [Source:VGNC Symbol;Acc:VGNC:35254]	+	gene	overlapping	0	15.636963	90.51724	74.88028
Chr18:51542585-51566162	18	51542585	51566162		GRIK5	ENSBTAG00000011723	glutamate ionotropic receptor kainate type subunit 5 [Source:HGNC Symbol;Acc:HGNC:4583]	+	gene	overlapping	0	14.676521	84.591194	69.91467
Chr18:52129969-52153165	18	52129969	52153165		IRGQ	ENSBTAG00000001262	immunity related GTPase Q [Source:VGNC Symbol;Acc:VGNC:30282]	-	gene	overlapping	0	15.4489975	90.16393	74.714935
Chr18:54253696-54265769	18	54253696	54265769		PRKD2	ENSBTAG00000015599	protein kinase D2 [Source:VGNC Symbol;Acc:VGNC:33337]	-	gene	overlapping	0	26.512283	86.57143	60.059143
Chr18:54853813-54873563	18	54853813	54873563		SLC8A2	ENSBTAG00000010856	solute carrier family 8 member A2 [Source:VGNC Symbol;Acc:VGNC:34936]	-	gene	overlapping	0	10.336792	78.87701	68.540215
Chr18:55489224-55510341	18	55489224	55510341		TMEM143	ENSBTAG00000007107	transmembrane protein 143 [Source:VGNC Symbol;Acc:VGNC:35975]	-	gene	overlapping	0	17.904495	85.91623	68.011734
Chr18:55699725-55708961	18	55699725	55708961		FAM83E	ENSBTAG00000046291	family with sequence similarity 83 member E [Source:VGNC Symbol;Acc:VGNC:28836]	-	gene	overlapping	0	17.798313	80.85048	63.052166
Chr18:56021605-56029779	18	56021605	56029779		RUVBL2	ENSBTAG00000023417	RuvB like AAA ATPase 2 [Source:VGNC Symbol;Acc:VGNC:34224]	+	gene	overlapping	0	17.346397	80.067566	62.72117
Chr18:56131994-56160697	18	56131994	56160697		TRPM4	ENSBTAG00000006139	transient receptor potential cation channel subfamily M member 4 [Source:VGNC Symbol;Acc:VGNC:36390]	+	gene	overlapping	0	10.150482	84.720795	74.57031
Chr18:56308235-56329470	18	56308235	56329470		CCDC155	ENSBTAG00000008614	coiled-coil domain containing 155 [Source:VGNC Symbol;Acc:VGNC:26860]	+	gene	overlapping	0	15.6588745	90.551605	74.89273
Chr18:56615656-56624322	18	56615656	56624322		AP2A1	ENSBTAG00000019180	adaptor related protein complex 2 alpha 1 subunit [Source:VGNC Symbol;Acc:VGNC:25983]	+	gene	overlapping	0	14.45829	79.5671	65.10881
Chr18:57071365-57077242	18	57071365	57077242		FAM71E1	ENSBTAG00000020082	family with sequence similarity 71 member E1 [Source:HGNC Symbol;Acc:HGNC:25107]	-	gene	overlapping	0	19.318726	75.0	55.681274
Chr18:59815176-59884707	18	59815176	59884707		ENSBTAG00000021433	ENSBTAG00000021433	No description	+	gene	overlapping	0	17.343987	78.35366	61.009674
Chr18:59885206-59946872	18	59885206	59946872		ENSBTAG00000021433	ENSBTAG00000021433	No description	+	gene	overlapping	0	17.298923	79.03226	61.733334
Chr18:59946873-60008466	18	59946873	60008466		ENSBTAG00000021433	ENSBTAG00000021433	No description	+	gene	overlapping	0	18.586437	79.35897	60.772533
Chr18:60894000-60964895	18	60894000	60964895		ENSBTAG00000045581	ENSBTAG00000045581	No description	-	gene	overlapping	0	11.2241745	77.27273	66.04855
Chr18:62220879-62275632	18	62220879	62275632		NLRP9	ENSBTAG00000004725	NLR family pyrin domain containing 9 [Source:VGNC Symbol;Acc:VGNC:32121]	-	gene	overlapping	0	18.4113	75.42373	57.01243
Chr18:62474390-62477511	18	62474390	62477511		NAT14	ENSBTAG00000019051	N-acetyltransferase 14 [Source:UniProtKB/Swiss-Prot;Acc:Q3MHZ1]	-	gene	overlapping	0	15.587692	80.96628	65.378586
Chr18:62639330-62653336	18	62639330	62653336		HSPBP1	ENSBTAG00000003644	HSPA (Hsp70) binding protein 1 [Source:HGNC Symbol;Acc:HGNC:24989]	+	gene	overlapping	0	27.299652	88.25682	60.95717
Chr18:63724482-63735859	18	63724482	63735859		ZNF444	ENSBTAG00000046111	zinc finger protein 444 [Source:HGNC Symbol;Acc:HGNC:16052]	+	gene	overlapping	0	20.250862	75.29762	55.04676
Chr18:65340704-65389798	18	65340704	65389798		ENSBTAG00000045814	ENSBTAG00000045814	No description	+	gene	overlapping	0	22.638443	75.29412	52.655678
Chr19:8592087-8608670	19	8592087	8608670		null					Not found	0	20.832222	85.25281	64.420586
Chr19:9117996-9157389	19	9117996	9157389		DYNLL2	ENSBTAG00000025313	dynein light chain LC8-type 2 [Source:VGNC Symbol;Acc:VGNC:28275]	+	gene	overlapping	0	36.33221	86.74699	50.414776
Chr19:9683409-9696176	19	9683409	9696176		MTMR4	ENSBTAG00000015352	myotubularin related protein 4 [Source:VGNC Symbol;Acc:VGNC:31743]	-	gene	overlapping	0	23.837147	77.01755	53.1804
Chr19:9910422-10017630	19	9910422	10017630		RAD51C	ENSBTAG00000015036	RAD51 paralog C [Source:VGNC Symbol;Acc:VGNC:33686]	+	gene	overlapping	0	13.920059	79.439255	65.519196
Chr19:19088058-19241006	19	19088058	19241006		NF1	ENSBTAG00000011829	neurofibromin [Source:RefSeq peptide;Acc:NP_001116200]	-	gene	overlapping	0	21.485504	92.5	71.014496
Chr19:19561960-19584758	19	19561960	19584758		KSR1	ENSBTAG00000006601	kinase suppressor of ras 1 [Source:VGNC Symbol;Acc:VGNC:30754]	+	gene	overlapping	0	15.500137	89.545456	74.04532
Chr19:20591683-20633715	19	20591683	20633715		SPAG5	ENSBTAG00000013100	sperm-associated antigen 5 [Source:RefSeq peptide;Acc:NP_001192478]	-	gene	overlapping	0	22.236095	82.11679	59.880695
Chr19:20804070-20819702	19	20804070	20819702		FLOT2	ENSBTAG00000010073	flotillin 2 [Source:VGNC Symbol;Acc:VGNC:29037]	-	gene	overlapping	0	14.976906	85.10101	70.12411
Chr19:22613161-22633389	19	22613161	22633389		NXN	ENSBTAG00000000855	nucleoredoxin [Source:VGNC Symbol;Acc:VGNC:32376]	+	gene	overlapping	0	11.5392	78.965515	67.426315
Chr19:23658396-23665605	19	23658396	23665605		HIC1	ENSBTAG00000025130	HIC ZBTB transcriptional repressor 1 [Source:VGNC Symbol;Acc:VGNC:29845]	+	gene	overlapping	0	17.965641	78.34275	60.37711
Chr19:24274763-24299781	19	24274763	24299781		null					Not found	0	18.830734	91.067535	72.2368
Chr19:24314275-24348192	19	24314275	24348192		null					Not found	0	18.696754	89.93527	71.23852
Chr19:24372750-24404156	19	24372750	24404156		RAP1GAP2	ENSBTAG00000020000	RAP1 GTPase activating protein 2 [Source:VGNC Symbol;Acc:VGNC:33717]	+	gene	overlapping	0	11.614929	83.07171	71.45678
Chr19:26519715-26578125	19	26519715	26578125		null					Not found	0	11.543892	79.528305	67.98441
Chr19:26755454-26870601	19	26755454	26870601		NUP88	ENSBTAG00000011507	nucleoporin 88 [Source:VGNC Symbol;Acc:VGNC:32365]	+	gene	overlapping	0	30.913982	89.247314	58.333332
Chr19:27120729-27128901	19	27120729	27128901		CHRNE	ENSBTAG00000004908	cholinergic receptor nicotinic epsilon subunit [Source:VGNC Symbol;Acc:VGNC:27335]	+	gene	overlapping	0	13.8776245	88.078705	74.20108
Chr19:27568962-27582775	19	27568962	27582775		ACADVL	ENSBTAG00000003072	Very long-chain specific acyl-CoA dehydrogenase, mitochondrial [Source:UniProtKB/Swiss- Prot;Acc:P48818]	+	gene	overlapping	0	11.006569	76.054855	65.04829
Chr19:27668999-27685601	19	27668999	27685601		ENSBTAG00000045892	ENSBTAG00000045892	No description	+	gene	overlapping	0	23.983574	87.10733	63.123756
Chr19:27765172-27782347	19	27765172	27782347		CHRNB1	ENSBTAG00000019242	cholinergic receptor nicotinic beta 1 subunit [Source:VGNC Symbol;Acc:VGNC:27330]	+	gene	overlapping	0	14.541512	89.02439	74.48288
Chr19:27845279-27884923	19	27845279	27884923		null					Not found	0	11.929436	80.60472	68.675285
Chr19:34240875-34268525	19	34240875	34268525		U6	ENSBTAG00000045261	U6 spliceosomal RNA [Source:RFAM;Acc:RF00026]	+	gene	overlapping	0	21.611012	84.68137	63.070362
Chr19:34928071-34959750	19	34928071	34959750		SHMT1	ENSBTAG00000017094	serine hydroxymethyltransferase 1 [Source:VGNC Symbol;Acc:VGNC:34603]	+	gene	overlapping	0	10.160545	77.35577	67.19522
Chr19:35294456-35307152	19	35294456	35307152		null					Not found	0	21.124825	80.77957	59.654747
Chr19:36666263-36704610	19	36666263	36704610		ANKRD40	ENSBTAG00000002267	ankyrin repeat domain 40 [Source:VGNC Symbol;Acc:VGNC:25930]	+	gene	overlapping	0	10.285408	79.79452	69.50911
Chr19:39121758-39142941	19	39121758	39142941		CDK5RAP3	ENSBTAG00000014202	CDK5 regulatory subunit associated protein 3 [Source:VGNC Symbol;Acc:VGNC:27132]	-	gene	overlapping	0	19.229397	77.31656	58.087162
Chr19:39977139-40001744	19	39977139	40001744		PSMB3	ENSBTAG00000003830	proteasome subunit beta 3 [Source:VGNC Symbol;Acc:VGNC:33447]	+	gene	overlapping	0	23.661297	75.104164	51.442867
Chr19:40497787-40593701	19	40497787	40593701		MED1	ENSBTAG00000013236	mediator complex subunit 1 [Source:VGNC Symbol;Acc:VGNC:31346]	-	gene	overlapping	0	24.783058	80.09259	55.309532
Chr19:40770501-40868190	19	40770501	40868190		IKZF3	ENSBTAG00000011003	IKAROS family zinc finger 3 [Source:VGNC Symbol;Acc:VGNC:30104]	-	gene	overlapping	0	32.293762	76.57895	44.285187
Chr19:41036007-41048531	19	41036007	41048531		THRA	ENSBTAG00000010745	thyroid hormone receptor, alpha [Source:VGNC Symbol;Acc:VGNC:35845]	+	gene	overlapping	0	14.933975	79.650566	64.71659
Chr19:42649290-42665835	19	42649290	42665835		FKBP10	ENSBTAG00000011454	FK506 binding protein 10 [Source:VGNC Symbol;Acc:VGNC:29017]	+	gene	overlapping	0	21.806152	83.82353	62.01738
Chr19:43708747-43814111	19	43708747	43814111		BRCA1	ENSBTAG00000022520	BRCA1, DNA repair associated [Source:HGNC Symbol;Acc:HGNC:1100]	-	gene	overlapping	0	12.730404	75.179855	62.44945
Chr19:46052674-46068033	19	46052674	46068033		WNT3	ENSBTAG00000016012	proto-oncogene Wnt-3 precursor [Source:RefSeq peptide;Acc:NP_001192953]	+	gene	overlapping	0	22.63253	86.378204	63.745674
Chr19:48447537-48457069	19	48447537	48457069		ACE	ENSBTAG00000024950	angiotensin I converting enzyme (peptidyl- dipeptidase A) 3 precursor [Source:RefSeq peptide;Acc:NP_001193597]	+	gene	overlapping	0	15.373146	89.28839	73.915245
Chr19:49067930-49115091	19	49067930	49115091		TEX2	ENSBTAG00000004723	testis expressed 2 [Source:VGNC Symbol;Acc:VGNC:35763]	-	gene	overlapping	0	14.674179	81.41243	66.73825
Chr19:49390723-49496774	19	49390723	49496774		SMURF2	ENSBTAG00000019853	SMAD specific E3 ubiquitin protein ligase 2 [Source:VGNC Symbol;Acc:VGNC:35041]	-	gene	overlapping	0	15.355675	88.45145	73.09577
Chr19:50336127-50354652	19	50336127	50354652		null					Not found	0	21.130722	85.33835	64.20763
Chr19:53084951-53106098	19	53084951	53106098		EIF4A3	ENSBTAG00000016023	eukaryotic translation initiation factor 4A3 [Source:VGNC Symbol;Acc:VGNC:28406]	+	gene	overlapping	0	18.568687	84.26966	65.70097
Chr19:55806424-55823232	19	55806424	55823232		ST6GALNAC2	ENSBTAG00000015255	ST6 N-acetylgalactosaminide alpha-2,6- sialyltransferase 2 [Source:VGNC Symbol;Acc:VGNC:35340]	+	gene	overlapping	0	15.341507	81.68113	66.33962
Chr19:56630555-56646226	19	56630555	56646226		LLGL2	ENSBTAG00000020067	LLGL2, scribble cell polarity complex component [Source:VGNC Symbol;Acc:VGNC:30916]	-	gene	overlapping	0	11.853432	75.96619	64.112755
Chr19:56814192-56842361	19	56814192	56842361		GRB2	ENSBTAG00000004736	growth factor receptor bound protein 2 [Source:VGNC Symbol;Acc:VGNC:29631]	+	gene	overlapping	0	18.316658	78.44037	60.12371
Chr19:56972423-56981812	19	56972423	56981812		ARMC7	ENSBTAG00000014799	armadillo repeat containing 7 [Source:VGNC Symbol;Acc:VGNC:26161]	-	gene	overlapping	0	15.306526	79.62538	64.318855
Chr19:59131499-59143374	19	59131499	59143374		null					Not found	0	12.846436	85.71429	72.86785
Chr19:62617636-62629293	19	62617636	62629293		RGS9	ENSBTAG00000017751	regulator of G protein signaling 9 [Source:VGNC Symbol;Acc:VGNC:33926]	+	gene	overlapping	0	13.271317	81.838234	68.56692
Chr20:1879675-1899944	20	1879675	1899944		DOCK2	ENSBTAG00000014612	dedicator of cytokinesis 2 [Source:VGNC Symbol;Acc:VGNC:28157]	+	gene	overlapping	0	13.409882	81.02151	67.611626
Chr20:3884395-3968801	20	3884395	3968801		EFCAB9	ENSBTAG00000008876	EF-hand calcium binding domain 9 [Source:HGNC Symbol;Acc:HGNC:34530]	+	gene	overlapping	0	12.685188	77.40741	64.72222
Chr20:21705956-21796685	20	21705956	21796685		null					Not found	0	14.932056	77.03963	62.10757
Chr20:62914325-62925197	20	62914325	62925197		ROPN1L	ENSBTAG00000003539	rhophilin associated tail protein 1 like [Source:VGNC Symbol;Acc:VGNC:34086]	-	gene	overlapping	0	25.32328	91.666664	66.34338
Chr21:6992990-7114752	21	6992990	7114752		ENSBTAG00000010192	ENSBTAG00000010192	lysM and putative peptidoglycan-binding domain-containing protein 4 [Source:RefSeq peptide;Acc:NP_001074997]	-	gene	overlapping	0	13.927158	76.47059	62.54343
Chr21:14437683-14521683	21	14437683	14521683		CHD2	ENSBTAG00000017776	chromodomain helicase DNA binding protein 2 [Source:VGNC Symbol;Acc:VGNC:27278]	-	gene	overlapping	0	21.98133	85.12397	63.14264
Chr21:17527178-17597361	21	17527178	17597361		null					Not found	0	16.811352	78.34758	61.53623
Chr21:19923624-19969012	21	19923624	19969012		DET1	ENSBTAG00000000967	de-etiolated homolog 1 (Arabidopsis) [Source:HGNC Symbol;Acc:HGNC:25477]	-	gene	overlapping	0	17.729954	75.675674	57.94572
Chr21:22035830-22046718	21	22035830	22046718		SEMA4B	ENSBTAG00000021273	semaphorin 4B [Source:VGNC Symbol;Acc:VGNC:34434]	+	gene	overlapping	0	26.471947	91.3	64.82806
Chr21:22072968-22100940	21	22072968	22100940		VPS33B	ENSBTAG00000000026	VPS33B, late endosome and lysosome associated [Source:VGNC Symbol;Acc:VGNC:36817]	+	gene	overlapping	0	16.592194	90.621765	74.02957
Chr21:22705823-22721940	21	22705823	22721940		ZSCAN2	ENSBTAG00000001385	zinc finger and SCAN domain containing 2 [Source:VGNC Symbol;Acc:VGNC:37375]	+	gene	overlapping	0	16.910645	80.47337	63.56273
Chr21:26324355-26422603	21	26324355	26422603		null					Not found	0	14.279114	82.22222	67.94311
Chr21:30132012-30206668	21	30132012	30206668		null					Not found	0	36.58973	83.333336	46.743607
Chr21:31492489-31523865	21	31492489	31523865		CHRNA5	ENSBTAG00000013657	cholinergic receptor nicotinic alpha 5 subunit [Source:VGNC Symbol;Acc:VGNC:27327]	+	gene	overlapping	0	30.570732	83.01887	52.448135
Chr21:32685119-32745901	21	32685119	32745901		PSTPIP1	ENSBTAG00000021144	proline-serine-threonine phosphatase interacting protein 1 [Source:VGNC Symbol;Acc:VGNC:33486]	+	gene	overlapping	0	15.911701	78.26087	62.34917
Chr21:33292885-33309525	21	33292885	33309525		LINGO1	ENSBTAG00000023147	leucine rich repeat and Ig domain containing 1 [Source:VGNC Symbol;Acc:VGNC:30899]	-	gene	overlapping	0	23.859814	81.7357	57.87589
Chr21:33461626-33485571	21	33461626	33485571		null					Not found	0	12.204819	81.48095	69.27613
Chr21:33485852-33507645	21	33485852	33507645		null					Not found	0	25.791435	82.16292	56.371483
Chr21:33718004-33776540	21	33718004	33776540		PTPN9	ENSBTAG00000016984	protein tyrosine phosphatase, non-receptor type 9 [Source:VGNC Symbol;Acc:VGNC:33543]	+	gene	overlapping	0	43.794884	82.608696	38.813812
Chr21:34452996-34476156	21	34452996	34476156		ARID3B	ENSBTAG00000011828	AT-rich interaction domain 3B [Source:VGNC Symbol;Acc:VGNC:26127]	-	gene	upstream	777	14.775887	83.62069	68.8448
Chr21:42925703-43054750	21	42925703	43054750		ARHGAP5	ENSBTAG00000027024	Rho GTPase activating protein 5 [Source:VGNC Symbol;Acc:VGNC:26098]	+	gene	overlapping	0	23.570637	78.395065	54.82443
Chr21:46200729-46413770	21	46200729	46413770		RALGAPA1	ENSBTAG00000001282	Ral GTPase activating protein catalytic alpha subunit 1 [Source:VGNC Symbol;Acc:VGNC:33701]	-	gene	overlapping	0	10.25502	79.02998	68.77496
Chr21:48252065-48384004	21	48252065	48384004		null					Not found	0	18.88565	87.15278	68.26713
Chr21:54514769-54705410	21	54514769	54705410		null					Not found	0	10.83979	79.80769	68.9679
Chr21:57470043-57524119	21	57470043	57524119		null					Not found	0	10.285263	82.30769	72.02243
Chr21:58331044-58347847	21	58331044	58347847		ITPK1	ENSBTAG00000009845	inositol-tetrakisphosphate 1-kinase [Source:VGNC Symbol;Acc:VGNC:30343]	-	gene	overlapping	0	11.072998	79.333336	68.26034
Chr21:59897952-59911464	21	59897952	59911464		null					Not found	0	21.56099	82.11539	60.554398
Chr21:66285045-66301406	21	66285045	66301406		HHIPL1	ENSBTAG00000026913	HHIP like 1 [Source:VGNC Symbol;Acc:VGNC:29841]	+	gene	overlapping	0	15.22538	87.73946	72.514084
Chr21:67112717-67121567	21	67112717	67121567		null					Not found	0	30.854473	83.23109	52.376614
Chr21:68906750-68912121	21	68906750	68912121		ANKRD9	ENSBTAG00000010882	ankyrin repeat domain 9 [Source:VGNC Symbol;Acc:VGNC:25943]	-	gene	overlapping	0	51.896065	96.61654	44.720474
Chr21:70108413-70123104	21	70108413	70123104		MP68	ENSBTAG00000026886	6.8 kDa mitochondrial proteolipid [Source:UniProtKB/Swiss-Prot;Acc:P14790]	-	gene	overlapping	0	17.136265	76.5	59.363735
Chr21:71154222-71160917	21	71154222	71160917		JAG2	ENSBTAG00000007319	jagged 2 [Source:VGNC Symbol;Acc:VGNC:30362]	-	gene	overlapping	0	16.250404	85.03817	68.787766
Chr21:71336004-71343310	21	71336004	71343310		ENSBTAG00000046364	ENSBTAG00000046364	No description	+	gene	overlapping	0	17.328896	76.36364	59.034744
Chr22:349075-374371	22	349075	374371		DBNL	ENSBTAG00000017547	drebrin like [Source:VGNC Symbol;Acc:VGNC:27893]	+	gene	overlapping	0	20.120342	75.757576	55.637234
Chr22:5882187-5993494	22	5882187	5993494		null					Not found	0	13.743858	84.05797	70.31411
Chr22:7186512-7237768	22	7186512	7237768		CNOT10	ENSBTAG00000004834	CCR4-NOT transcription complex subunit 10 [Source:VGNC Symbol;Acc:VGNC:27515]	+	gene	overlapping	0	20.589905	87.220604	66.6307
Chr22:13274197-13344296	22	13274197	13344296		ENTPD3	ENSBTAG00000011702	ectonucleoside triphosphate diphosphohydrolase 3 [Source:VGNC Symbol;Acc:VGNC:28510]	+	gene	overlapping	0	17.824768	78.899086	61.074318
Chr22:13345399-13404193	22	13345399	13404193		ZNF621	ENSBTAG00000018057	No description	+	gene	overlapping	0	26.065956	84.9624	58.896446
Chr22:15860117-15898069	22	15860117	15898069		SNRK	ENSBTAG00000003325	SNF related kinase [Source:HGNC Symbol;Acc:HGNC:30598]	+	gene	overlapping	0	34.74848	80.0	45.25152
Chr22:16602719-16660442	22	16602719	16660442		KIF15	ENSBTAG00000016726	kinesin family member 15 [Source:VGNC Symbol;Acc:VGNC:30584]	+	gene	overlapping	0	19.573345	82.94574	63.372395
Chr22:21927008-21990682	22	21927008	21990682		U6	ENSBTAG00000042403	U6 spliceosomal RNA [Source:RFAM;Acc:RF00026]	-	gene	overlapping	0	19.472637	76.63551	57.162876
Chr22:23311979-23380497	22	23311979	23380497		IL5RA	ENSBTAG00000000273	interleukin 5 receptor subunit alpha [Source:VGNC Symbol;Acc:VGNC:30165]	+	gene	overlapping	0	13.413811	77.65958	64.245766
Chr22:32508187-32583690	22	32508187	32583690		LMOD3	ENSBTAG00000021508	leiomodin 3 [Source:VGNC Symbol;Acc:VGNC:30940]	+	gene	overlapping	0	20.380814	83.62069	63.239876
Chr22:38576401-38708511	22	38576401	38708511		ENSBTAG00000045546	ENSBTAG00000045546	No description	-	gene	overlapping	0	23.568604	93.478264	69.90966
Chr22:43240636-43264598	22	43240636	43264598		FAM3D	ENSBTAG00000023207	family with sequence similarity 3 member D [Source:VGNC Symbol;Acc:VGNC:28812]	+	gene	overlapping	0	10.094498	85.05173	74.95723
Chr22:46270315-46321671	22	46270315	46321671		null					Not found	0	15.360741	85.53719	70.17645
Chr22:51812706-51821682	22	51812706	51821682		CELSR3	ENSBTAG00000021846	cadherin EGF LAG seven-pass G-type receptor 3 [Source:VGNC Symbol;Acc:VGNC:27171]	+	gene	overlapping	0	11.080223	85.57143	74.4912
Chr22:51852388-51859896	22	51852388	51859896		UQCRC1	ENSBTAG00000019096	ubiquinol-cytochrome c reductase core protein 1 [Source:VGNC Symbol;Acc:VGNC:36695]	+	gene	overlapping	0	14.466713	88.62661	74.1599
Chr22:53280611-53336781	22	53280611	53336781		ENSBTAG00000037821	ENSBTAG00000037821	No description	+	gene	overlapping	0	19.321514	78.62595	59.30444
Chr22:54768727-54793786	22	54768727	54793786		CDCP1	ENSBTAG00000012482	CUB domain containing protein 1 [Source:VGNC Symbol;Acc:VGNC:27089]	+	gene	overlapping	0	14.532425	85.200615	70.66819
Chr22:55147219-55166111	22	55147219	55166111		ATP2B2	ENSBTAG00000001305	ATPase plasma membrane Ca2+ transporting 2 [Source:VGNC Symbol;Acc:VGNC:26294]	-	gene	overlapping	0	17.264233	80.15151	62.88728
Chr22:55226517-55257384	22	55226517	55257384		ATP2B2	ENSBTAG00000001305	ATPase plasma membrane Ca2+ transporting 2 [Source:VGNC Symbol;Acc:VGNC:26294]	-	gene	overlapping	0	18.600082	91.96429	73.364204
Chr22:57795314-57831740	22	57795314	57831740		ENSBTAG00000031115	ENSBTAG00000031115	No description	+	gene	overlapping	0	10.445793	82.413795	71.968
Chr22:59480922-59488853	22	59480922	59488853		IQSEC1	ENSBTAG00000003237	IQ motif and Sec7 domain 1 [Source:VGNC Symbol;Acc:VGNC:30261]	+	gene	overlapping	0	13.989502	88.671875	74.68237
Chr22:59687703-59696785	22	59687703	59696785		GP9	ENSBTAG00000014666	glycoprotein IX platelet [Source:VGNC Symbol;Acc:VGNC:29507]	+	gene	overlapping	0	14.941498	81.5942	66.6527
Chr22:60247737-60261984	22	60247737	60261984		KBTBD12	ENSBTAG00000011547	kelch repeat and BTB domain containing 12 [Source:VGNC Symbol;Acc:VGNC:30413]	-	gene	overlapping	0	17.3843	75.06887	57.68457
Chr23:6101681-6213224	23	6101681	6213224		MLIP	ENSBTAG00000014581	muscular LMNA interacting protein [Source:VGNC Symbol;Acc:VGNC:31499]	-	gene	overlapping	0	13.095497	78.69757	65.60207
Chr23:7530581-7550270	23	7530581	7550270		PHF1	ENSBTAG00000001634	PHD finger protein 1 [Source:VGNC Symbol;Acc:VGNC:32812]	+	gene	overlapping	0	21.673233	87.68116	66.00793
Chr23:8258615-8267843	23	8258615	8267843		HMGA1	ENSBTAG00000034529	high mobility group AT-hook 1 [Source:VGNC Symbol;Acc:VGNC:29874]	+	gene	overlapping	0	41.322075	82.97872	41.656647
Chr23:9353700-9383563	23	9353700	9383563		PPARD	ENSBTAG00000017542	peroxisome proliferator activated receptor delta [Source:VGNC Symbol;Acc:VGNC:33182]	+	gene	overlapping	0	13.12796	78.20122	65.07326
Chr23:11528715-11546008	23	11528715	11546008		MDGA1	ENSBTAG00000005888	MAM domain containing glycosylphosphatidylinositol anchor 1 [Source:VGNC Symbol;Acc:VGNC:31331]	-	gene	overlapping	0	11.128731	83.589745	72.46101
Chr23:16996234-17019462	23	16996234	17019462		TJAP1	ENSBTAG00000011189	tight junction associated protein 1 [Source:VGNC Symbol;Acc:VGNC:35880]	+	gene	overlapping	0	17.581055	86.95652	69.375465
Chr23:24988607-25029845	23	24988607	25029845		ICK	ENSBTAG00000015590	intestinal cell kinase [Source:VGNC Symbol;Acc:VGNC:30028]	-	gene	overlapping	0	23.86802	88.39286	64.52484
Chr23:27778385-27793837	23	27778385	27793837		TCF19	ENSBTAG00000014435	transcription factor 19 [Source:VGNC Symbol;Acc:VGNC:35688]	-	gene	overlapping	0	17.874825	83.59228	65.71745
Chr23:44250615-44273927	23	44250615	44273927		null					Not found	0	34.000267	88.39286	54.392593
Chr23:49410652-49420290	23	49410652	49420290		RPP40	ENSBTAG00000003332	ribonuclease P/MRP subunit p40 [Source:VGNC Symbol;Acc:VGNC:34125]	+	gene	overlapping	0	24.604126	82.5	57.895874
Chr23:50417580-50453049	23	50417580	50453049		RIPK1	ENSBTAG00000006378	receptor interacting serine/threonine kinase 1 [Source:VGNC Symbol;Acc:VGNC:33981]	-	gene	overlapping	0	13.414963	87.57764	74.162674
Chr23:50603533-50617909	23	50603533	50617909		SERPINB6	ENSBTAG00000025280	serpin B6 [Source:RefSeq peptide;Acc:NP_777214]	+	gene	overlapping	0	18.075256	81.48148	63.406227
Chr24:3677687-3694436	24	3677687	3694436		TSHZ1	ENSBTAG00000000422	teashirt zinc finger homeobox 1 [Source:HGNC Symbol;Acc:HGNC:10669]	-	gene	overlapping	0	10.00914	77.916664	67.907524
Chr24:4223625-4249030	24	4223625	4249030		CNDP1	ENSBTAG00000021428	carnosine dipeptidase 1 [Source:VGNC Symbol;Acc:VGNC:27493]	-	gene	overlapping	0	23.434685	79.31442	55.879738
Chr24:19961837-19981497	24	19961837	19981497		CELF4	ENSBTAG00000004940	CUGBP Elav-like family member 4 [Source:VGNC Symbol;Acc:VGNC:27169]	+	gene	overlapping	0	17.237404	81.666664	64.42926
Chr24:25441148-25502335	24	25441148	25502335		RNF125	ENSBTAG00000003113	ring finger protein 125 [Source:VGNC Symbol;Acc:VGNC:34017]	-	gene	overlapping	0	15.568634	84.97436	69.40572
Chr24:30753470-30804713	24	30753470	30804713		KCTD1	ENSBTAG00000014259	potassium channel tetramerization domain containing 1 [Source:VGNC Symbol;Acc:VGNC:30499]	+	gene	overlapping	0	12.29863	79.84331	67.54468
Chr24:32762743-32830322	24	32762743	32830322		OSBPL1A	ENSBTAG00000023259	oxysterol binding protein like 1A [Source:VGNC Symbol;Acc:VGNC:32460]	+	gene	overlapping	0	30.119274	87.755104	57.63583
Chr24:35719921-35787011	24	35719921	35787011		COLEC12	ENSBTAG00000007705	collectin subfamily member 12 [Source:VGNC Symbol;Acc:VGNC:27579]	-	gene	overlapping	0	12.17588	85.75	73.57412
Chr24:36956679-37134430	24	36956679	37134430		snoU2-30	ENSBTAG00000042228	Small nucleolar RNA U2-30 [Source:RFAM;Acc:RF00493]	-	gene	overlapping	0	16.565598	75.0	58.434402
Chr24:43416338-43488886	24	43416338	43488886		SPIRE1	ENSBTAG00000010542	spire type actin nucleation factor 1 [Source:VGNC Symbol;Acc:VGNC:35222]	-	gene	overlapping	0	22.90311	85.0	62.09689
Chr24:50381446-50417894	24	50381446	50417894		CXXC1	ENSBTAG00000021884	CXXC finger protein 1 [Source:VGNC Symbol;Acc:VGNC:27859]	-	gene	overlapping	0	13.700401	88.681595	74.98119
Chr24:55104419-55171051	24	55104419	55171051		TCF4	ENSBTAG00000016462	transcription factor 4 [Source:VGNC Symbol;Acc:VGNC:35694]	-	gene	overlapping	0	12.1048355	81.92771	69.822876
Chr24:58550748-58578886	24	58550748	58578886		ZNF532	ENSBTAG00000013588	zinc finger protein 532 [Source:HGNC Symbol;Acc:HGNC:30940]	+	gene	overlapping	0	11.6875305	81.31313	69.6256
Chr24:60366037-60394034	24	60366037	60394034		null					Not found	0	23.395134	78.6643	55.269165
Chr24:60501576-60529761	24	60501576	60529761		null					Not found	0	17.111824	89.98127	72.869446
Chr24:61224317-61242549	24	61224317	61242549		TNFRSF11A	ENSBTAG00000007569	TNF receptor superfamily member 11a [Source:HGNC Symbol;Acc:HGNC:11908]	+	gene	overlapping	0	15.226143	82.511734	67.28559
Chr24:62005526-62029355	24	62005526	62029355		BCL2	ENSBTAG00000019302	BCL2, apoptosis regulator [Source:VGNC Symbol;Acc:VGNC:26445]	-	gene	overlapping	0	25.114822	80.10753	54.992706
Chr25:331304-344527	25	331304	344527		AXIN1	ENSBTAG00000016577	axin 1 [Source:VGNC Symbol;Acc:VGNC:26364]	-	gene	overlapping	0	18.136063	90.9586	72.82254
Chr25:383670-394814	25	383670	394814		NME4	ENSBTAG00000016590	nucleoside diphosphate kinase, mitochondrial precursor [Source:RefSeq peptide;Acc:NP_001071374]	+	gene	overlapping	0	20.106483	86.61347	66.50699
Chr25:508719-517345	25	508719	517345		PIGQ	ENSBTAG00000016594	phosphatidylinositol glycan anchor biosynthesis class Q [Source:VGNC Symbol;Acc:VGNC:32875]	+	gene	overlapping	0	20.375237	95.107796	74.73256
Chr25:1288994-1302684	25	1288994	1302684		JPT2	ENSBTAG00000002209	Jupiter microtubule associated homolog 2 [Source:VGNC Symbol;Acc:VGNC:30384]	+	gene	overlapping	0	10.925972	85.29412	74.36815
Chr25:2566285-2576613	25	2566285	2576613		ZNF213	ENSBTAG00000026408	zinc finger protein 213 [Source:VGNC Symbol;Acc:VGNC:37227]	+	gene	overlapping	0	34.920185	76.59574	41.675556
Chr25:3044832-3054290	25	3044832	3054290		CREBBP	ENSBTAG00000026403	CREB binding protein [Source:VGNC Symbol;Acc:VGNC:27698]	-	gene	overlapping	0	10.934151	83.016304	72.08215
Chr25:4963837-4985581	25	4963837	4985581		null					Not found	0	24.935272	89.88636	64.95109
Chr25:11462642-11519393	25	11462642	11519393		CPPED1	ENSBTAG00000007142	Bos taurus calcineurin-like phosphoesterase domain containing 1 (CPPED1), mRNA. [Source:RefSeq mRNA;Acc:NM_001031771]	-	gene	overlapping	0	12.556694	86.264656	73.70796
Chr25:12962307-13024992	25	12962307	13024992		ERCC4	ENSBTAG00000021773	ERCC excision repair 4, endonuclease catalytic subunit [Source:VGNC Symbol;Acc:VGNC:28571]	+	gene	upstream	1300	11.967056	83.333336	71.36628
Chr25:18658411-18773744	25	18658411	18773744		ERI2	ENSBTAG00000006448	ERI1 exoribonuclease 2 [Source:RefSeq peptide;Acc:NP_001192506]	-	gene	overlapping	0	14.893349	88.888885	73.99554
Chr25:26437005-26451911	25	26437005	26451911		MAPK3	ENSBTAG00000016156	mitogen-activated protein kinase 3 [Source:VGNC Symbol;Acc:VGNC:31219]	+	gene	overlapping	0	33.087303	94.32624	61.238937
Chr25:26665089-26685358	25	26665089	26685358		MVP	ENSBTAG00000007952	major vault protein [Source:VGNC Symbol;Acc:VGNC:31769]	-	gene	overlapping	0	16.36982	81.64251	65.27269
Chr25:27750922-27763295	25	27750922	27763295		ARMC5	ENSBTAG00000002374	armadillo repeat containing 5 [Source:VGNC Symbol;Acc:VGNC:26159]	+	gene	overlapping	0	16.242344	76.45688	60.214535
Chr25:27931987-27985836	25	27931987	27985836		NIPSNAP2	ENSBTAG00000031598	nipsnap homolog 2 [Source:VGNC Symbol;Acc:VGNC:32087]	+	gene	overlapping	0	34.689686	95.76271	61.073025
Chr25:27985837-28010711	25	27985837	28010711		CCT6A	ENSBTAG00000008184	chaperonin containing TCP1 subunit 6A [Source:HGNC Symbol;Acc:HGNC:1620]	+	gene	overlapping	0	30.935276	85.779816	54.84454
Chr25:28498060-28553348	25	28498060	28553348		Metazoa_SRP	ENSBTAG00000046622	Metazoan signal recognition particle RNA [Source:RFAM;Acc:RF00017]	-	gene	overlapping	0	29.468235	91.0	61.531765
Chr25:30589283-30658528	25	30589283	30658528		null					Not found	0	12.780212	85.3211	72.540886
Chr25:33303813-33372078	25	33303813	33372078		GTF2I	ENSBTAG00000009780	general transcription factor IIi [Source:VGNC Symbol;Acc:VGNC:29699]	-	gene	overlapping	0	14.04726	75.0	60.95274
Chr25:33512457-33526458	25	33512457	33526458		null					Not found	0	12.338966	78.985504	66.64654
Chr25:34756872-34776343	25	34756872	34776343		STYXL1	ENSBTAG00000009461	serine/threonine/tyrosine interacting like 1 [Source:VGNC Symbol;Acc:VGNC:35453]	-	gene	overlapping	0	10.070908	78.125	68.05409
Chr25:34832635-34848177	25	34832635	34848177		SRRM3	ENSBTAG00000007879	serine/arginine repetitive matrix 3 [Source:HGNC Symbol;Acc:HGNC:26729]	+	gene	overlapping	0	17.985325	75.89606	57.910732
Chr25:34979313-34995942	25	34979313	34995942		DTX2	ENSBTAG00000001470	deltex E3 ubiquitin ligase 2 [Source:VGNC Symbol;Acc:VGNC:28237]	+	gene	overlapping	0	15.699211	83.48783	67.78862
Chr25:35774396-35785717	25	35774396	35785717		COL26A1	ENSBTAG00000011818	collagen type XXVI alpha 1 chain [Source:HGNC Symbol;Acc:HGNC:18038]	-	gene	overlapping	0	14.902695	78.59127	63.688576
Chr25:36493246-36507733	25	36493246	36507733		PCOLCE	ENSBTAG00000020528	procollagen C-endopeptidase enhancer [Source:VGNC Symbol;Acc:VGNC:32642]	-	gene	overlapping	0	19.409683	79.46839	60.05871
Chr25:36869444-36881958	25	36869444	36881958		MBLAC1	ENSBTAG00000037549	metallo-beta-lactamase domain containing 1 [Source:VGNC Symbol;Acc:VGNC:31281]	-	gene	overlapping	0	23.881912	79.71698	55.835068
Chr25:37397966-37444722	25	37397966	37444722		ZNF789	ENSBTAG00000047572	zinc finger protein 789 [Source:VGNC Symbol;Acc:VGNC:37346]	+	gene	overlapping	0	14.7339325	87.391304	72.65737
Chr25:37532779-37547880	25	37532779	37547880		PDAP1	ENSBTAG00000044040	PDGFA associated protein 1 [Source:VGNC Symbol;Acc:VGNC:32655]	+	gene	overlapping	0	16.128746	85.0	68.871254
Chr25:40018755-40029136	25	40018755	40029136		SDK1	ENSBTAG00000004035	sidekick cell adhesion molecule 1 [Source:VGNC Symbol;Acc:VGNC:34393]	-	gene	overlapping	0	14.980415	82.617584	67.63717
Chr25:40089529-40105162	25	40089529	40105162		SDK1	ENSBTAG00000004035	sidekick cell adhesion molecule 1 [Source:VGNC Symbol;Acc:VGNC:34393]	-	gene	overlapping	0	16.20375	77.556816	61.353065
Chr25:42020239-42026740	25	42020239	42026740		MICALL2	ENSBTAG00000003049	MICAL like 2 [Source:VGNC Symbol;Acc:VGNC:31460]	+	gene	overlapping	0	15.263596	86.80272	71.53912
Chr25:42221345-42227488	25	42221345	42227488		ZFAND2A	ENSBTAG00000007402	zinc finger AN1-type containing 2A [Source:VGNC Symbol;Acc:VGNC:37149]	+	gene	overlapping	0	18.677574	90.890526	72.21295
Chr25:42438431-42449027	25	42438431	42449027		DNAAF5	ENSBTAG00000048140	dynein axonemal assembly factor 5 [Source:VGNC Symbol;Acc:VGNC:28121]	-	gene	overlapping	0	12.84584	77.192986	64.347145
Chr26:16919191-16978461	26	16919191	16978461		SORBS1	ENSBTAG00000002880	sorbin and SH3 domain-containing protein 1 [Source:RefSeq peptide;Acc:NP_001068637]	-	gene	overlapping	0	17.537819	80.645164	63.107346
Chr26:18514541-18545130	26	18514541	18545130		PGAM1	ENSBTAG00000012697	Phosphoglycerate mutase 1 [Source:UniProtKB/Swiss-Prot;Acc:Q3SZ62]	+	gene	overlapping	0	18.790901	85.22727	66.43637
Chr26:21062729-21132545	26	21062729	21132545		PKD2L1	ENSBTAG00000010742	polycystin 2 like 1, transient receptor potential cation channel [Source:VGNC Symbol;Acc:VGNC:32936]	-	gene	overlapping	0	31.852112	88.679245	56.827133
Chr26:21703366-21716926	26	21703366	21716926		LZTS2	ENSBTAG00000003298	leucine zipper tumor suppressor 2 [Source:VGNC Symbol;Acc:VGNC:31122]	+	gene	overlapping	0	22.33509	76.50104	54.165947
Chr26:23509684-23533996	26	23509684	23533996		SUFU	ENSBTAG00000021068	SUFU negative regulator of hedgehog signaling [Source:VGNC Symbol;Acc:VGNC:35461]	+	gene	overlapping	0	13.559158	80.22388	66.66472
Chr26:24858091-24882274	26	24858091	24882274		COL17A1	ENSBTAG00000002430	collagen type XVII alpha 1 chain [Source:VGNC Symbol;Acc:VGNC:27558]	-	gene	overlapping	0	10.149384	82.56998	72.42059
Chr26:33241802-33354405	26	33241802	33354405		ZDHHC6	ENSBTAG00000006713	zinc finger DHHC-type containing 6 [Source:VGNC Symbol;Acc:VGNC:37144]	-	gene	overlapping	0	17.71968	81.48148	63.761803
Chr26:35107402-35159457	26	35107402	35159457		AFAP1L2	ENSBTAG00000004895	actin filament associated protein 1 like 2 [Source:VGNC Symbol;Acc:VGNC:25708]	-	gene	overlapping	0	10.404625	85.08772	74.6831
Chr26:37590697-37707999	26	37590697	37707999		ENO4	ENSBTAG00000004330	enolase family member 4 [Source:VGNC Symbol;Acc:VGNC:28499]	+	gene	overlapping	0	20.812279	93.93939	73.12711
Chr26:37921330-38020417	26	37921330	38020417		SLC18A2	ENSBTAG00000004739	solute carrier family 18 member A2 [Source:VGNC Symbol;Acc:VGNC:34706]	+	gene	overlapping	0	11.394104	85.40146	74.007355
Chr26:39859592-39886189	26	39859592	39886189		GRK5	ENSBTAG00000007981	G protein-coupled receptor kinase 5 [Source:VGNC Symbol;Acc:VGNC:29656]	+	gene	overlapping	0	12.157631	84.25926	72.10163
Chr26:40282183-40330895	26	40282183	40330895		ENSBTAG00000021801	ENSBTAG00000021801	No description	+	gene	overlapping	0	30.758133	94.25288	63.494743
Chr26:42027391-42132876	26	42027391	42132876		ATE1	ENSBTAG00000003178	arginyltransferase 1 [Source:VGNC Symbol;Acc:VGNC:26238]	-	gene	overlapping	0	10.572136	80.95238	70.38024
Chr26:44353966-44377891	26	44353966	44377891		OAT	ENSBTAG00000006928	ornithine aminotransferase [Source:HGNC Symbol;Acc:HGNC:8091]	-	gene	upstream	266	11.863403	79.54092	67.67751
Chr26:44630562-44638476	26	44630562	44638476		FAM53B	ENSBTAG00000012970	family with sequence similarity 53 member B [Source:HGNC Symbol;Acc:HGNC:28968]	-	gene	overlapping	0	11.638824	83.79121	72.15238
Chr26:45824634-45857441	26	45824634	45857441		FANK1	ENSBTAG00000022917	fibronectin type III and ankyrin repeat domains 1 [Source:VGNC Symbol;Acc:VGNC:28861]	+	gene	overlapping	0	10.087181	77.45098	67.3638
Chr27:12382789-12472823	27	12382789	12472823		ENSBTAG00000047749	ENSBTAG00000047749	No description	+	gene	overlapping	0	11.891861	81.60919	69.71733
Chr27:18277771-18417357	27	18277771	18417357		ASAH1	ENSBTAG00000011257	N-acylsphingosine amidohydrolase 1 [Source:VGNC Symbol;Acc:VGNC:26183]	+	gene	overlapping	0	10.972099	84.34701	73.37491
Chr27:23696426-23707254	27	23696426	23707254		null					Not found	0	10.41703	81.40986	70.99283
Chr27:23707274-23721578	27	23707274	23721578		null					Not found	0	12.323486	85.69179	73.3683
Chr27:26356431-26369297	27	26356431	26369297		WRN	ENSBTAG00000021592	Bos taurus Werner syndrome, RecQ helicase- like (WRN), mRNA. [Source:RefSeq mRNA;Acc:NM_001143857]	+	gene	overlapping	0	18.104607	89.98833	71.88372
Chr27:29921556-30072311	27	29921556	30072311		null					Not found	0	16.16098	87.27273	71.11175
Chr27:33230654-33254843	27	33230654	33254843		LETM2	ENSBTAG00000015444	leucine zipper and EF-hand containing transmembrane protein 2 [Source:HGNC Symbol;Acc:HGNC:14648]	+	gene	overlapping	0	29.712856	78.74618	49.03332
Chr27:36226823-36236228	27	36226823	36236228		AGPAT6	ENSBTAG00000005730	glycerol-3-phosphate acyltransferase 4 [Source:HGNC Symbol;Acc:HGNC:20880]	+	gene	overlapping	0	12.597145	87.10429	74.50714
Chr27:40402901-40449829	27	40402901	40449829		null					Not found	0	15.727676	85.39823	69.670555
Chr27:43143303-43179550	27	43143303	43179550		null					Not found	0	20.331413	85.39823	65.06682
Chr28:18899459-19005522	28	18899459	19005522		ADO	ENSBTAG00000045717	2-aminoethanethiol dioxygenase [Source:VGNC Symbol;Acc:VGNC:25685]	+	gene	overlapping	0	34.65464	78.78788	44.13324
Chr28:31329683-31377304	28	31329683	31377304		null					Not found	0	31.927692	86.07595	54.14826
Chr28:33914180-33952793	28	33914180	33952793		POLR3A	ENSBTAG00000013259	RNA polymerase III subunit A [Source:VGNC Symbol;Acc:VGNC:33145]	-	gene	overlapping	0	27.218971	92.845116	65.626144
Chr28:34245579-34282759	28	34245579	34282759		null					Not found	0	11.064209	78.113205	67.048996
Chr28:34939573-34961007	28	34939573	34961007		null					Not found	0	20.664818	78.360954	57.696136
Chr28:41653480-41671092	28	41653480	41671092		OPN4	ENSBTAG00000032800	opsin 4 [Source:VGNC Symbol;Acc:VGNC:32437]	+	gene	overlapping	0	23.250626	75.87654	52.625916
Chr28:44606567-44659884	28	44606567	44659884		MARCH8	ENSBTAG00000019537	E3 ubiquitin-protein ligase MARCH8 [Source:UniProtKB/Swiss-Prot;Acc:Q0VD59]	+	gene	overlapping	0	33.795628	90.29126	56.495632
Chr29:8249719-8279080	29	8249719	8279080		null					Not found	0	16.774002	91.237114	74.46311
Chr29:9171905-9257439	29	9171905	9257439		ENSBTAG00000046374	ENSBTAG00000046374	No description	-	gene	overlapping	0	23.175823	76.666664	53.49084
Chr29:25439427-25473445	29	25439427	25473445		null					Not found	0	11.734856	83.695656	71.9608
Chr29:25624728-25670632	29	25624728	25670632		null					Not found	0	21.610943	76.53846	54.927517
Chr29:25862390-25921934	29	25862390	25921934		null					Not found	0	17.379486	77.80899	60.429504
Chr29:40587529-40628512	29	40587529	40628512		TMEM216	ENSBTAG00000021517	transmembrane protein 216 [Source:VGNC Symbol;Acc:VGNC:36038]	+	gene	overlapping	0	33.719933	83.870964	50.15103
Chr29:40914462-40924842	29	40914462	40924842		MYRF	ENSBTAG00000006990	myelin regulatory factor [Source:VGNC Symbol;Acc:VGNC:31844]	+	gene	overlapping	0	20.282814	92.83217	72.549355
Chr29:42882600-42890274	29	42882600	42890274		OTUB1	ENSBTAG00000003967	OTU deubiquitinase, ubiquitin aldehyde binding 1 [Source:VGNC Symbol;Acc:VGNC:32491]	+	gene	overlapping	0	28.515541	93.333336	64.817795
Chr29:43050168-43059951	29	43050168	43059951		MACROD1	ENSBTAG00000017181	O-acetyl-ADP-ribose deacetylase MACROD1 [Source:UniProtKB/Swiss-Prot;Acc:Q2KHU5]	-	gene	overlapping	0	18.568424	80.44355	61.875126
Chr29:43528834-43548438	29	43528834	43548438		NRXN2	ENSBTAG00000000244	neurexin 2 [Source:VGNC Symbol;Acc:VGNC:32271]	-	gene	overlapping	0	13.98822	80.881935	66.893715
Chr29:43663276-43681475	29	43663276	43681475		MEN1	ENSBTAG00000002095	menin 1 [Source:VGNC Symbol;Acc:VGNC:31385]	-	gene	overlapping	0	11.4711685	75.885826	64.41466
Chr29:43696841-43707791	29	43696841	43707791		EHD1	ENSBTAG00000007361	EH domain-containing protein 1 [Source:RefSeq peptide;Acc:NP_001015578]	-	gene	overlapping	0	20.385101	94.19643	73.811325
Chr29:43725950-43736330	29	43725950	43736330		bta-mir-194-2	ENSBTAG00000030123	bta-mir-194-2 [Source:miRBase;Acc:MI0009765]	+	gene	overlapping	0	21.31009	95.905174	74.595085
Chr29:44431990-44439333	29	44431990	44439333		EHBP1L1	ENSBTAG00000009554	EH domain binding protein 1 like 1 [Source:VGNC Symbol;Acc:VGNC:28371]	+	gene	overlapping	0	25.40099	76.85185	51.450863
Chr29:44439334-44452967	29	44439334	44452967		EHBP1L1	ENSBTAG00000009554	EH domain binding protein 1 like 1 [Source:VGNC Symbol;Acc:VGNC:28371]	+	gene	overlapping	0	21.833828	79.3783	57.544476
Chr29:44597597-44636716	29	44597597	44636716		ENSBTAG00000046150	ENSBTAG00000046150	No description	-	gene	overlapping	0	23.473774	83.064514	59.59074
Chr29:45212591-45230445	29	45212591	45230445		ENSBTAG00000020147	ENSBTAG00000020147	No description	+	gene	overlapping	0	11.289032	81.34986	70.06083
Chr29:45962180-45971522	29	45962180	45971522		CARNS1	ENSBTAG00000017690	carnosine synthase 1 [Source:VGNC Symbol;Acc:VGNC:26772]	+	gene	overlapping	0	23.571613	82.440475	58.868862
Chr29:48141177-48161752	29	48141177	48161752		PPFIA1	ENSBTAG00000022188	No description	+	gene	overlapping	0	19.328812	86.21103	66.88222
Chr29:49436944-49445068	29	49436944	49445068		null					Not found	0	34.569168	95.73935	61.17018
Chr29:49775577-49782143	29	49775577	49782143		ENSBTAG00000047349	ENSBTAG00000047349	No description	+	gene	overlapping	0	26.573784	91.37931	64.80553
Chr29:49834264-49840370	29	49834264	49840370		TRPM5	ENSBTAG00000046662	transient receptor potential cation channel subfamily M member 5 [Source:VGNC Symbol;Acc:VGNC:36391]	+	gene	overlapping	0	23.20823	85.22196	62.013733
Chr29:50521276-50531721	29	50521276	50531721		null					Not found	0	14.9889145	89.76048	74.77157
Chr29:50878285-50887043	29	50878285	50887043		DUSP8	ENSBTAG00000030999	dual specificity phosphatase 8 [Source:HGNC Symbol;Acc:HGNC:3074]	+	gene	downstream	312	24.308395	96.76667	72.458275
ChrX:2288004-2421186	X	2288004	2421186		WDR44	ENSBTAG00000018697	WD repeat domain 44 [Source:VGNC Symbol;Acc:VGNC:36900]	+	gene	overlapping	0	17.903305	77.906975	60.00367
ChrX:21286073-21433202	X	21286073	21433202		null					Not found	0	12.039421	81.67939	69.63997
ChrX:25961223-26173222	X	25961223	26173222		null					Not found	0	11.099731	78.5124	67.41267
ChrX:26362004-26571483	X	26362004	26571483		null					Not found	0	15.748436	85.416664	69.66823
ChrX:32175997-32287416	X	32175997	32287416		null					Not found	0	10.287163	82.7044	72.41724
ChrX:46795692-46942348	X	46795692	46942348		null					Not found	0	18.117302	77.31481	59.19751
ChrX:60417571-60597780	X	60417571	60597780		PIH1D3	ENSBTAG00000003321	PIH1 domain containing 3 [Source:VGNC Symbol;Acc:VGNC:32885]	-	gene	overlapping	0	14.374943	76.28866	61.913715
ChrX:61262339-61428503	X	61262339	61428503		ENSBTAG00000024326	ENSBTAG00000024326	No description	-	gene	overlapping	0	10.119751	79.02098	68.90123
ChrX:64667992-64803074	X	64667992	64803074		CAPN6	ENSBTAG00000000828	calpain 6 [Source:VGNC Symbol;Acc:VGNC:26749]	-	gene	overlapping	0	16.12941	78.10078	61.971367
ChrX:65143828-65302950	X	65143828	65302950		ENSBTAG00000004586	ENSBTAG00000004586	No description	+	gene	overlapping	0	10.239136	76.859505	66.62037
ChrX:68603043-68682324	X	68603043	68682324		AMOT	ENSBTAG00000016221	angiomotin [Source:VGNC Symbol;Acc:VGNC:25870]	-	gene	overlapping	0	26.607658	82.638885	56.031227
ChrX:73001923-73199099	X	73001923	73199099		U6	ENSBTAG00000043127	U6 spliceosomal RNA [Source:RFAM;Acc:RF00026]	+	gene	overlapping	0	14.085148	75.98425	61.899105
ChrX:80718597-80887305	X	80718597	80887305		ZDHHC15	ENSBTAG00000008047	zinc finger DHHC-type containing 15 [Source:VGNC Symbol;Acc:VGNC:37130]	+	gene	overlapping	0	14.357769	77.77778	63.42001
ChrX:84390408-84474201	X	84390408	84474201		OGT	ENSBTAG00000000902	O-linked N-acetylglucosamine (GlcNAc) transferase [Source:HGNC Symbol;Acc:HGNC:8127]	-	gene	overlapping	0	11.283585	76.080246	64.79666
ChrX:84950589-85044827	X	84950589	85044827		SLC7A3	ENSBTAG00000007403	solute carrier family 7 member 3 [Source:VGNC Symbol;Acc:VGNC:34929]	+	gene	overlapping	0	17.079308	83.10724	66.02793
ChrX:86345891-86466345	X	86345891	86466345		null					Not found	0	18.192638	77.864586	59.671947
ChrX:91440491-91469379	X	91440491	91469379		CFP	ENSBTAG00000015815	complement factor properdin [Source:VGNC Symbol;Acc:VGNC:27256]	-	gene	overlapping	0	11.903061	77.40113	65.49807
ChrX:95996610-96048607	X	95996610	96048607		ENSBTAG00000007493	ENSBTAG00000007493	No description	+	gene	overlapping	0	15.494389	77.02702	61.532635
ChrX:102969089-103192773	X	102969089	103192773		U6	ENSBTAG00000042934	U6 spliceosomal RNA [Source:RFAM;Acc:RF00026]	-	gene	overlapping	0	11.697166	77.118645	65.42148
ChrX:106373584-106595633	X	106373584	106595633		null					Not found	0	11.745285	79.166664	67.42138
ChrX:106802770-106926710	X	106802770	106926710		null					Not found	0	12.311279	87.17949	74.86821
ChrX:108502782-108536131	X	108502782	108536131		null					Not found	0	13.673973	77.64706	63.973083
ChrX:108821838-108850746	X	108821838	108850746		null					Not found	0	14.840118	82.27699	67.436874
ChrX:111203715-111271310	X	111203715	111271310		LANCL3	ENSBTAG00000003088	LanC like 3 [Source:VGNC Symbol;Acc:VGNC:30785]	-	gene	overlapping	0	10.100304	76.326965	66.22666
ChrX:119527128-119714779	X	119527128	119714779		null					Not found	0	13.868317	85.416664	71.54835
ChrX:130893939-130948190	X	130893939	130948190		PDHA1	ENSBTAG00000019852	Pyruvate dehydrogenase E1 component subunit alpha, somatic form, mitochondrial [Source:UniProtKB/Swiss-Prot;Acc:A7MB35]	-	gene	overlapping	0	27.55598	81.99534	54.439358
ChrX:140424886-140534961	X	140424886	140534961		ENSBTAG00000021684	ENSBTAG00000021684	No description	+	gene	overlapping	0	15.725117	75.30303	59.577915
ChrX:143558058-143622533	X	143558058	143622533		ENSBTAG00000047092	ENSBTAG00000047092	No description	-	gene	overlapping	0	15.409485	81.0	65.590515

## Sheet: Hyper in S >10% <0.05
Column1	Column2	Column3	Column4	Column5	Column6	Column7	Column8	Column9	Column10	Column11	Column12	Column13	Column14	Column15
Probe	Chromosome	Start	End	Probe Strand	Feature	ID	Description	Feature Strand	Type	Feature Orientation	Distance	Difference	Non stimulated	Ovarian stimulated
Chr1:1324918-1381920	1	1324918	1381920		TMEM50B	ENSBTAG00000001258	transmembrane protein 50B [Source:VGNC Symbol;Acc:VGNC:36093]	+	gene	overlapping	0	18.992199	60.75893	79.75113
Chr1:69948632-70044724	1	69948632	70044724		MUC13	ENSBTAG00000010382	mucin 13, cell surface associated [Source:VGNC Symbol;Acc:VGNC:31758]	-	gene	overlapping	0	12.209953	73.691315	85.90127
Chr1:70210246-70276654	1	70210246	70276654		SLC12A8	ENSBTAG00000000496	solute carrier family 12 member 8 [Source:VGNC Symbol;Acc:VGNC:34671]	-	gene	overlapping	0	13.339989	67.68382	81.02381
Chr1:72945946-72962404	1	72945946	72962404		XXYLT1	ENSBTAG00000014564	xyloside xylosyltransferase 1 [Source:HGNC Symbol;Acc:HGNC:26639]	+	gene	overlapping	0	11.293419	64.25595	75.54937
Chr1:96941212-97072346	1	96941212	97072346		TNIK	ENSBTAG00000011742	TRAF2 and NCK interacting kinase [Source:VGNC Symbol;Acc:VGNC:36179]	+	gene	overlapping	0	14.582935	63.02168	77.604614
Chr1:149233647-149335370	1	149233647	149335370		null					Not found	0	24.652378	59.04762	83.7
Chr1:155156403-155171300	1	155156403	155171300		OXNAD1	ENSBTAG00000004891	oxidoreductase NAD binding domain containing 1 [Source:VGNC Symbol;Acc:VGNC:32512]	+	gene	overlapping	0	18.257439	64.41048	82.667915
Chr1:158261199-158297284	1	158261199	158297284		ENSBTAG00000047978	ENSBTAG00000047978	No description	-	gene	upstream	1521	15.037476	61.53846	76.575935
Chr2:5102218-5200020	2	5102218	5200020		MAP3K2	ENSBTAG00000004216	mitogen-activated protein kinase kinase kinase 2 [Source:VGNC Symbol;Acc:VGNC:31195]	+	gene	overlapping	0	27.016766	48.322147	75.33891
Chr2:23339370-23393164	2	23339370	23393164		CDCA7	ENSBTAG00000003458	cell division cycle associated 7 [Source:VGNC Symbol;Acc:VGNC:27086]	-	gene	overlapping	0	11.162712	67.35537	78.51808
Chr2:23824254-23914541	2	23824254	23914541		RAPGEF4	ENSBTAG00000020984	Rap guanine nucleotide exchange factor 4 [Source:VGNC Symbol;Acc:VGNC:33725]	-	gene	overlapping	0	15.201447	69.47369	84.67513
Chr2:41195362-41429532	2	41195362	41429532		KCNJ3	ENSBTAG00000006159	potassium voltage-gated channel subfamily J member 3 [Source:VGNC Symbol;Acc:VGNC:30461]	-	gene	overlapping	0	13.712547	64.00538	77.717926
Chr2:47471745-47584283	2	47471745	47584283		KIF5C	ENSBTAG00000018125	kinesin family member 5C [Source:VGNC Symbol;Acc:VGNC:30607]	-	gene	overlapping	0	23.915752	58.870968	82.78672
Chr2:60059025-60243610	2	60059025	60243610		THSD7B	ENSBTAG00000044055	thrombospondin type 1 domain containing 7B [Source:VGNC Symbol;Acc:VGNC:35851]	-	gene	overlapping	0	12.433647	74.57627	87.00992
Chr2:67414416-67648977	2	67414416	67648977		null					Not found	0	13.37571	72.11009	85.4858
Chr2:132094633-132210329	2	132094633	132210329		EIF4G3	ENSBTAG00000040215	eukaryotic translation initiation factor 4 gamma 3 [Source:VGNC Symbol;Acc:VGNC:28417]	+	gene	overlapping	0	10.306122	70.76923	81.075356
Chr2:135650985-135659358	2	135650985	135659358		ARHGEF10L	ENSBTAG00000000684	Rho guanine nucleotide exchange factor 10 like [Source:VGNC Symbol;Acc:VGNC:26105]	-	gene	overlapping	0	20.479885	60.634327	81.11421
Chr3:28384828-28563045	3	28384828	28563045		TSPAN2	ENSBTAG00000015961	tetraspanin 2 [Source:VGNC Symbol;Acc:VGNC:36435]	+	gene	overlapping	0	11.630371	66.106445	77.73682
Chr3:93536043-93551562	3	93536043	93551562		LRP8	ENSBTAG00000000736	LDL receptor related protein 8 [Source:VGNC Symbol;Acc:VGNC:30994]	+	gene	overlapping	0	14.522469	63.106796	77.629265
Chr3:101773642-101791177	3	101773642	101791177		PTCH2	ENSBTAG00000024137	patched 2 [Source:VGNC Symbol;Acc:VGNC:33492]	+	gene	overlapping	0	10.906609	64.62454	75.53115
Chr3:105702940-105790288	3	105702940	105790288		SCMH1	ENSBTAG00000001629	Scm polycomb group protein homolog 1 [Source:VGNC Symbol;Acc:VGNC:34340]	+	gene	overlapping	0	12.013313	67.56329	79.57661
Chr3:112672237-112704855	3	112672237	112704855		CSMD2	ENSBTAG00000005784	CUB and Sushi multiple domains 2 [Source:VGNC Symbol;Acc:VGNC:27762]	+	gene	overlapping	0	10.288773	69.483116	79.77189
Chr3:113149678-113204719	3	113149678	113204719		GIGYF2	ENSBTAG00000014079	Bos taurus GRB10 interacting GYF protein 2 (GIGYF2), mRNA. [Source:RefSeq mRNA;Acc:NM_001101877]	+	gene	overlapping	0	21.015823	59.95935	80.975174
Chr4:12442358-12530508	4	12442358	12530508		PON3	ENSBTAG00000034645	paraoxonase 3 [Source:VGNC Symbol;Acc:VGNC:33162]	-	gene	overlapping	0	13.757313	61.73611	75.49342
Chr4:17355640-17475583	4	17355640	17475583		U1	ENSBTAG00000045078	U1 spliceosomal RNA [Source:RFAM;Acc:RF00003]	-	gene	overlapping	0	11.028091	69.02655	80.05464
Chr4:31008349-31070997	4	31008349	31070997		RAPGEF5	ENSBTAG00000015539	Rap guanine nucleotide exchange factor 5 [Source:VGNC Symbol;Acc:VGNC:33726]	-	gene	overlapping	0	33.23139	44.444443	77.675835
Chr4:31138327-31224099	4	31138327	31224099		RAPGEF5	ENSBTAG00000015539	Rap guanine nucleotide exchange factor 5 [Source:VGNC Symbol;Acc:VGNC:33726]	-	gene	overlapping	0	15.721771	64.96619	80.68796
Chr4:32058036-32117343	4	32058036	32117343		MALSU1	ENSBTAG00000019403	mitochondrial assembly of ribosomal large subunit 1 [Source:VGNC Symbol;Acc:VGNC:31155]	+	gene	overlapping	0	25.849415	57.738094	83.58751
Chr4:37135185-37363836	4	37135185	37363836		SEMA3E	ENSBTAG00000014920	semaphorin 3E [Source:VGNC Symbol;Acc:VGNC:34430]	+	gene	overlapping	0	16.709915	69.10569	85.815605
Chr4:43471157-43550761	4	43471157	43550761		PHTF2	ENSBTAG00000005102	putative homeodomain transcription factor 2 [Source:VGNC Symbol;Acc:VGNC:32849]	-	gene	overlapping	0	28.940765	66.59091	95.53168
Chr4:50489647-50703335	4	50489647	50703335		null					Not found	0	19.924736	57.92079	77.84553
Chr4:68445306-68531460	4	68445306	68531460		JAZF1	ENSBTAG00000019024	JAZF zinc finger 1 [Source:VGNC Symbol;Acc:VGNC:30372]	+	gene	overlapping	0	17.828804	57.894737	75.72354
Chr4:94943814-95006941	4	94943814	95006941		CPA1	ENSBTAG00000046169	carboxypeptidase A1 [Source:VGNC Symbol;Acc:VGNC:27642]	+	gene	overlapping	0	11.103409	70.344826	81.448235
Chr4:96600889-96631294	4	96600889	96631294		PLXNA4	ENSBTAG00000014543	plexin A4 [Source:VGNC Symbol;Acc:VGNC:33060]	-	gene	overlapping	0	19.704517	61.811024	81.51554
Chr4:114489484-114495619	4	114489484	114495619		AGAP3	ENSBTAG00000008468	ArfGAP with GTPase domain, ankyrin repeat and PH domain 3 [Source:VGNC Symbol;Acc:VGNC:25721]	+	gene	overlapping	0	12.39241	74.28108	86.67349
Chr4:117606953-117619143	4	117606953	117619143		ENSBTAG00000021941	ENSBTAG00000021941	No description	+	gene	overlapping	0	23.963787	53.92628	77.89007
Chr4:118678293-118701960	4	118678293	118701960		null					Not found	0	21.594875	62.161617	83.75649
Chr4:118923254-118936206	4	118923254	118936206		RNF32	ENSBTAG00000020335	ring finger protein 32 [Source:VGNC Symbol;Acc:VGNC:34062]	+	gene	overlapping	0	19.43888	59.411766	78.85065
Chr5:1533993-1574748	5	1533993	1574748		TPH2	ENSBTAG00000020792	tryptophan hydroxylase 2 [Source:HGNC Symbol;Acc:HGNC:20692]	+	gene	overlapping	0	14.055534	64.35897	78.414505
Chr5:8881013-9014541	5	8881013	9014541		SYT1	ENSBTAG00000034693	synaptotagmin 1 [Source:VGNC Symbol;Acc:VGNC:35535]	+	gene	overlapping	0	11.7174225	65.11628	76.8337
Chr5:11193127-11381684	5	11193127	11381684		TMA7	ENSBTAG00000033884	Translation machinery-associated protein 7 [Source:UniProtKB/Swiss-Prot;Acc:A1A4Q4]	+	gene	overlapping	0	14.349701	65.955284	80.304985
Chr5:25322308-25463755	5	25322308	25463755		ENSBTAG00000023670	ENSBTAG00000023670	No description	-	gene	overlapping	0	14.140221	71.28205	85.42227
Chr5:29960677-29984582	5	29960677	29984582		GPD1	ENSBTAG00000016296	glycerol-3-phosphate dehydrogenase 1 [Source:VGNC Symbol;Acc:VGNC:29529]	-	gene	overlapping	0	18.393814	57.334686	75.7285
Chr5:30420188-30445016	5	30420188	30445016		MCRS1	ENSBTAG00000019281	microspherule protein 1 [Source:VGNC Symbol;Acc:VGNC:31323]	+	gene	overlapping	0	15.639767	62.288136	77.9279
Chr5:37103416-37302925	5	37103416	37302925		ADAMTS20	ENSBTAG00000000395	ADAM metallopeptidase with thrombospondin type 1 motif 20 [Source:VGNC Symbol;Acc:VGNC:25625]	+	gene	overlapping	0	11.553085	71.24183	82.794914
Chr5:49421447-49483085	5	49421447	49483085		5S_rRNA	ENSBTAG00000047273	5S ribosomal RNA [Source:RFAM;Acc:RF00001]	-	gene	overlapping	0	15.040398	67.14286	82.18326
Chr5:65252619-65414889	5	65252619	65414889		ANO4	ENSBTAG00000004145	anoctamin 4 [Source:VGNC Symbol;Acc:VGNC:25953]	+	gene	overlapping	0	12.264458	74.61539	86.879845
Chr5:77833037-77990543	5	77833037	77990543		BICD1	ENSBTAG00000006734	BICD cargo adaptor 1 [Source:VGNC Symbol;Acc:VGNC:26491]	-	gene	overlapping	0	19.595917	58.252426	77.84834
Chr5:109415534-109429963	5	109415534	109429963		CACNA1C	ENSBTAG00000010660	calcium voltage-gated channel subunit alpha1 C [Source:HGNC Symbol;Acc:HGNC:1390]	+	gene	overlapping	0	20.087341	64.63816	84.7255
Chr5:113027782-113042431	5	113027782	113042431		TEF	ENSBTAG00000016580	TEF, PAR bZIP transcription factor [Source:VGNC Symbol;Acc:VGNC:35734]	+	gene	overlapping	0	24.524078	51.171875	75.69595
Chr5:114312356-114341627	5	114312356	114341627		ARFGAP3	ENSBTAG00000001057	ADP ribosylation factor GTPase activating protein 3 [Source:VGNC Symbol;Acc:VGNC:26063]	-	gene	overlapping	0	12.008728	73.75328	85.76201
Chr5:119637805-119650905	5	119637805	119650905		null					Not found	0	21.773518	54.697987	76.471504
Chr6:7041434-7145758	6	7041434	7145758		PDE5A	ENSBTAG00000024888	phosphodiesterase 5A [Source:VGNC Symbol;Acc:VGNC:32678]	+	gene	overlapping	0	17.386368	74.44444	91.83081
Chr6:18533096-18617997	6	18533096	18617997		SGMS2	ENSBTAG00000016805	sphingomyelin synthase 2 [Source:VGNC Symbol;Acc:VGNC:34544]	-	gene	overlapping	0	12.012764	64.948456	76.96122
Chr6:118753065-118765963	6	118753065	118765963		null					Not found	0	29.33538	56.25	85.58538
Chr6:119071893-119092126	6	119071893	119092126		AFAP1	ENSBTAG00000012464	actin filament associated protein 1 [Source:VGNC Symbol;Acc:VGNC:25706]	-	gene	overlapping	0	18.874798	56.967213	75.84201
Chr7:1609392-1671638	7	1609392	1671638		ENSBTAG00000019868	ENSBTAG00000019868	No description	-	gene	overlapping	0	23.764957	59.388187	83.153145
Chr7:4045104-4058713	7	4045104	4058713		TMEM161A	ENSBTAG00000001817	transmembrane protein 161A [Source:VGNC Symbol;Acc:VGNC:35986]	+	gene	overlapping	0	16.503342	70.74341	87.24675
Chr7:13590387-13605006	7	13590387	13605006		NFIX	ENSBTAG00000018229	nuclear factor I X [Source:VGNC Symbol;Acc:VGNC:32042]	-	gene	overlapping	0	12.769283	63.10268	75.87196
Chr7:15925769-15956716	7	15925769	15956716		DNMT1	ENSBTAG00000002736	DNA methyltransferase 1 [Source:VGNC Symbol;Acc:VGNC:28145]	-	gene	overlapping	0	16.653595	62.295082	78.94868
Chr7:25034304-25179052	7	25034304	25179052		CHSY3	ENSBTAG00000014661	chondroitin sulfate synthase 3 [Source:VGNC Symbol;Acc:VGNC:27351]	-	gene	overlapping	0	10.686691	73.809525	84.496216
Chr7:28114588-28238218	7	28114588	28238218		ENSBTAG00000017835	ENSBTAG00000017835	No description	+	gene	overlapping	0	13.329948	70.74074	84.07069
Chr7:28289023-28377479	7	28289023	28377479		MARCH3	ENSBTAG00000006797	membrane associated ring-CH-type finger 3 [Source:VGNC Symbol;Acc:VGNC:31239]	+	gene	overlapping	0	12.030304	64.49275	76.523056
Chr7:38855148-38904456	7	38855148	38904456		null					Not found	0	14.981304	63.137257	78.11856
Chr7:45164694-45175018	7	45164694	45175018		ABCA7	ENSBTAG00000020766	ATP binding cassette subfamily A member 7 [Source:VGNC Symbol;Acc:VGNC:25461]	+	gene	overlapping	0	22.650066	56.42677	79.076836
Chr7:58585392-58729201	7	58585392	58729201		5S_rRNA	ENSBTAG00000047480	5S ribosomal RNA [Source:RFAM;Acc:RF00001]	+	gene	overlapping	0	20.34647	59.825245	80.171715
Chr7:60703651-60824672	7	60703651	60824672		JAKMIP2	ENSBTAG00000003349	janus kinase and microtubule interacting protein 2 [Source:VGNC Symbol;Acc:VGNC:30368]	-	gene	overlapping	0	18.147575	56.91057	75.05814
Chr7:64357085-64386727	7	64357085	64386727		ANXA6	ENSBTAG00000014809	annexin A6 [Source:VGNC Symbol;Acc:VGNC:25968]	-	gene	overlapping	0	10.7743	74.86772	85.64202
Chr7:95197904-95321938	7	95197904	95321938		null					Not found	0	11.292397	69.72477	81.017166
Chr7:104304472-104395438	7	104304472	104395438		PAM	ENSBTAG00000012387	peptidylglycine alpha-amidating monooxygenase [Source:VGNC Symbol;Acc:VGNC:32561]	+	gene	overlapping	0	24.260998	59.45946	83.72046
Chr7:104577649-104686815	7	104577649	104686815		PPIP5K2	ENSBTAG00000001485	diphosphoinositol pentakisphosphate kinase 2 [Source:VGNC Symbol;Acc:VGNC:33207]	+	gene	overlapping	0	16.101501	67.68421	83.78571
Chr7:109059878-109095905	7	109059878	109095905		EFNA5	ENSBTAG00000016515	ephrin A5 [Source:VGNC Symbol;Acc:VGNC:28358]	-	gene	overlapping	0	15.9066925	63.425926	79.33262
Chr8:1454681-1489462	8	1454681	1489462		CLCN3	ENSBTAG00000020130	chloride voltage-gated channel 3 [Source:VGNC Symbol;Acc:VGNC:27397]	+	gene	overlapping	0	24.42443	54.66102	79.08545
Chr8:5289359-5329896	8	5289359	5329896		GALNTL6	ENSBTAG00000035007	polypeptide N- acetylgalactosaminyltransferase like 6 [Source:VGNC Symbol;Acc:VGNC:29238]	+	gene	overlapping	0	13.010529	71.07143	84.081955
Chr8:9894569-9957818	8	9894569	9957818		null					Not found	0	17.731972	62.16545	79.89742
Chr8:24702446-24777812	8	24702446	24777812		SLC24A2	ENSBTAG00000043972	solute carrier family 24 member 2 [Source:VGNC Symbol;Acc:VGNC:34737]	+	gene	overlapping	0	11.599953	70.61404	82.21399
Chr8:29670866-29777847	8	29670866	29777847		null					Not found	0	12.335503	65.68627	78.021774
Chr8:69744811-69839245	8	69744811	69839245		XPO7	ENSBTAG00000047628	exportin 7 [Source:VGNC Symbol;Acc:VGNC:37001]	+	gene	overlapping	0	21.817242	60.465115	82.28236
Chr8:84579898-84679077	8	84579898	84679077		HABP4	ENSBTAG00000011586	hyaluronan binding protein 4 [Source:VGNC Symbol;Acc:VGNC:29736]	+	gene	overlapping	0	22.650307	55.868973	78.51928
Chr8:105179760-105206397	8	105179760	105206397		COL27A1	ENSBTAG00000019807	collagen alpha-1(XXVII) chain [Source:RefSeq peptide;Acc:NP_001193609]	+	gene	overlapping	0	17.29393	63.25	80.54393
Chr8:112053915-112089457	8	112053915	112089457		FBXW2	ENSBTAG00000000712	F-box and WD repeat domain containing 2 [Source:VGNC Symbol;Acc:VGNC:28923]	-	gene	overlapping	0	11.990654	68.58586	80.576515
Chr9:37444161-37584394	9	37444161	37584394		null					Not found	0	11.231056	74.01	85.24106
Chr9:41187027-41200413	9	41187027	41200413		MICAL1	ENSBTAG00000008147	microtubule associated monooxygenase, calponin and LIM domain containing 1 [Source:VGNC Symbol;Acc:VGNC:31457]	+	gene	overlapping	0	14.251221	67.6492	81.90042
Chr9:82255963-82354397	9	82255963	82354397		PHACTR2	ENSBTAG00000016498	phosphatase and actin regulator 2 [Source:VGNC Symbol;Acc:VGNC:32805]	+	gene	overlapping	0	16.491173	60.48387	76.975044
Chr9:82438505-82514305	9	82438505	82514305		null					Not found	0	23.802738	58.666668	82.469406
Chr9:94310653-94396824	9	94310653	94396824		5S_rRNA	ENSBTAG00000045210	5S ribosomal RNA [Source:RFAM;Acc:RF00001]	-	gene	overlapping	0	13.978981	65.21164	79.19062
Chr9:94650930-94705397	9	94650930	94705397		null					Not found	0	18.59388	65.57239	84.16627
Chr9:97502885-97520306	9	97502885	97520306		PNLDC1	ENSBTAG00000015166	PARN like, ribonuclease domain containing 1 [Source:VGNC Symbol;Acc:VGNC:33082]	+	gene	overlapping	0	11.451103	72.19697	83.64807
Chr9:102000050-102027874	9	102000050	102027874		PDE10A	ENSBTAG00000007758	phosphodiesterase 10A [Source:VGNC Symbol;Acc:VGNC:32668]	-	gene	overlapping	0	19.678902	70.62147	90.30037
Chr9:102216693-102235621	9	102216693	102235621		null					Not found	0	10.98954	66.969215	77.958755
Chr9:102260476-102291023	9	102260476	102291023		null					Not found	0	25.410034	66.619316	92.02935
Chr9:102970662-102978617	9	102970662	102978617		RPS6KA2	ENSBTAG00000021741	ribosomal protein S6 kinase A2 [Source:VGNC Symbol;Acc:VGNC:34141]	-	gene	overlapping	0	16.861427	73.08613	89.947556
Chr10:3064056-3205229	10	3064056	3205229		KCNN2	ENSBTAG00000011076	potassium calcium-activated channel subfamily N member 2 [Source:VGNC Symbol;Acc:VGNC:30484]	+	gene	downstream	1338	12.606346	67.54967	80.15601
Chr10:8252356-8289838	10	8252356	8289838		null					Not found	0	26.024597	63.783783	89.80838
Chr10:18345657-18414631	10	18345657	18414631		null					Not found	0	13.950394	61.320755	75.27115
Chr10:29740361-29820745	10	29740361	29820745		ENSBTAG00000025634	ENSBTAG00000025634	No description	+	gene	overlapping	0	11.405674	63.596493	75.00217
Chr10:36429263-36465579	10	36429263	36465579		DNAJC17	ENSBTAG00000013480	DnaJ homolog subfamily C member 17 [Source:UniProtKB/Swiss-Prot;Acc:Q2KI83]	-	gene	overlapping	0	12.030937	66.159424	78.19036
Chr10:38017216-38102940	10	38017216	38102940		null					Not found	0	17.078293	60.305344	77.38364
Chr10:46571373-46633003	10	46571373	46633003		USP3	ENSBTAG00000008805	ubiquitin specific peptidase 3 [Source:VGNC Symbol;Acc:VGNC:36721]	-	gene	downstream	384	18.982914	60.909092	79.892006
Chr10:64924968-65031490	10	64924968	65031490		null					Not found	0	25.130154	55.2	80.330154
Chr10:102640330-102663424	10	102640330	102663424		null					Not found	0	15.645332	71.48268	87.12801
Chr10:103230809-103241270	10	103230809	103241270		TTC7B	ENSBTAG00000006392	tetratricopeptide repeat domain 7B [Source:VGNC Symbol;Acc:VGNC:36481]	-	gene	overlapping	0	18.7835	61.802032	80.58553
Chr10:103269675-103290702	10	103269675	103290702		TTC7B	ENSBTAG00000006392	tetratricopeptide repeat domain 7B [Source:VGNC Symbol;Acc:VGNC:36481]	-	gene	overlapping	0	12.684074	73.87566	86.55974
Chr11:3793709-3865756	11	3793709	3865756		UNC50	ENSBTAG00000014877	unc-50 inner nuclear membrane RNA binding protein [Source:VGNC Symbol;Acc:VGNC:36669]	+	gene	overlapping	0	16.916382	66.29214	83.20852
Chr11:6740843-6788476	11	6740843	6788476		IL1R2	ENSBTAG00000006343	interleukin 1 receptor type 2 [Source:VGNC Symbol;Acc:VGNC:30132]	+	gene	overlapping	0	10.380241	67.60564	77.98588
Chr11:48848910-48904880	11	48848910	48904880		ST3GAL5	ENSBTAG00000011601	ST3 beta-galactoside alpha-2,3- sialyltransferase 5 [Source:VGNC Symbol;Acc:VGNC:35334]	+	gene	overlapping	0	18.327812	66.52299	84.8508
Chr11:70283697-70372588	11	70283697	70372588		null					Not found	0	11.028381	71.956116	82.9845
Chr11:88093093-88117074	11	88093093	88117074		ASAP2	ENSBTAG00000002329	ArfGAP with SH3 domain, ankyrin repeat and PH domain 2 [Source:VGNC Symbol;Acc:VGNC:26185]	-	gene	overlapping	0	11.748924	72.59259	84.341515
Chr11:90044900-90095516	11	90044900	90095516		CMPK2	ENSBTAG00000019979	cytidine/uridine monophosphate kinase 2 [Source:VGNC Symbol;Acc:VGNC:27481]	+	gene	overlapping	0	10.345589	73.52941	83.875
Chr11:95390698-95431124	11	95390698	95431124		NEK6	ENSBTAG00000019470	NIMA related kinase 6 [Source:VGNC Symbol;Acc:VGNC:31997]	+	gene	overlapping	0	13.830917	68.60465	82.43557
Chr11:97952672-97968180	11	97952672	97968180		RALGPS1	ENSBTAG00000023843	Ral GEF with PH domain and SH3 binding motif 1 [Source:VGNC Symbol;Acc:VGNC:33704]	+	gene	overlapping	0	10.478104	66.98312	77.46123
Chr11:102935869-102949339	11	102935869	102949339		AK8	ENSBTAG00000004092	adenylate kinase 8 [Source:VGNC Symbol;Acc:VGNC:25777]	-	gene	overlapping	0	14.135101	66.25683	80.39193
Chr11:105988454-105996715	11	105988454	105996715		RXRA	ENSBTAG00000017851	retinoid X receptor alpha [Source:VGNC Symbol;Acc:VGNC:34230]	+	gene	overlapping	0	15.238243	66.788025	82.02627
Chr12:16114874-16242150	12	16114874	16242150		ZC3H13	ENSBTAG00000007067	zinc finger CCCH-type containing 13 [Source:VGNC Symbol;Acc:VGNC:37101]	-	gene	overlapping	0	15.489784	64.55761	80.04739
Chr12:17417008-17542183	12	17417008	17542183		null					Not found	0	15.1478615	62.820515	77.968376
Chr12:29325508-29436226	12	29325508	29436226		null					Not found	0	13.806694	68.03278	81.83948
Chr12:36078332-36105547	12	36078332	36105547		IL17D	ENSBTAG00000025402	interleukin 17D [Source:VGNC Symbol;Acc:VGNC:30120]	-	gene	overlapping	0	10.141396	74.47369	84.61508
Chr12:79937494-79983166	12	79937494	79983166		null					Not found	0	13.121567	64.59854	77.72011
Chr12:87283519-87341181	12	87283519	87341181		FAM155A	ENSBTAG00000025220	family with sequence similarity 155 member A [Source:VGNC Symbol;Acc:VGNC:28735]	-	gene	overlapping	0	28.197868	59.5	87.69787
Chr12:88069709-88094810	12	88069709	88094810		MYO16	ENSBTAG00000018237	myosin XVI [Source:HGNC Symbol;Acc:HGNC:29822]	+	gene	overlapping	0	15.701576	74.70744	90.40902
Chr12:88094916-88130045	12	88094916	88130045		MYO16	ENSBTAG00000018237	myosin XVI [Source:HGNC Symbol;Acc:HGNC:29822]	+	gene	overlapping	0	12.44783	66.09196	78.53979
Chr12:90371482-90381646	12	90371482	90381646		ATP11A	ENSBTAG00000000446	ATPase phospholipid transporting 11A [Source:VGNC Symbol;Acc:VGNC:26274]	+	gene	overlapping	0	18.82991	64.66148	83.491394
Chr12:90467718-90474126	12	90467718	90474126		MCF2L	ENSBTAG00000017289	MCF.2 cell line derived transforming sequence like [Source:VGNC Symbol;Acc:VGNC:31302]	+	gene	overlapping	0	13.58252	74.9553	88.53782
Chr13:10895629-10933512	13	10895629	10933512		ENSBTAG00000023169	ENSBTAG00000023169	No description	+	gene	downstream	884	11.687912	71.13402	82.82193
Chr13:31286605-31340942	13	31286605	31340942		C1QL3	ENSBTAG00000016677	complement C1q like 3 [Source:HGNC Symbol;Acc:HGNC:19359]	-	gene	overlapping	0	12.683022	74.14572	86.82874
Chr13:31499363-31562853	13	31499363	31562853		RSU1	ENSBTAG00000027446	Ras suppressor protein 1 [Source:UniProtKB/Swiss-Prot;Acc:Q5E9C0]	-	gene	overlapping	0	14.492344	60.59322	75.08556
Chr13:38772123-38810825	13	38772123	38810825		ZNF133	ENSBTAG00000004620	No description	+	gene	overlapping	0	18.169964	63.333332	81.503296
Chr13:40310828-40350110	13	40310828	40350110		RALGAPA2	ENSBTAG00000014178	Ral GTPase activating protein catalytic alpha subunit 2 [Source:VGNC Symbol;Acc:VGNC:33702]	-	gene	overlapping	0	11.090652	68.58586	79.67651
Chr13:58358372-58398992	13	58358372	58398992		null					Not found	0	11.158981	67.2	78.35898
Chr13:61743128-61781677	13	61743128	61781677		COX4I2	ENSBTAG00000016171	cytochrome c oxidase subunit 4I2 [Source:VGNC Symbol;Acc:VGNC:27635]	+	gene	overlapping	0	11.919338	63.235294	75.15463
Chr13:63677088-63692289	13	63677088	63692289		NECAB3	ENSBTAG00000003946	N-terminal EF-hand calcium binding protein 3 [Source:VGNC Symbol;Acc:VGNC:31979]	-	gene	overlapping	0	25.904324	51.115383	77.01971
Chr13:84096091-84140776	13	84096091	84140776		null					Not found	0	12.842102	69.385345	82.22745
Chr14:4604070-4613485	14	4604070	4613485		TRAPPC9	ENSBTAG00000013955	trafficking protein particle complex 9 [Source:VGNC Symbol;Acc:VGNC:36294]	+	gene	overlapping	0	16.955322	62.130737	79.08606
Chr14:49717215-49846735	14	49717215	49846735		EIF3H	ENSBTAG00000014032	eukaryotic translation initiation factor 3 subunit H [Source:VGNC Symbol;Acc:VGNC:28398]	+	gene	overlapping	0	12.282616	69.43089	81.71351
Chr14:64803218-64878878	14	64803218	64878878		NCALD	ENSBTAG00000026963	neurocalcin delta [Source:VGNC Symbol;Acc:VGNC:31897]	+	gene	overlapping	0	13.51799	71.57895	85.09694
Chr15:4815172-4939773	15	4815172	4939773		null					Not found	0	11.175774	72.72727	83.903046
Chr15:28082173-28206529	15	28082173	28206529		null					Not found	0	21.645721	57.77778	79.4235
Chr15:29297189-29359718	15	29297189	29359718		SCN2B	ENSBTAG00000033529	sodium voltage-gated channel beta subunit 2 [Source:VGNC Symbol;Acc:VGNC:34348]	-	gene	overlapping	0	15.933788	63.60677	79.54056
Chr15:39307738-39371650	15	39307738	39371650		SPON1	ENSBTAG00000009150	spondin 1 [Source:VGNC Symbol;Acc:VGNC:35227]	-	gene	overlapping	0	21.743809	57.369144	79.11295
Chr15:77489107-77498744	15	77489107	77498744		ATG13	ENSBTAG00000017325	autophagy related 13 [Source:VGNC Symbol;Acc:VGNC:26251]	+	gene	overlapping	0	10.3918915	66.180046	76.57194
Chr16:2770562-2815036	16	2770562	2815036		DSTYK	ENSBTAG00000016618	dual serine/threonine and tyrosine protein kinase [Source:VGNC Symbol;Acc:VGNC:28227]	-	gene	overlapping	0	16.589142	65.98485	82.57399
Chr16:20686580-20773860	16	20686580	20773860		ESRRG	ENSBTAG00000010392	estrogen related receptor gamma [Source:VGNC Symbol;Acc:VGNC:28610]	-	gene	overlapping	0	10.326149	67.51938	77.84553
Chr16:27673964-27705478	16	27673964	27705478		MGC151839	ENSBTAG00000003600	calpain 8 [Source:HGNC Symbol;Acc:HGNC:1485]	-	gene	overlapping	0	17.642792	61.202187	78.84498
Chr16:45752983-45812472	16	45752983	45812472		RERE	ENSBTAG00000018272	arginine-glutamic acid dipeptide repeats [Source:VGNC Symbol;Acc:VGNC:33872]	+	gene	overlapping	0	12.565735	67.93785	80.503586
Chr16:46922893-46988865	16	46922893	46988865		null					Not found	0	11.4030075	67.72727	79.13028
Chr16:54395339-54502917	16	54395339	54502917		null					Not found	0	19.201836	59.210526	78.41236
Chr16:80204140-80242926	16	80204140	80242926		null					Not found	0	19.725815	57.065216	76.79103
Chr17:3098840-3251524	17	3098840	3251524		DCHS2	ENSBTAG00000024545	dachsous cadherin-related 2 [Source:HGNC Symbol;Acc:HGNC:23111]	+	gene	overlapping	0	10.532745	72.64151	83.174255
Chr17:35155804-35258777	17	35155804	35258777		NUDT6	ENSBTAG00000005695	nudix hydrolase 6 [Source:VGNC Symbol;Acc:VGNC:32340]	+	gene	overlapping	0	16.233154	61.694916	77.92807
Chr17:46279177-46320070	17	46279177	46320070		SFSWAP	ENSBTAG00000000439	splicing factor SWAP [Source:VGNC Symbol;Acc:VGNC:34524]	-	gene	overlapping	0	19.85962	66.78744	86.64706
Chr17:52801876-52848985	17	52801876	52848985		7SK	ENSBTAG00000043850	7SK RNA [Source:RFAM;Acc:RF00100]	-	gene	overlapping	0	15.714874	71.37681	87.09168
Chr17:57658247-57731974	17	57658247	57731974		ACAD10	ENSBTAG00000001164	acyl-CoA dehydrogenase family member 10 [Source:HGNC Symbol;Acc:HGNC:21597]	+	gene	overlapping	0	12.092827	62.933334	75.02616
Chr17:61130095-61178098	17	61130095	61178098		MED13L	ENSBTAG00000001888	mediator complex subunit 13 like [Source:VGNC Symbol;Acc:VGNC:31351]	+	gene	overlapping	0	14.046692	72.60274	86.64943
Chr17:65214984-65235195	17	65214984	65235195		UNC119B	ENSBTAG00000007483	unc-119 lipid binding chaperone B [Source:VGNC Symbol;Acc:VGNC:36663]	+	gene	overlapping	0	14.045311	72.945206	86.99052
Chr17:66431538-66445854	17	66431538	66445854		SSH1	ENSBTAG00000018825	slingshot protein phosphatase 1 [Source:VGNC Symbol;Acc:VGNC:35312]	+	gene	overlapping	0	17.348564	60.674156	78.02272
Chr17:67976196-67999635	17	67976196	67999635		MYO18B	ENSBTAG00000000698	myosin XVIIIB [Source:VGNC Symbol;Acc:VGNC:31814]	+	gene	overlapping	0	17.400696	64.64968	82.05038
Chr17:70617065-70642456	17	70617065	70642456		EMID1	ENSBTAG00000017738	EMI domain containing 1 [Source:VGNC Symbol;Acc:VGNC:28472]	+	gene	downstream	782	11.090416	65.4321	76.522514
Chr17:72555539-72579244	17	72555539	72579244		DEPDC5	ENSBTAG00000001295	DEP domain containing 5 [Source:VGNC Symbol;Acc:VGNC:28006]	+	gene	overlapping	0	17.906578	64.27586	82.18244
Chr17:74196982-74203436	17	74196982	74203436		ENSBTAG00000030927	ENSBTAG00000030927	No description	+	gene	overlapping	0	14.83638	61.04798	75.88436
Chr17:74329823-74335226	17	74329823	74335226		LZTR1	ENSBTAG00000011292	leucine zipper like transcription regulator 1 [Source:VGNC Symbol;Acc:VGNC:31120]	+	gene	overlapping	0	32.642693	42.43421	75.076904
Chr17:74581804-74586687	17	74581804	74586687		DGCR2	ENSBTAG00000000429	integral membrane protein DGCR2/IDD precursor [Source:RefSeq peptide;Acc:NP_001070504]	-	gene	overlapping	0	19.930279	58.42294	78.35322
Chr18:1530648-1536617	18	1530648	1536617		MTSS1L	ENSBTAG00000009358	MTSS1L, I-BAR domain containing [Source:VGNC Symbol;Acc:VGNC:31753]	+	gene	overlapping	0	20.876305	74.45652	95.332825
Chr18:11358065-11369226	18	11358065	11369226		null					Not found	0	11.867592	73.957115	85.82471
Chr18:13425990-13451627	18	13425990	13451627		BANP	ENSBTAG00000023745	BTG3 associated nuclear protein [Source:VGNC Symbol;Acc:VGNC:26418]	+	gene	overlapping	0	16.35022	71.3615	87.71172
Chr18:39891708-40014183	18	39891708	40014183		CMTR2	ENSBTAG00000047367	cap methyltransferase 2 [Source:VGNC Symbol;Acc:VGNC:27490]	+	gene	overlapping	0	13.587551	62.857143	76.444695
Chr18:56909406-56926602	18	56909406	56926602		MYH14	ENSBTAG00000002580	myosin heavy chain 14 [Source:VGNC Symbol;Acc:VGNC:31796]	+	gene	overlapping	0	11.991966	70.47872	82.47069
Chr18:58426233-58442876	18	58426233	58442876		PPP2R1A	ENSBTAG00000019851	protein phosphatase 2 scaffold subunit Aalpha [Source:VGNC Symbol;Acc:VGNC:33253]	+	gene	overlapping	0	11.478256	73.44827	84.92653
Chr18:63664274-63678803	18	63664274	63678803		NLRP5	ENSBTAG00000013247	NLR family pyrin domain containing 5 [Source:VGNC Symbol;Acc:VGNC:32118]	+	gene	overlapping	0	12.229355	67.333336	79.56269
Chr18:65079895-65142315	18	65079895	65142315		ENSBTAG00000038635	ENSBTAG00000038635	No description	-	gene	overlapping	0	16.452072	61.31579	77.76786
Chr19:28486865-28515522	19	28486865	28515522		PFAS	ENSBTAG00000031509	phosphoribosylformylglycinamidine synthase [Source:VGNC Symbol;Acc:VGNC:32765]	+	gene	overlapping	0	16.531746	69.36937	85.901115
Chr19:29518365-29568164	19	29518365	29568164		USP43	ENSBTAG00000000120	ubiquitin specific peptidase 43 [Source:VGNC Symbol;Acc:VGNC:36730]	+	gene	overlapping	0	14.179325	63.716816	77.89614
Chr19:37177892-37194179	19	37177892	37194179		PDK2	ENSBTAG00000008744	pyruvate dehydrogenase kinase 2 [Source:VGNC Symbol;Acc:VGNC:32704]	-	gene	overlapping	0	13.9576645	65.087	79.04466
Chr19:42902089-42922905	19	42902089	42922905		RAB5C	ENSBTAG00000006982	Ras-related protein Rab-5C [Source:UniProtKB/Swiss-Prot;Acc:Q58DS9]	-	gene	overlapping	0	15.481247	65.412186	80.89343
Chr20:433842-453279	20	433842	453279		SLIT3	ENSBTAG00000017746	slit guidance ligand 3 [Source:VGNC Symbol;Acc:VGNC:34961]	-	gene	overlapping	0	13.480812	72.89474	86.37555
Chr20:13952081-14169185	20	13952081	14169185		PPWD1	ENSBTAG00000009514	peptidylprolyl isomerase domain and WD repeat containing 1 [Source:VGNC Symbol;Acc:VGNC:33279]	-	gene	overlapping	0	15.85498	62.5	78.35498
Chr20:64214296-64305971	20	64214296	64305971		SEMA5A	ENSBTAG00000005021	semaphorin 5A [Source:VGNC Symbol;Acc:VGNC:34439]	+	gene	overlapping	0	14.306755	74.324326	88.63108
Chr20:65555279-65597681	20	65555279	65597681		ADCY2	ENSBTAG00000019210	adenylate cyclase 2 [Source:VGNC Symbol;Acc:VGNC:25643]	-	gene	overlapping	0	15.706688	69.354836	85.06152
Chr20:67988322-68022930	20	67988322	68022930		ADAMTS16	ENSBTAG00000018460	ADAM metallopeptidase with thrombospondin type 1 motif 16 [Source:VGNC Symbol;Acc:VGNC:25620]	-	gene	overlapping	0	15.420311	72.46377	87.88408
Chr21:14712168-14733503	21	14712168	14733503		FAM174B	ENSBTAG00000022989	family with sequence similarity 174 member B [Source:VGNC Symbol;Acc:VGNC:28762]	+	gene	overlapping	0	13.570248	62.857143	76.42739
Chr21:15065195-15190949	21	15065195	15190949		null					Not found	0	10.558327	67.2619	77.82023
Chr21:23438986-23465895	21	23438986	23465895		AP3B2	ENSBTAG00000008495	adaptor related protein complex 3 beta 2 subunit [Source:HGNC Symbol;Acc:HGNC:567]	-	gene	overlapping	0	10.371399	73.85185	84.22325
Chr21:28970654-29046993	21	28970654	29046993		TJP1	ENSBTAG00000015398	tight junction protein 1 [Source:VGNC Symbol;Acc:VGNC:35881]	-	gene	overlapping	0	36.80838	44.444443	81.25282
Chr21:40089978-40300567	21	40089978	40300567		null					Not found	0	22.140636	59.93884	82.079475
Chr21:52196723-52394182	21	52196723	52394182		null					Not found	0	12.638794	65.56604	78.204834
Chr21:58630249-58797820	21	58630249	58797820		UNC79	ENSBTAG00000008017	unc-79 homolog, NALCN channel complex subunit [Source:VGNC Symbol;Acc:VGNC:36675]	+	gene	overlapping	0	14.230965	67.361115	81.59208
Chr22:4970865-5035105	22	4970865	5035105		null					Not found	0	16.147087	60.493828	76.640915
Chr22:27909445-28071799	22	27909445	28071799		null					Not found	0	12.020493	74.0566	86.077095
Chr22:28681661-28747410	22	28681661	28747410		null					Not found	0	10.166664	65.333336	75.5
Chr22:29074779-29178894	22	29074779	29178894		null					Not found	0	10.515793	67.22846	77.744255
Chr22:30634922-30712001	22	30634922	30712001		FOXP1	ENSBTAG00000016533	forkhead box P1 [Source:VGNC Symbol;Acc:VGNC:29101]	+	gene	overlapping	0	13.832378	62.2549	76.08728
Chr22:36878342-36981395	22	36878342	36981395		ADAMTS9	ENSBTAG00000003165	ADAM metallopeptidase with thrombospondin type 1 motif 9 [Source:VGNC Symbol;Acc:VGNC:25630]	+	gene	overlapping	0	15.145668	64.204544	79.35021
Chr22:50319715-50339143	22	50319715	50339143		CISH	ENSBTAG00000022622	cytokine inducible SH2 containing protein [Source:VGNC Symbol;Acc:VGNC:27374]	+	gene	overlapping	0	25.626213	50.178253	75.80447
Chr22:50339144-50360514	22	50339144	50360514		HEMK1	ENSBTAG00000004120	HemK methyltransferase family member 1 [Source:VGNC Symbol;Acc:VGNC:29808]	-	gene	overlapping	0	15.577702	60.56338	76.14108
Chr22:51545936-51555945	22	51545936	51555945		DALRD3	ENSBTAG00000018913	DALR anticodon binding domain containing 3 [Source:VGNC Symbol;Acc:VGNC:27874]	+	gene	overlapping	0	20.434044	56.343285	76.77733
Chr22:51574891-51610188	22	51574891	51610188		ARIH2	ENSBTAG00000005488	ariadne RBR E3 ubiquitin protein ligase 2 [Source:VGNC Symbol;Acc:VGNC:26134]	-	gene	overlapping	0	12.1308975	66.666664	78.79756
Chr22:51897994-51925973	22	51897994	51925973		PFKFB4	ENSBTAG00000006752	6-phosphofructo-2-kinase/fructose-2,6- biphosphatase 4 [Source:VGNC Symbol;Acc:VGNC:32772]	+	gene	overlapping	0	13.18734	67.47807	80.66541
Chr22:52533248-52633419	22	52533248	52633419		SMARCC1	ENSBTAG00000031567	SWI/SNF related, matrix associated, actin dependent regulator of chromatin subfamily c member 1 [Source:HGNC Symbol;Acc:HGNC:11104]	+	gene	overlapping	0	13.661404	61.497326	75.15873
Chr22:53749485-53828780	22	53749485	53828780		CCR3	ENSBTAG00000001338	C-C motif chemokine receptor 3 [Source:VGNC Symbol;Acc:VGNC:26984]	-	gene	overlapping	0	20.72055	72.395065	93.115616
Chr22:60594491-60601335	22	60594491	60601335		TPRA1	ENSBTAG00000022575	transmembrane protein adipocyte-associated 1 [Source:RefSeq peptide;Acc:NP_001095784]	+	gene	overlapping	0	11.0065155	64.21384	75.22035
Chr22:61201106-61209391	22	61201106	61209391		SLC41A3	ENSBTAG00000005617	solute carrier family 41 member 3 [Source:HGNC Symbol;Acc:HGNC:31046]	-	gene	overlapping	0	13.894379	64.52509	78.41947
Chr23:10632901-10647533	23	10632901	10647533		CPNE5	ENSBTAG00000007514	copine 5 [Source:VGNC Symbol;Acc:VGNC:27661]	-	gene	overlapping	0	20.022678	59.80084	79.82352
Chr23:17138070-17158302	23	17138070	17158302		RSPH9	ENSBTAG00000009549	radial spoke head 9 homolog [Source:VGNC Symbol;Acc:VGNC:34187]	+	gene	overlapping	0	13.041473	72.14612	85.18759
Chr23:32849869-32941876	23	32849869	32941876		TDP2	ENSBTAG00000000365	tyrosyl-DNA phosphodiesterase 2 [Source:VGNC Symbol;Acc:VGNC:35714]	+	gene	overlapping	0	13.267487	74.42748	87.69497
Chr23:42678643-42722544	23	42678643	42722544		null					Not found	0	12.573528	63.60294	76.17647
Chr23:49331737-49347976	23	49331737	49347976		LYRM4	ENSBTAG00000031432	LYR motif containing 4 [Source:VGNC Symbol;Acc:VGNC:31110]	+	gene	overlapping	0	13.608833	68.69159	82.30042
Chr23:51104548-51124580	23	51104548	51124580		ENSBTAG00000012058	ENSBTAG00000012058	GDP-mannose 4,6 dehydratase [Source:RefSeq peptide;Acc:NP_001073800]	+	gene	overlapping	0	22.478348	69.565216	92.043564
Chr23:51371414-51385069	23	51371414	51385069		ENSBTAG00000012058	ENSBTAG00000012058	GDP-mannose 4,6 dehydratase [Source:RefSeq peptide;Acc:NP_001073800]	+	gene	overlapping	0	14.876846	71.41473	86.29157
Chr24:7173347-7205618	24	7173347	7205618		null					Not found	0	17.086018	59.93884	77.02486
Chr24:20920630-20973509	24	20920630	20973509		FHOD3	ENSBTAG00000021581	formin homology 2 domain containing 3 [Source:VGNC Symbol;Acc:VGNC:29004]	-	gene	overlapping	0	14.792297	68.466354	83.25865
Chr24:51560784-51634197	24	51560784	51634197		null					Not found	0	13.971413	61.328125	75.29954
Chr24:57301534-57333168	24	57301534	57333168		FECH	ENSBTAG00000006393	ferrochelatase [Source:VGNC Symbol;Acc:VGNC:28943]	-	gene	overlapping	0	13.151932	69.160995	82.31293
Chr24:62139159-62156575	24	62139159	62156575		KDSR	ENSBTAG00000007723	3-ketodihydrosphingosine reductase [Source:VGNC Symbol;Acc:VGNC:30536]	-	gene	overlapping	0	26.156342	50.76159	76.91793
Chr25:3128907-3168974	25	3128907	3168974		CREBBP	ENSBTAG00000026403	CREB binding protein [Source:VGNC Symbol;Acc:VGNC:27698]	-	gene	overlapping	0	14.505226	71.936935	86.44216
Chr25:5504673-5564458	25	5504673	5564458		null					Not found	0	11.192711	71.884056	83.07677
Chr25:6746208-6824434	25	6746208	6824434		null					Not found	0	11.712288	65.28925	77.00154
Chr25:17040874-17098197	25	17040874	17098197		TMC7	ENSBTAG00000016505	transmembrane channel like 7 [Source:VGNC Symbol;Acc:VGNC:35923]	-	gene	overlapping	0	20.530087	59.368687	79.89877
Chr25:27469481-27487226	25	27469481	27487226		BCKDK	ENSBTAG00000010524	branched chain ketoacid dehydrogenase kinase [Source:VGNC Symbol;Acc:VGNC:26444]	+	gene	overlapping	0	11.745544	65.52287	77.26842
Chr25:28590356-28637783	25	28590356	28637783		SBDS	ENSBTAG00000004051	SBDS, ribosome maturation factor [Source:VGNC Symbol;Acc:VGNC:34304]	-	gene	overlapping	0	23.581944	53.08057	76.66251
Chr25:31232349-31338071	25	31232349	31338071		SNORD14	ENSBTAG00000043444	Small nucleolar RNA SNORD14 [Source:RFAM;Acc:RF00016]	+	gene	overlapping	0	10.964478	72.33009	83.29457
Chr25:39271532-39285706	25	39271532	39285706		RNF216	ENSBTAG00000017175	ring finger protein 216 [Source:VGNC Symbol;Acc:VGNC:34053]	+	gene	overlapping	0	10.340431	65.54962	75.89005
Chr25:39476854-39485995	25	39476854	39485995		TNRC18	ENSBTAG00000037400	trinucleotide repeat containing 18 [Source:VGNC Symbol;Acc:VGNC:36203]	+	gene	overlapping	0	21.111786	72.48062	93.59241
Chr25:40292409-40313308	25	40292409	40313308		null					Not found	0	14.085495	72.093025	86.17852
Chr26:18123701-18149715	26	18123701	18149715		SLIT1	ENSBTAG00000043991	slit guidance ligand 1 [Source:HGNC Symbol;Acc:HGNC:11085]	-	gene	overlapping	0	13.707169	61.614403	75.32157
Chr26:31913141-31989052	26	31913141	31989052		null					Not found	0	14.512199	73.109245	87.621445
Chr26:31989126-32068561	26	31989126	32068561		null					Not found	0	15.523701	61.55718	77.08088
Chr26:44648504-44662297	26	44648504	44662297		FAM53B	ENSBTAG00000012970	family with sequence similarity 53 member B [Source:HGNC Symbol;Acc:HGNC:28968]	-	gene	overlapping	0	10.817703	71.70712	82.524826
Chr27:10586838-10742438	27	10586838	10742438		null					Not found	0	15.470566	65.430016	80.90058
Chr27:13588625-13620841	27	13588625	13620841		STOX2	ENSBTAG00000008886	storkhead box 2 [Source:VGNC Symbol;Acc:VGNC:35415]	+	gene	overlapping	0	25.026539	53.369457	78.395996
Chr27:40449856-40505270	27	40449856	40505270		null					Not found	0	12.897789	64.529915	77.427704
Chr28:18772342-18898980	28	18772342	18898980		null					Not found	0	13.587196	66.666664	80.25386
Chr28:28921632-29075925	28	28921632	29075925		MCU	ENSBTAG00000003876	mitochondrial calcium uniporter [Source:VGNC Symbol;Acc:VGNC:31325]	+	gene	overlapping	0	12.100098	68.4466	80.5467
Chr28:29075926-29193980	28	29075926	29193980		OIT3	ENSBTAG00000009348	oncoprotein induced transcript 3 [Source:HGNC Symbol;Acc:HGNC:29953]	+	gene	overlapping	0	14.281929	65.2381	79.52003
Chr28:40804671-40899033	28	40804671	40899033		GRID1	ENSBTAG00000019623	glutamate ionotropic receptor delta type subunit 1 [Source:HGNC Symbol;Acc:HGNC:4575]	-	gene	overlapping	0	16.448555	61.53846	77.987015
Chr28:41090713-41134900	28	41090713	41134900		null					Not found	0	10.110817	67.0115	77.122314
Chr28:44709651-44726867	28	44709651	44726867		MARCH8	ENSBTAG00000019537	E3 ubiquitin-protein ligase MARCH8 [Source:UniProtKB/Swiss-Prot;Acc:Q0VD59]	+	gene	overlapping	0	22.938522	65.669014	88.60754
Chr29:13706438-13944903	29	13706438	13944903		null					Not found	0	16.434082	60.43956	76.87364
Chr29:17015210-17048370	29	17015210	17048370		TENM4	ENSBTAG00000007439	teneurin transmembrane protein 4 [Source:VGNC Symbol;Acc:VGNC:35744]	+	gene	overlapping	0	12.234116	70.661156	82.89527
Chr29:25389305-25439396	29	25389305	25439396		null					Not found	0	10.12661	70.7483	80.87491
Chr29:41706385-41724490	29	41706385	41724490		LRRN4CL	ENSBTAG00000010484	LRRN4 C-terminal like [Source:VGNC Symbol;Acc:VGNC:31042]	-	gene	overlapping	0	20.680557	55.613487	76.294044
Chr29:42592488-42651030	29	42592488	42651030		PLA2G16	ENSBTAG00000015248	No description	-	gene	overlapping	0	30.192932	55.859375	86.05231
Chr29:45188745-45212590	29	45188745	45212590		DPP3	ENSBTAG00000022242	dipeptidyl peptidase 3 [Source:VGNC Symbol;Acc:VGNC:28187]	+	gene	overlapping	0	11.663315	65.35714	77.020454
Chr29:49097421-49104546	29	49097421	49104546		null					Not found	0	22.42657	57.93996	80.36653
Chr29:51282292-51295159	29	51282292	51295159		B4GALNT4	ENSBTAG00000024814	beta-1,4-N-acetyl-galactosaminyltransferase 4 [Source:HGNC Symbol;Acc:HGNC:26315]	-	gene	overlapping	0	12.038055	64.38095	76.41901
ChrX:138842737-138863898	X	138842737	138863898		null					Not found	0	11.154343	70.69444	81.848785
ChrX:144089138-144430843	X	144089138	144430843		ENSBTAG00000045544	ENSBTAG00000045544	No description	-	gene	overlapping	0	20.278389	67.25664	87.53503

## Sheet: Hypo in NS >10% <0.05 
Column1	Column2	Column3	Column4	Column5	Column6	Column7	Column8	Column9	Column10	Column11	Column12	Column13	Column14	Column15
Probe	Chromosome	Start	End	Probe Strand	Feature	ID	Description	Feature Strand	Type	Feature Orientation	Distance	Difference	Non stimulated	Ovarian stimulated
Chr1:2067497-2115573	1	2067497	2115573		PAXBP1	ENSBTAG00000003064	PAX3 and PAX7 binding protein 1 [Source:VGNC Symbol;Acc:VGNC:32601]	+	gene	overlapping	0	18.545982	17.824074	36.370056
Chr1:2361461-2390795	1	2361461	2390795		URB1	ENSBTAG00000012412	nucleolar pre-ribosomal-associated protein 1 [Source:RefSeq peptide;Acc:NP_001192909]	+	gene	overlapping	0	21.291386	22.222221	43.513607
Chr1:3124600-3180143	1	3124600	3180143		SOD1	ENSBTAG00000018854	Superoxide dismutase [Cu-Zn] [Source:UniProtKB/Swiss-Prot;Acc:P00442]	-	gene	downstream	1987	16.094673	22.807018	38.90169
Chr1:5608054-5764393	1	5608054	5764393		GRIK1	ENSBTAG00000034854	glutamate ionotropic receptor kainate type subunit 1 [Source:HGNC Symbol;Acc:HGNC:4579]	+	gene	overlapping	0	15.38468	20.987654	36.372334
Chr1:6293101-6321851	1	6293101	6321851		null					Not found	0	11.252092	22.025389	33.27748
Chr1:10166009-10223845	1	10166009	10223845		MRPL39	ENSBTAG00000019542	mitochondrial ribosomal protein L39 [Source:VGNC Symbol;Acc:VGNC:31634]	+	gene	overlapping	0	20.834772	9.953161	30.787933
Chr1:40581810-40671193	1	40581810	40671193		ENSBTAG00000034182	ENSBTAG00000034182	No description	+	gene	overlapping	0	15.41089	10.216998	25.627888
Chr1:51413890-51619569	1	51413890	51619569		null					Not found	0	15.167362	21.960785	37.128147
Chr1:71346956-71394601	1	71346956	71394601		null					Not found	0	11.921597	17.35849	29.280087
Chr1:73886875-73947442	1	73886875	73947442		null					Not found	0	25.24206	21.00271	46.24477
Chr1:85947517-86085349	1	85947517	86085349		ENSBTAG00000043803	ENSBTAG00000043803	No description	-	gene	downstream	55	14.443983	23.622538	38.06652
Chr1:98385485-98455615	1	98385485	98455615		MYNN	ENSBTAG00000013142	Myoneurin [Source:UniProtKB/Swiss- Prot;Acc:Q3B7N9]	-	gene	overlapping	0	11.448446	22.948717	34.397163
Chr1:114024455-114197490	1	114024455	114197490		GPR149	ENSBTAG00000006147	G protein-coupled receptor 149 [Source:VGNC Symbol;Acc:VGNC:29556]	+	gene	overlapping	0	14.00329	15.074627	29.077917
Chr1:133360301-133439442	1	133360301	133439442		NCK1	ENSBTAG00000018427	NCK adaptor protein 1 [Source:HGNC Symbol;Acc:HGNC:7664]	-	gene	overlapping	0	10.223318	23.559671	33.78299
Chr1:136057638-136081068	1	136057638	136081068		AMOTL2	ENSBTAG00000000742	angiomotin like 2 [Source:VGNC Symbol;Acc:VGNC:25872]	+	gene	overlapping	0	11.101706	21.264368	32.366074
Chr1:137892284-137993484	1	137892284	137993484		NPHP3	ENSBTAG00000005769	nephrocystin 3 [Source:VGNC Symbol;Acc:VGNC:32202]	+	gene	overlapping	0	16.621508	20.631578	37.253086
Chr1:143755819-143787180	1	143755819	143787180		ZBTB21	ENSBTAG00000030836	zinc finger and BTB domain containing 21 [Source:VGNC Symbol;Acc:VGNC:37066]	-	gene	overlapping	0	12.081699	16.754623	28.836323
Chr1:143846212-143872597	1	143846212	143872597		UMODL1	ENSBTAG00000021270	uromodulin like 1 [Source:HGNC Symbol;Acc:HGNC:12560]	+	gene	overlapping	0	11.038645	19.702843	30.741488
Chr1:145247610-145281160	1	145247610	145281160		null					Not found	0	12.5181	15.746421	28.26452
Chr1:146436592-146450723	1	146436592	146450723		HSF2BP	ENSBTAG00000017407	heat shock transcription factor 2 binding protein [Source:VGNC Symbol;Acc:VGNC:29983]	-	gene	overlapping	0	32.747078	21.409214	54.156292
Chr1:151564740-151597816	1	151564740	151597816		null					Not found	0	15.0528755	14.801865	29.85474
Chr1:153046684-153070446	1	153046684	153070446		null					Not found	0	10.112724	24.019608	34.13233
Chr1:153431957-153495120	1	153431957	153495120		COL6A6	ENSBTAG00000012837	collagen type VI alpha 6 chain [Source:HGNC Symbol;Acc:HGNC:27023]	-	gene	overlapping	0	11.738672	17.045454	28.784126
Chr1:154222928-154237111	1	154222928	154237111		COLQ	ENSBTAG00000040193	collagen like tail subunit of asymmetric acetylcholinesterase [Source:VGNC Symbol;Acc:VGNC:27580]	-	gene	overlapping	0	10.407753	16.666666	27.074419
Chr1:155305833-155338916	1	155305833	155338916		null					Not found	0	14.761511	15.445026	30.206537
Chr2:169010-288042	2	169010	288042		LGSN	ENSBTAG00000010051	lengsin, lens protein with glutamine synthetase domain [Source:VGNC Symbol;Acc:VGNC:30863]	+	gene	overlapping	0	12.601896	21.994535	34.59643
Chr2:4823092-4838835	2	4823092	4838835		MYO7B	ENSBTAG00000039803	myosin VIIB [Source:VGNC Symbol;Acc:VGNC:31831]	-	gene	overlapping	0	10.991099	14.38849	25.37959
Chr2:5835658-5874404	2	5835658	5874404		INPP1	ENSBTAG00000007584	inositol polyphosphate-1-phosphatase [Source:VGNC Symbol;Acc:VGNC:30208]	-	gene	overlapping	0	21.406288	16.631355	38.037643
Chr2:6648487-6767379	2	6648487	6767379		SLC40A1	ENSBTAG00000010498	solute carrier family 40 member 1 [Source:VGNC Symbol;Acc:VGNC:34872]	+	gene	overlapping	0	20.196163	22.06704	42.263203
Chr2:11286036-11489565	2	11286036	11489565		null					Not found	0	10.250231	23.94958	34.19981
Chr2:24217614-24278813	2	24217614	24278813		ITGA6	ENSBTAG00000017266	integrin subunit alpha 6 [Source:VGNC Symbol;Acc:VGNC:30318]	-	gene	overlapping	0	19.530247	17.27562	36.805866
Chr2:39509606-39620761	2	39509606	39620761		ENSBTAG00000032405	ENSBTAG00000032405	No description	+	gene	overlapping	0	14.406506	11.363636	25.770142
Chr2:104950083-104969623	2	104950083	104969623		null					Not found	0	14.972229	17.701149	32.673378
Chr2:106629160-106650649	2	106629160	106650649		TNS1	ENSBTAG00000002485	tensin 1 [Source:VGNC Symbol;Acc:VGNC:36207]	-	gene	overlapping	0	22.409733	24.222797	46.63253
Chr2:106676137-106701668	2	106676137	106701668		TNS1	ENSBTAG00000002485	tensin 1 [Source:VGNC Symbol;Acc:VGNC:36207]	-	gene	overlapping	0	14.386843	21.350763	35.737606
Chr2:106750158-106773338	2	106750158	106773338		TNS1	ENSBTAG00000002485	tensin 1 [Source:VGNC Symbol;Acc:VGNC:36207]	-	gene	overlapping	0	12.914803	23.464783	36.379585
Chr2:121551322-121597510	2	121551322	121597510		RNF19B	ENSBTAG00000008330	ring finger protein 19B [Source:VGNC Symbol;Acc:VGNC:34045]	+	gene	overlapping	0	20.408424	19.662922	40.071346
Chr2:123952112-123982350	2	123952112	123982350		null					Not found	0	15.01605	20.661158	35.677208
Chr2:125323854-125386046	2	125323854	125386046		YTHDF2	ENSBTAG00000015771	YTH N6-methyladenosine RNA binding protein 2 [Source:VGNC Symbol;Acc:VGNC:37042]	-	gene	overlapping	0	26.488873	20.220589	46.70946
Chr2:125983936-126017921	2	125983936	126017921		SMPDL3B	ENSBTAG00000012997	sphingomyelin phosphodiesterase acid like 3B [Source:VGNC Symbol;Acc:VGNC:35034]	-	gene	overlapping	0	14.415045	23.89234	38.307384
Chr2:127254691-127287458	2	127254691	127287458		HMGN2	ENSBTAG00000038104	No description	-	gene	overlapping	0	22.202002	11.576048	33.77805
Chr2:127287462-127323726	2	127287462	127323726		DHDDS	ENSBTAG00000003235	dehydrodolichyl diphosphate synthase subunit [Source:VGNC Symbol;Acc:VGNC:28035]	-	gene	overlapping	0	21.150478	8.555286	29.705765
Chr2:128921882-128957678	2	128921882	128957678		NCMAP	ENSBTAG00000012604	Bos taurus noncompact myelin associated protein (NCMAP), mRNA. [Source:RefSeq mRNA;Acc:NM_001302943]	-	gene	overlapping	0	13.787186	22.962963	36.75015
Chr2:129956937-129985696	2	129956937	129985696		ASAP3	ENSBTAG00000012263	arf-GAP with SH3 domain, ANK repeat and PH domain-containing protein 3 [Source:RefSeq peptide;Acc:NP_001076915]	+	gene	overlapping	0	15.999871	15.263158	31.26303
Chr2:132772105-132789817	2	132772105	132789817		null					Not found	0	10.499945	22.019464	32.51941
Chr2:135757782-135775419	2	135757782	135775419		null					Not found	0	15.935059	20.010788	35.945847
Chr3:14219376-14236696	3	14219376	14236696		BCAN	ENSBTAG00000015789	brevican [Source:VGNC Symbol;Acc:VGNC:26434]	-	gene	overlapping	0	10.93298	17.877094	28.810074
Chr3:16358221-16404824	3	16358221	16404824		C3H1orf43	ENSBTAG00000020026	No description	+	gene	overlapping	0	30.558134	20.886076	51.44421
Chr3:19179624-19244583	3	19179624	19244583		SNX27	ENSBTAG00000001942	sorting nexin family member 27 [Source:VGNC Symbol;Acc:VGNC:35105]	-	gene	overlapping	0	19.264418	22.916666	42.181084
Chr3:33988697-34035327	3	33988697	34035327		GNAI3	ENSBTAG00000013016	G protein subunit alpha i3 [Source:VGNC Symbol;Acc:VGNC:29451]	-	gene	overlapping	0	11.977583	17.700258	29.677841
Chr3:34086116-34150785	3	34086116	34150785		SYPL2	ENSBTAG00000015470	synaptophysin-like protein 2 [Source:RefSeq peptide;Acc:NP_001069144]	-	gene	overlapping	0	14.155996	24.972376	39.128372
Chr3:36326718-36429128	3	36326718	36429128		MGC139448	ENSBTAG00000014530	netrin G1 [Source:HGNC Symbol;Acc:HGNC:23319]	-	gene	overlapping	0	14.279151	14.960629	29.23978
Chr3:51491697-51605230	3	51491697	51605230		EPHX4	ENSBTAG00000005805	epoxide hydrolase 4 [Source:VGNC Symbol;Acc:VGNC:28544]	-	gene	overlapping	0	22.573624	22.222221	44.795845
Chr3:53365344-53464794	3	53365344	53464794		ZNF326	ENSBTAG00000019133	zinc finger protein 326 [Source:VGNC Symbol;Acc:VGNC:37248]	-	gene	overlapping	0	22.753727	15.21164	37.965366
Chr3:69917651-70020004	3	69917651	70020004		LHX8	ENSBTAG00000019192	LIM homeobox 8 [Source:VGNC Symbol;Acc:VGNC:30877]	-	gene	downstream	1358	13.469389	17.222221	30.69161
Chr3:75145912-75292833	3	75145912	75292833		ANKRD13C	ENSBTAG00000015482	ankyrin repeat domain 13C [Source:HGNC Symbol;Acc:HGNC:25374]	+	gene	overlapping	0	29.027287	22.794117	51.821404
Chr3:89253875-89314471	3	89253875	89314471		null					Not found	0	24.34599	15.668663	40.014652
Chr3:93012567-93053132	3	93012567	93053132		NDC1	ENSBTAG00000006625	NDC1 transmembrane nucleoporin [Source:VGNC Symbol;Acc:VGNC:31930]	+	gene	overlapping	0	18.52112	16.252588	34.77371
Chr3:96446500-96451942	3	96446500	96451942		DMRTA2	ENSBTAG00000010414	DMRT like family A2 [Source:VGNC Symbol;Acc:VGNC:28114]	+	gene	overlapping	0	15.714801	13.800706	29.515507
Chr3:100001942-100065687	3	100001942	100065687		EFCAB14	ENSBTAG00000000097	EF-hand calcium binding domain 14 [Source:VGNC Symbol;Acc:VGNC:28342]	+	gene	overlapping	0	21.575762	13.100962	34.676723
Chr3:100374110-100418857	3	100374110	100418857		NSUN4	ENSBTAG00000015891	5-methylcytosine rRNA methyltransferase NSUN4 [Source:UniProtKB/Swiss-Prot;Acc:Q0V8R7]	-	gene	overlapping	0	12.195208	22.236467	34.431675
Chr3:106388605-106405452	3	106388605	106405452		COL9A2	ENSBTAG00000020622	collagen type IX alpha 2 chain [Source:VGNC Symbol;Acc:VGNC:27576]	+	gene	overlapping	0	14.897005	16.579407	31.476412
Chr3:108335518-108392294	3	108335518	108392294		null					Not found	0	10.560913	20.480227	31.04114
Chr3:108854656-108870750	3	108854656	108870750		RSPO1	ENSBTAG00000003837	R-spondin 1 [Source:VGNC Symbol;Acc:VGNC:34188]	+	gene	overlapping	0	11.088526	23.287878	34.376404
Chr3:108926094-108955638	3	108926094	108955638		DNALI1	ENSBTAG00000002583	dynein axonemal light intermediate chain 1 [Source:VGNC Symbol;Acc:VGNC:28131]	-	gene	overlapping	0	24.024878	18.325617	42.350494
Chr3:115427892-115466714	3	115427892	115466714		null					Not found	0	10.463354	21.268656	31.73201
Chr3:118262345-118277937	3	118262345	118277937		TRAF3IP1	ENSBTAG00000015973	TRAF3 interacting protein 1 [Source:VGNC Symbol;Acc:VGNC:36273]	+	gene	overlapping	0	16.558956	24.03315	40.592106
Chr4:52027228-52157713	4	52027228	52157713		MET	ENSBTAG00000006161	MET proto-oncogene, receptor tyrosine kinase [Source:VGNC Symbol;Acc:VGNC:31394]	-	gene	overlapping	0	27.240618	18.673647	45.914265
Chr4:65387923-65494012	4	65387923	65494012		NEUROD6	ENSBTAG00000000558	neuronal differentiation 6 [Source:VGNC Symbol;Acc:VGNC:32020]	+	gene	overlapping	0	21.173973	21.37931	42.553284
Chr4:69357676-69374060	4	69357676	69374060		HOXA3	ENSBTAG00000008139	homeobox A3 [Source:VGNC Symbol;Acc:VGNC:29911]	+	gene	overlapping	0	16.056988	14.509044	30.566032
Chr4:69968911-70034341	4	69968911	70034341		null					Not found	0	18.985357	23.528368	42.513725
Chr4:76705665-76750671	4	76705665	76750671		IGFBP3	ENSBTAG00000003994	insulin like growth factor binding protein 3 [Source:VGNC Symbol;Acc:VGNC:30085]	+	gene	overlapping	0	12.64889	24.352331	37.00122
Chr4:77987429-78053978	4	77987429	78053978		BLVRA	ENSBTAG00000013414	biliverdin reductase A [Source:VGNC Symbol;Acc:VGNC:26510]	-	gene	overlapping	0	19.380342	18.333334	37.713676
Chr4:78770970-78845740	4	78770970	78845740		MRPL32	ENSBTAG00000000991	mitochondrial ribosomal protein L32 [Source:VGNC Symbol;Acc:VGNC:31631]	-	gene	overlapping	0	17.234735	17.073172	34.307907
Chr4:79545727-79629682	4	79545727	79629682		GLI3	ENSBTAG00000010671	GLI family zinc finger 3 [Source:VGNC Symbol;Acc:VGNC:29401]	+	gene	overlapping	0	13.954592	20.833334	34.787926
Chr4:88649730-88757639	4	88649730	88757639		NDUFA5	ENSBTAG00000009334	NADH:ubiquinone oxidoreductase subunit A5 [Source:VGNC Symbol;Acc:VGNC:31949]	-	gene	overlapping	0	13.680695	18.43267	32.113365
Chr4:94169461-94216201	4	94169461	94216201		STRIP2	ENSBTAG00000007206	striatin interacting protein 2 [Source:VGNC Symbol;Acc:VGNC:35423]	+	gene	overlapping	0	29.855751	22.38372	52.23947
Chr4:99734398-99764067	4	99734398	99764067		WDR91	ENSBTAG00000017905	WD repeat domain 91 [Source:VGNC Symbol;Acc:VGNC:36927]	-	gene	overlapping	0	23.24748	19.799055	43.046535
Chr4:103426192-103464922	4	103426192	103464922		ZC3HAV1L	ENSBTAG00000014250	zinc finger CCCH-type containing, antiviral 1 like [Source:VGNC Symbol;Acc:VGNC:37112]	-	gene	overlapping	0	19.760698	18.382353	38.14305
Chr4:106135200-106237959	4	106135200	106237959		MGAM	ENSBTAG00000046152	maltase-glucoamylase [Source:VGNC Symbol;Acc:VGNC:31446]	+	gene	overlapping	0	12.026295	25.0	37.026295
Chr4:107523035-107558765	4	107523035	107558765		CLCN1	ENSBTAG00000009182	chloride voltage-gated channel 1 [Source:VGNC Symbol;Acc:VGNC:27395]	+	gene	overlapping	0	15.836643	24.270073	40.106716
Chr4:113102221-113115818	4	113102221	113115818		ZNF282	ENSBTAG00000020448	zinc finger protein 282 [Source:HGNC Symbol;Acc:HGNC:13076]	+	gene	overlapping	0	15.932803	13.802533	29.735336
Chr4:116734483-116765778	4	116734483	116765778		null					Not found	0	10.415295	16.90184	27.317135
Chr4:118575708-118592690	4	118575708	118592690		null					Not found	0	11.144493	17.765568	28.91006
Chr4:118887313-118905929	4	118887313	118905929		RNF32	ENSBTAG00000020335	ring finger protein 32 [Source:VGNC Symbol;Acc:VGNC:34062]	+	gene	overlapping	0	11.884197	18.61111	30.495308
Chr5:19670285-19769651	5	19670285	19769651		5S_rRNA	ENSBTAG00000029303	5S ribosomal RNA [Source:RFAM;Acc:RF00001]	+	gene	overlapping	0	19.113703	18.320406	37.43411
Chr5:26711499-26757750	5	26711499	26757750		PCBP2	ENSBTAG00000020757	No description	-	gene	overlapping	0	23.183403	23.44086	46.624264
Chr5:27492309-27523170	5	27492309	27523170		KRT74	ENSBTAG00000000619	keratin 74 [Source:VGNC Symbol;Acc:VGNC:30738]	+	gene	overlapping	0	13.306694	23.318714	36.62541
Chr5:32676186-32697870	5	32676186	32697870		SLC48A1	ENSBTAG00000032331	solute carrier family 48 member 1 [Source:VGNC Symbol;Acc:VGNC:34889]	-	gene	overlapping	0	14.424309	17.982456	32.406765
Chr5:33171696-33247152	5	33171696	33247152		PCED1B	ENSBTAG00000011838	PC-esterase domain containing 1B [Source:VGNC Symbol;Acc:VGNC:32624]	-	gene	overlapping	0	13.694931	17.51366	31.208591
Chr5:50855208-50912380	5	50855208	50912380		PPM1H	ENSBTAG00000011857	protein phosphatase, Mg2+/Mn2+ dependent 1H [Source:VGNC Symbol;Acc:VGNC:33214]	+	gene	overlapping	0	16.960802	22.00957	38.97037
Chr5:63329265-63411166	5	63329265	63411166		ANKS1B	ENSBTAG00000030994	ankyrin repeat and sterile alpha motif domain-containing protein 1B [Source:RefSeq peptide;Acc:NP_001095761]	-	gene	overlapping	0	11.099155	16.044777	27.143932
Chr5:67070710-67168228	5	67070710	67168228		ASCL1	ENSBTAG00000016227	achaete-scute family bHLH transcription factor 1 [Source:VGNC Symbol;Acc:VGNC:26206]	+	gene	overlapping	0	12.927265	19.189816	32.11708
Chr5:84410304-84473528	5	84410304	84473528		null					Not found	0	25.134563	18.83041	43.964973
Chr5:103709973-103776468	5	103709973	103776468		C1R	ENSBTAG00000008612	complement C1r subcomponent precursor [Source:RefSeq peptide;Acc:NP_001029579]	+	gene	overlapping	0	11.00666	23.371647	34.378307
Chr5:109207918-109223676	5	109207918	109223676		CACNA1C	ENSBTAG00000010660	calcium voltage-gated channel subunit alpha1 C [Source:HGNC Symbol;Acc:HGNC:1390]	+	gene	overlapping	0	10.564373	18.86306	29.427433
Chr5:111112249-111123165	5	111112249	111123165		CBX7	ENSBTAG00000007228	chromobox 7 [Source:VGNC Symbol;Acc:VGNC:26820]	-	gene	overlapping	0	19.306297	22.006172	41.31247
Chr5:111123166-111145994	5	111123166	111145994		CBX7	ENSBTAG00000007228	chromobox 7 [Source:VGNC Symbol;Acc:VGNC:26820]	-	gene	downstream	119	19.783138	12.567059	32.350197
Chr5:111602210-111612981	5	111602210	111612981		CACNA1I	ENSBTAG00000045610	calcium voltage-gated channel subunit alpha1 I [Source:HGNC Symbol;Acc:HGNC:1396]	+	gene	overlapping	0	12.551659	24.187279	36.738937
Chr5:112718116-112742571	5	112718116	112742571		null					Not found	0	17.176159	8.301887	25.478045
Chr5:115850579-115881347	5	115850579	115881347		RTL6	ENSBTAG00000012425	retrotransposon Gag like 6 [Source:VGNC Symbol;Acc:VGNC:34201]	-	gene	overlapping	0	12.101292	15.488722	27.590014
Chr5:118094133-118106111	5	118094133	118106111		TBC1D22A	ENSBTAG00000012291	TBC1 domain family member 22A [Source:VGNC Symbol;Acc:VGNC:35636]	+	gene	overlapping	0	13.068232	13.226595	26.294827
Chr5:119879426-119885744	5	119879426	119885744		DENND6B	ENSBTAG00000024756	DENN domain containing 6B [Source:VGNC Symbol;Acc:VGNC:28004]	-	gene	overlapping	0	22.322052	15.760112	38.082165
Chr6:5984159-6404851	6	5984159	6404851		MAD2L1	ENSBTAG00000035319	No description	+	gene	overlapping	0	14.170929	22.273426	36.444355
Chr6:6782528-6875204	6	6782528	6875204		PDE5A	ENSBTAG00000024888	phosphodiesterase 5A [Source:VGNC Symbol;Acc:VGNC:32678]	+	gene	overlapping	0	21.342653	24.203821	45.546474
Chr6:18492611-18533085	6	18492611	18533085		HADH	ENSBTAG00000002049	hydroxyacyl-CoA dehydrogenase [Source:VGNC Symbol;Acc:VGNC:29741]	-	gene	overlapping	0	11.987837	16.18497	28.172808
Chr6:23072486-23158909	6	23072486	23158909		BDH2	ENSBTAG00000002526	3-hydroxybutyrate dehydrogenase 2 [Source:VGNC Symbol;Acc:VGNC:26458]	+	gene	overlapping	0	17.027414	20.545073	37.572487
Chr6:27619887-27718046	6	27619887	27718046		RAP1GDS1	ENSBTAG00000007522	Rap1 GTPase-GDP dissociation stimulator 1 [Source:VGNC Symbol;Acc:VGNC:33718]	-	gene	overlapping	0	22.196629	20.930233	43.12686
Chr6:58635051-58710580	6	58635051	58710580		RELL1	ENSBTAG00000004329	RELT like 1 [Source:VGNC Symbol;Acc:VGNC:33860]	-	gene	overlapping	0	16.130089	17.36111	33.4912
Chr6:61872200-61921564	6	61872200	61921564		LIMCH1	ENSBTAG00000010677	LIM and calponin homology domains 1 [Source:VGNC Symbol;Acc:VGNC:30887]	+	gene	overlapping	0	14.951765	23.94958	38.901344
Chr6:74018291-74099709	6	74018291	74099709		NOA1	ENSBTAG00000019362	nitric oxide associated 1 [Source:HGNC Symbol;Acc:HGNC:28473]	-	gene	overlapping	0	24.882116	23.166666	48.048782
Chr6:90524730-90665200	6	90524730	90665200		CXCL8	ENSBTAG00000019716	C-X-C motif chemokine ligand 8 [Source:VGNC Symbol;Acc:VGNC:27853]	+	gene	overlapping	0	14.483438	11.911422	26.39486
Chr6:92933980-92971426	6	92933980	92971426		ENSBTAG00000004921	ENSBTAG00000004921	No description	+	gene	overlapping	0	14.006559	20.263159	34.26972
Chr6:100399656-100563884	6	100399656	100563884		U6	ENSBTAG00000043607	U6 spliceosomal RNA [Source:RFAM;Acc:RF00026]	+	gene	overlapping	0	13.122845	23.322147	36.444992
Chr6:101573984-101677588	6	101573984	101677588		null					Not found	0	15.1389065	14.988426	30.127333
Chr6:103632211-103687492	6	103632211	103687492		AFF1	ENSBTAG00000018488	AF4/FMR2 family member 1 [Source:VGNC Symbol;Acc:VGNC:25710]	+	gene	downstream	519	16.123903	24.712645	40.836548
Chr6:109869622-109902598	6	109869622	109902598		C4orf48	ENSBTAG00000031395	Neuropeptide-like protein C4orf48 homolog [Source:UniProtKB/Swiss-Prot;Acc:A0JNN8]	-	gene	overlapping	0	23.39993	24.54327	47.9432
Chr6:114876036-114967942	6	114876036	114967942		ENSBTAG00000019847	ENSBTAG00000019847	No description	+	gene	downstream	1431	14.222223	21.333334	35.555557
Chr7:4264275-4269200	7	4264275	4269200		ENSBTAG00000020923	ENSBTAG00000020923	No description	+	gene	overlapping	0	22.324186	22.241129	44.565315
Chr7:4696020-4711913	7	4696020	4711913		LRRC25	ENSBTAG00000017273	leucine rich repeat containing 25 [Source:VGNC Symbol;Acc:VGNC:31006]	+	gene	overlapping	0	12.431451	15.803689	28.23514
Chr7:5134983-5150854	7	5134983	5150854		KCNN1	ENSBTAG00000008626	potassium calcium-activated channel subfamily N member 1 [Source:VGNC Symbol;Acc:VGNC:30483]	-	gene	downstream	545	15.130272	17.214912	32.345184
Chr7:6384367-6400187	7	6384367	6400187		SLC35E1	ENSBTAG00000005295	solute carrier family 35 member E1 [Source:VGNC Symbol;Acc:VGNC:34830]	+	gene	overlapping	0	26.989365	15.533675	42.52304
Chr7:6451235-6485021	7	6451235	6485021		CALR3	ENSBTAG00000033222	calreticulin 3 [Source:VGNC Symbol;Acc:VGNC:26716]	+	gene	overlapping	0	20.194807	16.060606	36.255413
Chr7:13794482-13810622	7	13794482	13810622		MAST1	ENSBTAG00000006080	microtubule associated serine/threonine kinase 1 [Source:VGNC Symbol;Acc:VGNC:31257]	-	gene	overlapping	0	14.236853	21.836359	36.07321
Chr7:21400009-21416876	7	21400009	21416876		ZFR2	ENSBTAG00000000755	zinc finger RNA binding protein 2 [Source:VGNC Symbol;Acc:VGNC:37172]	+	gene	overlapping	0	10.292093	21.11111	31.403204
Chr7:22425083-22437433	7	22425083	22437433		LMNB2	ENSBTAG00000013624	lamin B2 [Source:VGNC Symbol;Acc:VGNC:30931]	+	gene	overlapping	0	18.862537	23.54369	42.406227
Chr7:23299000-23335499	7	23299000	23335499		SLC22A5	ENSBTAG00000000668	solute carrier family 22 member 5 [Source:VGNC Symbol;Acc:VGNC:34730]	-	gene	overlapping	0	22.445036	15.031153	37.47619
Chr7:23335709-23373261	7	23335709	23373261		SLC22A5	ENSBTAG00000000668	solute carrier family 22 member 5 [Source:VGNC Symbol;Acc:VGNC:34730]	-	gene	overlapping	0	20.017792	20.078999	40.09679
Chr7:23425593-23451456	7	23425593	23451456		PDLIM4	ENSBTAG00000015426	PDZ and LIM domain 4 [Source:VGNC Symbol;Acc:VGNC:32710]	-	gene	overlapping	0	13.283279	18.677763	31.961042
Chr7:26196742-26286802	7	26196742	26286802		ISOC1	ENSBTAG00000000341	isochorismatase domain containing 1 [Source:VGNC Symbol;Acc:VGNC:30301]	-	gene	overlapping	0	18.0438	17.114094	35.157894
Chr7:36067280-36189664	7	36067280	36189664		DMXL1	ENSBTAG00000006748	Dmx like 1 [Source:VGNC Symbol;Acc:VGNC:28117]	-	gene	overlapping	0	17.914091	21.165644	39.079735
Chr7:40310020-40320257	7	40310020	40320257		PRR7	ENSBTAG00000011398	proline rich 7, synaptic [Source:VGNC Symbol;Acc:VGNC:33402]	+	gene	overlapping	0	32.171803	8.498024	40.669827
Chr7:44626130-44640328	7	44626130	44640328		THEG	ENSBTAG00000040485	theg spermatid protein [Source:VGNC Symbol;Acc:VGNC:35832]	-	gene	overlapping	0	12.499205	20.673586	33.17279
Chr7:48909348-48977947	7	48909348	48977947		IL9	ENSBTAG00000018290	interleukin 9 [Source:VGNC Symbol;Acc:VGNC:30171]	-	gene	overlapping	0	16.965343	21.7827	38.748043
Chr7:54028576-54088917	7	54028576	54088917		PCDHB15	ENSBTAG00000039067	protocadherin beta 15 [Source:HGNC Symbol;Acc:HGNC:8686]	+	gene	overlapping	0	11.055906	24.741201	35.797108
Chr7:54091196-54118721	7	54091196	54118721		PCDHGA2	ENSBTAG00000039162	protocadherin gamma subfamily A, 2 [Source:HGNC Symbol;Acc:HGNC:8700]	+	gene	overlapping	0	15.045824	24.418604	39.464428
Chr7:97425535-97463182	7	97425535	97463182		RHOBTB3	ENSBTAG00000004413	Rho related BTB domain containing 3 [Source:VGNC Symbol;Acc:VGNC:33946]	+	gene	overlapping	0	12.325336	18.190954	30.51629
Chr7:109360444-109426078	7	109360444	109426078		null					Not found	0	14.404348	16.197184	30.601532
Chr7:110102016-110151527	7	110102016	110151527		bta-mir-2465	ENSBTAG00000045264	bta-mir-2465 [Source:miRBase;Acc:MI0011525]	-	gene	overlapping	0	21.493	19.35484	40.84784
Chr8:1508691-1533273	8	1508691	1533273		HPF1	ENSBTAG00000020132	Histone PARylation factor 1 [Source:UniProtKB/Swiss-Prot;Acc:A2VDY4]	-	gene	overlapping	0	48.83941	17.704195	66.5436
Chr8:7429362-7465997	8	7429362	7465997		fdft1	ENSBTAG00000012432	farnesyl-diphosphate farnesyltransferase 1 [Source:HGNC Symbol;Acc:HGNC:3629]	-	gene	overlapping	0	22.65031	23.55856	46.20887
Chr8:34159527-34345190	8	34159527	34345190		null					Not found	0	30.477297	23.426573	53.90387
Chr8:36175016-36263471	8	36175016	36263471		null					Not found	0	13.015087	21.081081	34.09617
Chr8:38363957-38432030	8	38363957	38432030		SNORA7	ENSBTAG00000042605	Small nucleolar RNA SNORA7 [Source:RFAM;Acc:RF00409]	-	gene	overlapping	0	12.742624	17.391304	30.133928
Chr8:45072645-45136264	8	45072645	45136264		null					Not found	0	19.369495	22.24112	41.610615
Chr8:45948462-46014128	8	45948462	46014128		APBA1	ENSBTAG00000008877	amyloid beta precursor protein binding family A member 1 [Source:VGNC Symbol;Acc:VGNC:26000]	-	gene	overlapping	0	24.13375	24.858051	48.991802
Chr8:76751695-76833659	8	76751695	76833659		UBAP2	ENSBTAG00000000695	ubiquitin associated protein 2 [Source:VGNC Symbol;Acc:VGNC:36572]	-	gene	overlapping	0	15.878653	22.402597	38.28125
Chr8:81512186-81609596	8	81512186	81609596		SNORA70	ENSBTAG00000044380	Small nucleolar RNA SNORA70 [Source:RFAM;Acc:RF00156]	-	gene	overlapping	0	14.0224285	19.780466	33.802895
Chr8:84679102-84749030	8	84679102	84749030		CDC14B	ENSBTAG00000011589	dual specificity protein phosphatase CDC14B [Source:RefSeq peptide;Acc:NP_001180167]	-	gene	overlapping	0	32.082947	19.81982	51.902767
Chr9:9065389-9138715	9	9065389	9138715		null					Not found	0	25.831322	20.625	46.45632
Chr9:12125803-12239436	9	12125803	12239436		null					Not found	0	11.26145	21.95122	33.21267
Chr9:28645173-28767339	9	28645173	28767339		CLVS2	ENSBTAG00000021099	clavesin 2 [Source:VGNC Symbol;Acc:VGNC:27474]	-	gene	overlapping	0	17.14059	17.759563	34.900154
Chr9:34395612-34555286	9	34395612	34555286		RSPH4A	ENSBTAG00000011890	radial spoke head 4 homolog A [Source:VGNC Symbol;Acc:VGNC:34185]	-	gene	overlapping	0	13.657917	18.768116	32.426033
Chr9:38959714-39048561	9	38959714	39048561		null					Not found	0	10.870821	15.482456	26.353277
Chr9:42391391-42453507	9	42391391	42453507		SNX3	ENSBTAG00000018801	sorting nexin 3 [Source:VGNC Symbol;Acc:VGNC:35107]	+	gene	overlapping	0	15.744599	14.661654	30.406254
Chr9:45309708-45382466	9	45309708	45382466		null					Not found	0	14.086441	23.170696	37.257137
Chr9:96422007-96439343	9	96422007	96439343		TMEM181	ENSBTAG00000010838	transmembrane protein 181 [Source:VGNC Symbol;Acc:VGNC:36007]	+	gene	overlapping	0	15.416588	18.484848	33.901436
Chr9:102401664-102424071	9	102401664	102424071		null					Not found	0	10.76746	23.148148	33.915607
Chr9:102853238-102879469	9	102853238	102879469		MPC1	ENSBTAG00000027879	mitochondrial pyruvate carrier 1 [Source:VGNC Symbol;Acc:VGNC:31569]	-	gene	upstream	808	13.893696	22.198277	36.091972
Chr9:102893863-102909732	9	102893863	102909732		MPC1	ENSBTAG00000027879	mitochondrial pyruvate carrier 1 [Source:VGNC Symbol;Acc:VGNC:31569]	-	gene	downstream	262	26.517036	13.403263	39.9203
Chr9:102921450-102930946	9	102921450	102930946		RPS6KA2	ENSBTAG00000021741	ribosomal protein S6 kinase A2 [Source:VGNC Symbol;Acc:VGNC:34141]	-	gene	overlapping	0	15.524206	19.064749	34.588955
Chr9:103310299-103335534	9	103310299	103335534		null					Not found	0	18.288616	12.630208	30.918825
Chr9:104311038-104327834	9	104311038	104327834		SMOC2	ENSBTAG00000013176	SPARC related modular calcium binding 2 [Source:VGNC Symbol;Acc:VGNC:35027]	+	gene	overlapping	0	20.835602	15.277778	36.11338
Chr9:104446521-104466744	9	104446521	104466744		null					Not found	0	13.64003	11.633663	25.273693
Chr9:104728374-104740333	9	104728374	104740333		THBS2	ENSBTAG00000018810	thrombospondin 2 [Source:VGNC Symbol;Acc:VGNC:35829]	-	gene	overlapping	0	17.356821	23.170732	40.527554
Chr10:5530780-5561484	10	5530780	5561484		SFXN1	ENSBTAG00000014536	sideroflexin 1 [Source:VGNC Symbol;Acc:VGNC:34530]	-	gene	overlapping	0	18.256697	10.067114	28.32381
Chr10:10940671-10982316	10	10940671	10982316		THBS4	ENSBTAG00000012866	thrombospondin 4 [Source:VGNC Symbol;Acc:VGNC:35831]	+	gene	overlapping	0	33.70832	23.214285	56.922607
Chr10:12216318-12229001	10	12216318	12229001		ENSBTAG00000008828	ENSBTAG00000008828	No description	-	gene	overlapping	0	14.984829	13.059702	28.04453
Chr10:13857412-13877276	10	13857412	13877276		null					Not found	0	15.429947	19.65812	35.088066
Chr10:20860893-20878559	10	20860893	20878559		WDR23	ENSBTAG00000021392	No description	-	gene	overlapping	0	19.780405	24.413145	44.19355
Chr10:28572191-28634409	10	28572191	28634409		CHRM5	ENSBTAG00000037985	cholinergic receptor muscarinic 5 [Source:VGNC Symbol;Acc:VGNC:27321]	-	gene	overlapping	0	26.457745	12.3046875	38.762432
Chr10:36741681-36837615	10	36741681	36837615		ENSBTAG00000038438	ENSBTAG00000038438	No description	-	gene	overlapping	0	20.492704	21.353388	41.846092
Chr10:36918407-36993377	10	36918407	36993377		NUSAP1	ENSBTAG00000010774	nucleolar and spindle associated protein 1 [Source:VGNC Symbol;Acc:VGNC:32370]	+	gene	overlapping	0	21.799967	15.476191	37.276157
Chr10:45142590-45207138	10	45142590	45207138		ENSBTAG00000001423	ENSBTAG00000001423	No description	-	gene	overlapping	0	11.850876	22.252747	34.103622
Chr10:46945845-47009726	10	46945845	47009726		RPS27L	ENSBTAG00000012898	40S ribosomal protein S27-like [Source:UniProtKB/Swiss-Prot;Acc:Q3T0B7]	+	gene	overlapping	0	12.786856	23.504274	36.29113
Chr10:52180361-52278327	10	52180361	52278327		null					Not found	0	35.277843	19.10828	54.386124
Chr10:65631269-65697400	10	65631269	65697400		ENSBTAG00000038327	ENSBTAG00000038327	No description	+	gene	overlapping	0	17.585535	18.711657	36.29719
Chr10:65757946-65844847	10	65757946	65844847		FERMT2	ENSBTAG00000014501	fermitin family member 2 [Source:VGNC Symbol;Acc:VGNC:28953]	-	gene	overlapping	0	16.842804	22.147652	38.990456
Chr10:78368073-78443786	10	78368073	78443786		null					Not found	0	14.744726	22.592592	37.33732
Chr10:78889364-78976084	10	78889364	78976084		ENSBTAG00000014234	ENSBTAG00000014234	Uncharacterized protein C14orf53 homolog [Source:UniProtKB/Swiss-Prot;Acc:Q2YDE5]	+	gene	overlapping	0	19.595943	22.358078	41.95402
Chr10:81689717-81720839	10	81689717	81720839		U6	ENSBTAG00000042896	U6 spliceosomal RNA [Source:RFAM;Acc:RF00026]	-	gene	overlapping	0	19.058317	11.530172	30.58849
Chr10:82807096-82875937	10	82807096	82875937		MAP3K9	ENSBTAG00000005700	mitogen-activated protein kinase kinase kinase 9 [Source:VGNC Symbol;Acc:VGNC:31203]	-	gene	downstream	327	13.634964	18.181818	31.816782
Chr10:85325266-85358225	10	85325266	85358225		HEATR4	ENSBTAG00000002842	Bos taurus HEAT repeat containing 4 (HEATR4), mRNA. [Source:RefSeq mRNA;Acc:NM_001302935]	-	gene	overlapping	0	19.988934	16.082317	36.07125
Chr10:85434566-85504620	10	85434566	85504620		ENSBTAG00000010270	ENSBTAG00000010270	No description	+	gene	overlapping	0	14.796219	22.932331	37.72855
Chr10:87199411-87263823	10	87199411	87263823		FLVCR2	ENSBTAG00000040078	feline leukemia virus subgroup C receptor- related protein 2 [Source:RefSeq peptide;Acc:NP_001179072]	+	gene	overlapping	0	15.747351	19.503546	35.250896
Chr10:87722886-87748795	10	87722886	87748795		null					Not found	0	13.087689	15.833333	28.921022
Chr10:88844657-88882136	10	88844657	88882136		ENSBTAG00000044962	ENSBTAG00000044962	No description	+	gene	upstream	1165	13.811853	11.725664	25.537518
Chr10:95413079-95585262	10	95413079	95585262		ENSBTAG00000018039	ENSBTAG00000018039	No description	-	gene	overlapping	0	13.373323	24.175825	37.54915
Chr10:101527507-101571542	10	101527507	101571542		TTC8	ENSBTAG00000030432	tetratricopeptide repeat domain 8 [Source:HGNC Symbol;Acc:HGNC:20087]	+	gene	overlapping	0	16.416426	19.072165	35.48859
Chr10:102337986-102355119	10	102337986	102355119		null					Not found	0	14.963354	13.734568	28.697922
Chr11:2793073-2806259	11	2793073	2806259		SEMA4C	ENSBTAG00000021920	semaphorin 4C [Source:VGNC Symbol;Acc:VGNC:34435]	-	gene	overlapping	0	23.820944	20.497076	44.31802
Chr11:8291562-8464662	11	8291562	8464662		null					Not found	0	13.702063	21.103895	34.805958
Chr11:10441929-10496049	11	10441929	10496049		MOB1A	ENSBTAG00000006259	MOB kinase activator 1A [Source:VGNC Symbol;Acc:VGNC:31541]	+	gene	overlapping	0	18.773056	20.031837	38.804893
Chr11:10496129-10546424	11	10496129	10546424		BOLA3	ENSBTAG00000015193	BolA-like protein 3 [Source:UniProtKB/Swiss- Prot;Acc:Q3SZ84]	+	gene	overlapping	0	19.166351	24.390244	43.556595
Chr11:26457634-26544374	11	26457634	26544374		SLC3A1	ENSBTAG00000017421	solute carrier family 3 member 1 [Source:VGNC Symbol;Acc:VGNC:34870]	+	gene	overlapping	0	17.56223	21.551723	39.113953
Chr11:28939910-29023415	11	28939910	29023415		SOCS5	ENSBTAG00000008987	suppressor of cytokine signaling 5 [Source:VGNC Symbol;Acc:VGNC:35123]	+	gene	overlapping	0	28.368153	14.186508	42.55466
Chr11:37240132-37300297	11	37240132	37300297		SPTBN1	ENSBTAG00000006995	spectrin beta, non-erythrocytic 1 [Source:VGNC Symbol;Acc:VGNC:35253]	+	gene	overlapping	0	14.675419	23.74031	38.41573
Chr11:43574193-43673595	11	43574193	43673595		PUS10	ENSBTAG00000009694	pseudouridylate synthase 10 [Source:VGNC Symbol;Acc:VGNC:33575]	-	gene	overlapping	0	20.621513	23.136646	43.75816
Chr11:44567327-44590243	11	44567327	44590243		RANBP2	ENSBTAG00000000152	RAN binding protein 2 [Source:HGNC Symbol;Acc:HGNC:9848]	-	gene	overlapping	0	22.188461	19.861832	42.050293
Chr11:48788399-48848909	11	48788399	48848909		ST3GAL5	ENSBTAG00000011601	ST3 beta-galactoside alpha-2,3- sialyltransferase 5 [Source:VGNC Symbol;Acc:VGNC:35334]	+	gene	overlapping	0	10.603989	20.32258	30.926569
Chr11:63187523-63234012	11	63187523	63234012		null					Not found	0	14.271868	16.872429	31.144297
Chr11:63336804-63364831	11	63336804	63364831		ENSBTAG00000046117	ENSBTAG00000046117	No description	+	gene	overlapping	0	15.317009	17.789856	33.106865
Chr11:72120385-72185317	11	72120385	72185317		GCKR	ENSBTAG00000031302	glucokinase regulator [Source:HGNC Symbol;Acc:HGNC:4196]	-	gene	overlapping	0	19.703077	20.6	40.303078
Chr11:72237632-72275305	11	72237632	72275305		PPM1G	ENSBTAG00000019522	protein phosphatase, Mg2+/Mn2+ dependent 1G [Source:VGNC Symbol;Acc:VGNC:33213]	+	gene	overlapping	0	19.112856	16.525423	35.63828
Chr11:85280994-85366057	11	85280994	85366057		null					Not found	0	14.610535	19.953053	34.563587
Chr11:87454634-87474443	11	87454634	87474443		RRM2	ENSBTAG00000008216	ribonucleotide reductase regulatory subunit M2 [Source:VGNC Symbol;Acc:VGNC:34165]	-	gene	overlapping	0	20.022167	7.8456697	27.867836
Chr11:87946575-87994315	11	87946575	87994315		IAH1	ENSBTAG00000001140	isoamyl acetate hydrolyzing esterase 1 (putative) [Source:VGNC Symbol;Acc:VGNC:30016]	-	gene	overlapping	0	17.201687	21.105072	38.30676
Chr11:89321118-89400058	11	89321118	89400058		null					Not found	0	10.598537	16.666666	27.265203
Chr11:89653111-89727725	11	89653111	89727725		Metazoa_SRP	ENSBTAG00000047006	Metazoan signal recognition particle RNA [Source:RFAM;Acc:RF00017]	-	gene	overlapping	0	14.565626	13.425926	27.991552
Chr11:91987609-92031236	11	91987609	92031236		null					Not found	0	10.027935	22.807018	32.834953
Chr11:95479424-95498701	11	95479424	95498701		ADGRD2	ENSBTAG00000017576	adhesion G protein-coupled receptor D2 [Source:VGNC Symbol;Acc:VGNC:25660]	+	gene	overlapping	0	10.873465	21.093952	31.967417
Chr11:98990272-98998600	11	98990272	98998600		URM1	ENSBTAG00000025612	ubiquitin related modifier 1 [Source:VGNC Symbol;Acc:VGNC:36699]	+	gene	overlapping	0	22.332209	21.30898	43.64119
Chr11:99788989-99808091	11	99788989	99808091		null					Not found	0	10.571173	15.757576	26.328749
Chr11:100602399-100624876	11	100602399	100624876		HMCN2	ENSBTAG00000002319	hemicentin 2 [Source:HGNC Symbol;Acc:HGNC:21293]	+	gene	overlapping	0	29.25592	16.143497	45.399418
Chr11:103017372-103040291	11	103017372	103040291		TSC1	ENSBTAG00000005190	TSC complex subunit 1 [Source:VGNC Symbol;Acc:VGNC:36407]	-	gene	overlapping	0	18.035713	19.047619	37.083332
Chr11:105682749-105696881	11	105682749	105696881		ENTPD8	ENSBTAG00000030246	ectonucleoside triphosphate diphosphohydrolase 8 [Source:VGNC Symbol;Acc:VGNC:28513]	+	gene	downstream	1233	17.574703	16.842106	34.41681
Chr11:106168051-106173342	11	106168051	106173342		SAPCD2	ENSBTAG00000047807	suppressor APC domain containing 2 [Source:VGNC Symbol;Acc:VGNC:34285]	+	gene	overlapping	0	21.428398	21.780167	43.208565
Chr11:106280466-106287021	11	106280466	106287021		C8G	ENSBTAG00000010520	complement C8 gamma chain [Source:VGNC Symbol;Acc:VGNC:26646]	-	gene	overlapping	0	21.744596	20.426065	42.170662
Chr12:22904341-22998488	12	22904341	22998488		LHFPL6	ENSBTAG00000034033	LHFPL tetraspan subfamily member 6 [Source:VGNC Symbol;Acc:VGNC:30869]	+	gene	overlapping	0	12.234873	21.712538	33.94741
Chr12:23658735-23818808	12	23658735	23818808		null					Not found	0	10.557594	23.717949	34.275543
Chr12:36310192-36328605	12	36310192	36328605		GJB6	ENSBTAG00000038662	gap junction protein beta 6 [Source:VGNC Symbol;Acc:VGNC:29381]	+	gene	overlapping	0	12.621701	14.901961	27.523663
Chr12:50877127-50928823	12	50877127	50928823		TBC1D4	ENSBTAG00000005760	TBC1 domain family member 4 [Source:VGNC Symbol;Acc:VGNC:35644]	-	gene	overlapping	0	14.299869	12.765958	27.065826
Chr12:69690261-69733697	12	69690261	69733697		U2	ENSBTAG00000036625	U2 spliceosomal RNA [Source:RFAM;Acc:RF00004]	-	gene	overlapping	0	16.25531	21.238937	37.494247
Chr12:80242663-80270862	12	80242663	80270862		ENSBTAG00000038268	ENSBTAG00000038268	No description	-	gene	overlapping	0	12.694309	15.162037	27.856346
Chr12:86212861-86242697	12	86212861	86242697		EFNB2	ENSBTAG00000016991	ephrin B2 [Source:VGNC Symbol;Acc:VGNC:28360]	-	gene	overlapping	0	15.454018	20.175438	35.629456
Chr12:90148971-90155611	12	90148971	90155611		null					Not found	0	13.050501	13.857882	26.908382
Chr12:90405331-90413899	12	90405331	90413899		null					Not found	0	30.280504	20.145632	50.426136
Chr12:90679316-90698073	12	90679316	90698073		DCUN1D2	ENSBTAG00000018671	defective in cullin neddylation 1 domain containing 2 [Source:VGNC Symbol;Acc:VGNC:27936]	-	gene	overlapping	0	18.53532	14.876958	33.412277
Chr12:90717882-90733228	12	90717882	90733228		TMCO3	ENSBTAG00000015704	transmembrane and coiled-coil domains 3 [Source:VGNC Symbol;Acc:VGNC:35930]	+	gene	overlapping	0	29.070827	24.667385	53.738213
Chr12:91003654-91020205	12	91003654	91020205		null					Not found	0	14.005276	15.540335	29.54561
Chr13:10864391-10895628	13	10864391	10895628		NANP	ENSBTAG00000000686	N-acetylneuraminic acid phosphatase [Source:VGNC Symbol;Acc:VGNC:31877]	+	gene	overlapping	0	12.668522	24.358974	37.027496
Chr13:18215221-18267230	13	18215221	18267230		PDSS1	ENSBTAG00000006529	decaprenyl diphosphate synthase subunit 1 [Source:VGNC Symbol;Acc:VGNC:32719]	-	gene	overlapping	0	19.321304	14.908257	34.22956
Chr13:23024141-23095969	13	23024141	23095969		MLLT10	ENSBTAG00000044074	MLLT10, histone lysine methyltransferase DOT1L cofactor [Source:HGNC Symbol;Acc:HGNC:16063]	+	gene	overlapping	0	15.477896	17.428087	32.905983
Chr13:29760112-29813286	13	29760112	29813286		CDNF	ENSBTAG00000016450	cerebral dopamine neurotrophic factor [Source:VGNC Symbol;Acc:VGNC:27149]	-	gene	overlapping	0	12.625578	15.558292	28.18387
Chr13:30471154-30541913	13	30471154	30541913		ITGA8	ENSBTAG00000007602	integrin subunit alpha 8 [Source:VGNC Symbol;Acc:VGNC:30319]	-	gene	overlapping	0	27.284716	23.295454	50.58017
Chr13:36593111-36648670	13	36593111	36648670		MPP7	ENSBTAG00000017354	membrane palmitoylated protein 7 [Source:VGNC Symbol;Acc:VGNC:31586]	+	gene	overlapping	0	34.996197	17.123287	52.119484
Chr13:38726714-38772114	13	38726714	38772114		ZNF133	ENSBTAG00000004620	No description	+	gene	overlapping	0	19.292492	21.270576	40.56307
Chr13:39250972-39298970	13	39250972	39298970		SLC24A3	ENSBTAG00000011882	solute carrier family 24 member 3 [Source:VGNC Symbol;Acc:VGNC:34738]	+	gene	overlapping	0	17.06565	24.206348	41.272
Chr13:40017255-40061795	13	40017255	40061795		CFAP61	ENSBTAG00000009291	cilia and flagella associated protein 61 [Source:VGNC Symbol;Acc:VGNC:27248]	+	gene	overlapping	0	16.16856	23.26389	39.43245
Chr13:42381215-42401533	13	42381215	42401533		NXT1	ENSBTAG00000004993	nuclear transport factor 2 like export factor 1 [Source:VGNC Symbol;Acc:VGNC:32384]	+	gene	overlapping	0	10.551176	14.649681	25.200857
Chr13:43073382-43104432	13	43073382	43104432		ENTPD6	ENSBTAG00000009881	ectonucleoside triphosphate diphosphohydrolase 6 [Source:RefSeq peptide;Acc:NP_001039456]	-	gene	overlapping	0	20.34304	14.406779	34.74982
Chr13:51427508-51484365	13	51427508	51484365		SMOX	ENSBTAG00000001112	spermine oxidase [Source:VGNC Symbol;Acc:VGNC:35028]	-	gene	overlapping	0	15.449844	22.295322	37.745167
Chr13:54899508-54916621	13	54899508	54916621		SLC17A9	ENSBTAG00000001829	solute carrier family 17 member 9 [Source:VGNC Symbol;Acc:VGNC:34704]	-	gene	upstream	340	15.677282	23.66279	39.340073
Chr13:56140296-56155270	13	56140296	56155270		null					Not found	0	23.60765	21.660027	45.267677
Chr13:56644156-56718495	13	56644156	56718495		null					Not found	0	13.669217	14.028777	27.697994
Chr13:58583352-58626079	13	58583352	58626079		RAB22A	ENSBTAG00000018053	RAB22A, member RAS oncogene family [Source:VGNC Symbol;Acc:VGNC:33629]	-	gene	overlapping	0	13.427908	21.428572	34.85648
Chr13:58930426-58962746	13	58930426	58962746		null					Not found	0	10.446133	19.245283	29.691416
Chr13:59644143-59681164	13	59644143	59681164		null					Not found	0	15.982883	20.614887	36.59777
Chr13:60535415-60608632	13	60535415	60608632		PSMF1	ENSBTAG00000018417	proteasome inhibitor subunit 1 [Source:VGNC Symbol;Acc:VGNC:33477]	-	gene	overlapping	0	11.308796	24.858757	36.167553
Chr13:63692290-63703120	13	63692290	63703120		NECAB3	ENSBTAG00000003946	N-terminal EF-hand calcium binding protein 3 [Source:VGNC Symbol;Acc:VGNC:31979]	-	gene	overlapping	0	19.330936	14.186047	33.516983
Chr13:65514498-65579501	13	65514498	65579501		CPNE1	ENSBTAG00000006955	copine 1 [Source:VGNC Symbol;Acc:VGNC:27658]	-	gene	overlapping	0	14.216442	19.210526	33.426968
Chr13:67051317-67093522	13	67051317	67093522		null					Not found	0	17.805042	11.901408	29.70645
Chr13:67155073-67194174	13	67155073	67194174		null					Not found	0	11.446001	24.559748	36.00575
Chr13:69598201-69661764	13	69598201	69661764		null					Not found	0	13.060492	18.110237	31.170729
Chr13:76280631-76322094	13	76280631	76322094		EYA2	ENSBTAG00000013336	EYA transcriptional coactivator and phosphatase 2 [Source:VGNC Symbol;Acc:VGNC:28671]	+	gene	overlapping	0	11.107471	17.889908	28.99738
Chr13:76390589-76434624	13	76390589	76434624		EYA2	ENSBTAG00000013336	EYA transcriptional coactivator and phosphatase 2 [Source:VGNC Symbol;Acc:VGNC:28671]	+	gene	overlapping	0	11.242575	23.109243	34.351818
Chr13:77911257-77960079	13	77911257	77960079		CSE1L	ENSBTAG00000005957	chromosome segregation 1 like [Source:VGNC Symbol;Acc:VGNC:27752]	+	gene	overlapping	0	25.572332	22.478632	48.050964
Chr13:78083591-78134737	13	78083591	78134737		ZNFX1	ENSBTAG00000020166	zinc finger NFX1-type containing 1 [Source:VGNC Symbol;Acc:VGNC:37357]	-	gene	overlapping	0	18.557674	24.311295	42.86897
Chr13:79841796-79862620	13	79841796	79862620		null					Not found	0	12.591917	13.422819	26.014736
Chr13:82106709-82133108	13	82106709	82133108		null					Not found	0	14.242361	11.578947	25.821308
Chr13:82161984-82189609	13	82161984	82189609		BCAS1	ENSBTAG00000000835	breast carcinoma amplified sequence 1 [Source:HGNC Symbol;Acc:HGNC:974]	-	gene	overlapping	0	15.71934	15.734265	31.453606
Chr13:83716941-83746315	13	83716941	83746315		null					Not found	0	12.915637	15.254237	28.169874
Chr14:1448777-1493138	14	1448777	1493138		ZNF16	ENSBTAG00000016203	zinc finger protein 16 [Source:HGNC Symbol;Acc:HGNC:12947]	-	gene	overlapping	0	11.086599	24.130434	35.217033
Chr14:1821329-1827630	14	1821329	1827630		HSF1	ENSBTAG00000020751	heat shock transcription factor 1 [Source:VGNC Symbol;Acc:VGNC:29981]	-	gene	overlapping	0	13.845552	17.86372	31.709272
Chr14:2240981-2254121	14	2240981	2254121		CCDC166	ENSBTAG00000040360	coiled-coil domain containing 166 [Source:VGNC Symbol;Acc:VGNC:26865]	+	gene	overlapping	0	17.617958	18.093388	35.711346
Chr14:3227988-3237876	14	3227988	3237876		null					Not found	0	12.292535	14.324786	26.617321
Chr14:7762360-7826020	14	7762360	7826020		null					Not found	0	14.055386	21.679012	35.734398
Chr14:10204138-10273627	14	10204138	10273627		ENSBTAG00000047834	ENSBTAG00000047834	protein EFR3 homolog A [Source:RefSeq peptide;Acc:NP_001069515]	-	gene	overlapping	0	23.839752	24.137932	47.977684
Chr14:18118815-18172992	14	18118815	18172992		ZHX1	ENSBTAG00000015334	zinc fingers and homeoboxes 1 [Source:VGNC Symbol;Acc:VGNC:37182]	+	gene	overlapping	0	21.929262	21.978022	43.907284
Chr14:22142480-22250311	14	22142480	22250311		SNTG1	ENSBTAG00000002448	syntrophin gamma 1 [Source:VGNC Symbol;Acc:VGNC:35085]	+	gene	overlapping	0	11.942101	21.875	33.8171
Chr14:28170693-28220659	14	28170693	28220659		CHD7	ENSBTAG00000021841	chromodomain helicase DNA binding protein 7 [Source:VGNC Symbol;Acc:VGNC:27282]	+	gene	overlapping	0	19.528374	21.259842	40.788216
Chr14:31349231-31442918	14	31349231	31442918		null					Not found	0	14.855072	23.47826	38.333332
Chr14:58505770-58570085	14	58505770	58570085		RSPO2	ENSBTAG00000013598	R-spondin 2 [Source:VGNC Symbol;Acc:VGNC:34189]	+	gene	overlapping	0	10.956924	20.532814	31.489738
Chr14:62295957-62358573	14	62295957	62358573		LRP12	ENSBTAG00000011516	LDL receptor related protein 12 [Source:VGNC Symbol;Acc:VGNC:30989]	+	gene	overlapping	0	21.17389	12.745098	33.918987
Chr14:63316458-63378954	14	63316458	63378954		CTHRC1	ENSBTAG00000032591	collagen triple helix repeat containing 1 [Source:VGNC Symbol;Acc:VGNC:27796]	-	gene	overlapping	0	10.742636	21.536459	32.279095
Chr14:65236633-65279172	14	65236633	65279172		null					Not found	0	11.533731	18.70229	30.236021
Chr14:66422565-66471036	14	66422565	66471036		FBXO43	ENSBTAG00000019795	F-box protein 43 [Source:VGNC Symbol;Acc:VGNC:28914]	+	gene	overlapping	0	24.958916	14.393939	39.352856
Chr14:69856719-69924591	14	69856719	69924591		CPQ	ENSBTAG00000011908	carboxypeptidase Q [Source:VGNC Symbol;Acc:VGNC:27668]	-	gene	overlapping	0	11.773436	20.002357	31.775793
Chr14:76145778-76219195	14	76145778	76219195		OSGIN2	ENSBTAG00000013678	oxidative stress induced growth inhibitor family member 2 [Source:VGNC Symbol;Acc:VGNC:32473]	-	gene	overlapping	0	15.007086	18.471338	33.478424
Chr14:76221408-76308329	14	76221408	76308329		RIPK2	ENSBTAG00000015271	receptor interacting serine/threonine kinase 2 [Source:VGNC Symbol;Acc:VGNC:33982]	-	gene	overlapping	0	24.954834	20.91954	45.874374
Chr14:81673861-81812472	14	81673861	81812472		null					Not found	0	12.719885	21.130953	33.850838
Chr14:82825157-82891763	14	82825157	82891763		null					Not found	0	15.606638	23.228346	38.834984
Chr15:7139555-7332406	15	7139555	7332406		ANGPTL5	ENSBTAG00000005308	angiopoietin like 5 [Source:HGNC Symbol;Acc:HGNC:19705]	+	gene	overlapping	0	12.141361	21.875	34.01636
Chr15:17695136-17804194	15	17695136	17804194		RAB39A	ENSBTAG00000018246	Bos taurus RAB39A, member RAS oncogene family (RAB39A), mRNA. [Source:RefSeq mRNA;Acc:NM_001192830]	+	gene	overlapping	0	18.515882	16.541353	35.057236
Chr15:24917079-24928050	15	24917079	24928050		ZBTB16	ENSBTAG00000011266	zinc finger and BTB domain containing 16 [Source:VGNC Symbol;Acc:VGNC:37062]	+	gene	overlapping	0	18.230452	14.914736	33.145187
Chr15:28349582-28394340	15	28349582	28394340		PCSK7	ENSBTAG00000003052	proprotein convertase subtilisin/kexin type 7 [Source:VGNC Symbol;Acc:VGNC:32649]	-	gene	overlapping	0	13.78961	21.73913	35.52874
Chr15:31889830-31949894	15	31889830	31949894		null					Not found	0	13.644394	18.256172	31.900566
Chr15:42668644-42754674	15	42668644	42754674		MRVI1	ENSBTAG00000007129	murine retrovirus integration site 1 homolog [Source:HGNC Symbol;Acc:HGNC:7237]	+	gene	overlapping	0	21.47179	17.094017	38.565807
Chr15:62008739-62088543	15	62008739	62088543		MPPED2	ENSBTAG00000020956	metallophosphoesterase domain containing 2 [Source:VGNC Symbol;Acc:VGNC:31588]	-	gene	overlapping	0	13.002838	14.529915	27.532753
Chr15:63861660-63906284	15	63861660	63906284		null					Not found	0	14.675293	12.460318	27.13561
Chr15:75633970-75661963	15	75633970	75661963		null					Not found	0	20.158894	16.037735	36.19663
Chr15:75908209-75930740	15	75908209	75930740		null					Not found	0	14.390148	22.715054	37.1052
Chr15:76146331-76168339	15	76146331	76168339		SYT13	ENSBTAG00000001703	synaptotagmin 13 [Source:VGNC Symbol;Acc:VGNC:35539]	-	gene	overlapping	0	18.683844	22.881945	41.56579
Chr15:76794602-76803165	15	76794602	76803165		MAPK8IP1	ENSBTAG00000000317	mitogen-activated protein kinase 8 interacting protein 1 [Source:VGNC Symbol;Acc:VGNC:31224]	+	gene	overlapping	0	15.145428	21.122047	36.267475
Chr15:81503105-81595983	15	81503105	81595983		null					Not found	0	10.99449	21.130953	32.125443
Chr15:82081095-82097107	15	82081095	82097107		null					Not found	0	24.291904	8.184288	32.476192
Chr15:82661148-82697924	15	82661148	82697924		ENSBTAG00000038267	ENSBTAG00000038267	No description	+	gene	overlapping	0	16.04061	18.195719	34.23633
Chr15:83295763-83313512	15	83295763	83313512		null					Not found	0	10.559816	20.0	30.559816
Chr16:15059138-15115886	16	15059138	15115886		null					Not found	0	13.328348	17.641878	30.970226
Chr16:24808028-24887410	16	24808028	24887410		MARK1	ENSBTAG00000010460	serine/threonine-protein kinase MARK1 [Source:RefSeq peptide;Acc:NP_001179204]	+	gene	overlapping	0	21.650406	20.57423	42.224636
Chr16:29142273-29188281	16	29142273	29188281		ENSBTAG00000008449	ENSBTAG00000008449	No description	+	gene	overlapping	0	14.000771	19.877048	33.87782
Chr16:30961003-31040198	16	30961003	31040198		CDC42BPA	ENSBTAG00000022777	CDC42 binding protein kinase alpha [Source:VGNC Symbol;Acc:VGNC:27069]	-	gene	overlapping	0	17.831291	13.955224	31.786516
Chr16:42587227-42610699	16	42587227	42610699		PLOD1	ENSBTAG00000002052	procollagen-lysine,2-oxoglutarate 5- dioxygenase 1 [Source:VGNC Symbol;Acc:VGNC:33039]	-	gene	overlapping	0	12.225632	23.424908	35.65054
Chr16:47985188-48005116	16	47985188	48005116		RNF207	ENSBTAG00000009075	ring finger protein 207 [Source:VGNC Symbol;Acc:VGNC:34048]	-	gene	overlapping	0	28.02734	12.745098	40.772438
Chr16:58467753-58551664	16	58467753	58551664		SNORA19	ENSBTAG00000042851	Small nucleolar RNA SNORA19 [Source:RFAM;Acc:RF00413]	+	gene	overlapping	0	15.708654	18.866667	34.57532
Chr16:71017388-71024986	16	71017388	71024986		UBE2T	ENSBTAG00000004790	ubiquitin conjugating enzyme E2 T [Source:VGNC Symbol;Acc:VGNC:36596]	-	gene	overlapping	0	20.30787	24.879808	45.18768
Chr16:72569461-72615384	16	72569461	72615384		FLVCR1	ENSBTAG00000015974	feline leukemia virus subgroup C cellular receptor 1 [Source:HGNC Symbol;Acc:HGNC:24682]	-	gene	overlapping	0	21.72359	18.318966	40.042557
Chr16:72844162-72890005	16	72844162	72890005		null					Not found	0	10.71884	18.78453	29.50337
Chr16:73852732-73878232	16	73852732	73878232		RD3	ENSBTAG00000024453	retinal degeneration 3 [Source:VGNC Symbol;Acc:VGNC:33839]	+	gene	overlapping	0	16.002884	21.981075	37.98396
Chr16:74055039-74113263	16	74055039	74113263		KCNH1	ENSBTAG00000008710	potassium voltage-gated channel subfamily H member 1 [Source:RefSeq peptide;Acc:NP_776797]	+	gene	overlapping	0	17.770771	23.316498	41.08727
Chr17:14920711-14988158	17	14920711	14988158		USP38	ENSBTAG00000001356	ubiquitin specific peptidase 38 [Source:VGNC Symbol;Acc:VGNC:36727]	-	gene	overlapping	0	31.837797	19.45946	51.297256
Chr17:15134552-15182986	17	15134552	15182986		null					Not found	0	17.137917	15.482696	32.620613
Chr17:39644236-39863253	17	39644236	39863253		null					Not found	0	16.886808	22.784811	39.67162
Chr17:41516391-41699149	17	41516391	41699149		TMEM144	ENSBTAG00000019229	transmembrane protein 144 [Source:VGNC Symbol;Acc:VGNC:35976]	-	gene	overlapping	0	11.039284	19.017094	30.056377
Chr17:45191377-45275018	17	45191377	45275018		ZNF268	ENSBTAG00000040336	No description	+	gene	overlapping	0	18.75452	23.42038	42.1749
Chr17:45275119-45297830	17	45275119	45297830		ANHX	ENSBTAG00000026626	anomalous homeobox [Source:VGNC Symbol;Acc:VGNC:25897]	-	gene	overlapping	0	14.976589	22.992203	37.968792
Chr17:45297835-45381543	17	45297835	45381543		CHFR	ENSBTAG00000013951	checkpoint with forkhead and ring finger domains [Source:VGNC Symbol;Acc:VGNC:27288]	+	gene	overlapping	0	17.46037	18.38284	35.84321
Chr17:49313672-49345995	17	49313672	49345995		SLC15A4	ENSBTAG00000009167	solute carrier family 15 member 4 [Source:VGNC Symbol;Acc:VGNC:34681]	+	gene	overlapping	0	13.621248	20.62702	34.24827
Chr17:53222421-53251684	17	53222421	53251684		SCARB1	ENSBTAG00000014269	scavenger receptor class B member 1 [Source:VGNC Symbol;Acc:VGNC:34324]	+	gene	overlapping	0	21.4142	16.30252	37.71672
Chr17:53251685-53284889	17	53251685	53284889		SCARB1	ENSBTAG00000014269	scavenger receptor class B member 1 [Source:VGNC Symbol;Acc:VGNC:34324]	+	gene	overlapping	0	19.925667	17.017544	36.94321
Chr17:53325379-53371571	17	53325379	53371571		null					Not found	0	13.367148	12.745587	26.112736
Chr17:53716001-53735728	17	53716001	53735728		FAM101A	ENSBTAG00000039688	filamin-interacting protein FAM101A [Source:RefSeq peptide;Acc:NP_001192546]	-	gene	overlapping	0	17.541428	22.484276	40.025703
Chr17:54485448-54544476	17	54485448	54544476		SBNO1	ENSBTAG00000020505	strawberry notch homolog 1 [Source:VGNC Symbol;Acc:VGNC:34308]	+	gene	overlapping	0	22.041315	18.137255	40.17857
Chr17:56624729-56700713	17	56624729	56700713		RAD9B	ENSBTAG00000018330	RAD9 checkpoint clamp component B [Source:VGNC Symbol;Acc:VGNC:33690]	+	gene	overlapping	0	19.170996	19.367521	38.538517
Chr17:62189554-62246627	17	62189554	62246627		null					Not found	0	15.889218	10.416667	26.305885
Chr17:64062656-64111691	17	64062656	64111691		null					Not found	0	12.76396	14.244186	27.008146
Chr17:64803023-64819534	17	64803023	64819534		GCN1	ENSBTAG00000017379	GCN1, eIF2 alpha kinase activator homolog [Source:VGNC Symbol;Acc:VGNC:29292]	-	gene	overlapping	0	21.272547	17.525774	38.79832
Chr17:64851788-64875759	17	64851788	64875759		U4	ENSBTAG00000048167	U4 spliceosomal RNA [Source:RFAM;Acc:RF00015]	-	gene	overlapping	0	19.277487	13.194445	32.47193
Chr17:67511144-67522381	17	67511144	67522381		KIAA1671	ENSBTAG00000044022	KIAA1671 [Source:VGNC Symbol;Acc:VGNC:30575]	+	gene	overlapping	0	10.291515	16.206545	26.49806
Chr17:67621986-67660121	17	67621986	67660121		null					Not found	0	16.385586	15.789474	32.17506
Chr17:68495039-68508793	17	68495039	68508793		TPST2	ENSBTAG00000010368	tyrosylprotein sulfotransferase 2 [Source:VGNC Symbol;Acc:VGNC:36265]	-	gene	overlapping	0	11.318741	21.146572	32.465313
Chr17:68693951-68744812	17	68693951	68744812		U2	ENSBTAG00000044660	U2 spliceosomal RNA [Source:RFAM;Acc:RF00004]	-	gene	overlapping	0	16.836105	21.0	37.836105
Chr17:68844256-68878140	17	68844256	68878140		null					Not found	0	14.975209	12.895623	27.870832
Chr17:70887008-70916087	17	70887008	70916087		NF2	ENSBTAG00000013153	neurofibromin 2 [Source:VGNC Symbol;Acc:VGNC:32026]	+	gene	overlapping	0	20.441671	22.37037	42.812042
Chr17:70972398-70980756	17	70972398	70980756		null					Not found	0	11.963922	14.55	26.513922
Chr17:71732225-71739244	17	71732225	71739244		SLC35E4	ENSBTAG00000002385	solute carrier family 35 member E4 [Source:VGNC Symbol;Acc:VGNC:34832]	+	gene	overlapping	0	20.12041	17.78307	37.90348
Chr17:74139666-74147611	17	74139666	74147611		null					Not found	0	24.658617	23.604269	48.262886
Chr17:74254606-74261013	17	74254606	74261013		PI4KA	ENSBTAG00000013971	phosphatidylinositol 4-kinase alpha [Source:HGNC Symbol;Acc:HGNC:8983]	-	gene	overlapping	0	22.764763	14.52514	37.2899
Chr18:4462333-4487340	18	4462333	4487340		SYCE1L	ENSBTAG00000023780	synaptonemal complex central element protein 1 like [Source:HGNC Symbol;Acc:HGNC:37236]	+	gene	overlapping	0	27.723007	14.777778	42.500786
Chr18:10815829-10843462	18	10815829	10843462		COTL1	ENSBTAG00000016315	coactosin like F-actin binding protein 1 [Source:VGNC Symbol;Acc:VGNC:27626]	-	gene	overlapping	0	14.283131	12.068966	26.352097
Chr18:11377905-11388184	18	11377905	11388184		null					Not found	0	17.742884	10.3092785	28.052162
Chr18:11557177-11566468	18	11557177	11566468		null					Not found	0	14.217399	14.5161295	28.733528
Chr18:12151991-12171543	18	12151991	12171543		null					Not found	0	15.988672	10.297619	26.286291
Chr18:12316056-12330813	18	12316056	12330813		null					Not found	0	13.164867	21.722847	34.887714
Chr18:15233322-15326372	18	15233322	15326372		SNORA11	ENSBTAG00000042430	Small nucleolar RNA SNORA11 [Source:RFAM;Acc:RF00614]	-	gene	overlapping	0	10.56181	16.417322	26.979132
Chr18:18344658-18372711	18	18344658	18372711		ZNF423	ENSBTAG00000017397	zinc finger protein 423 [Source:VGNC Symbol;Acc:VGNC:37273]	-	gene	overlapping	0	13.500729	19.597069	33.097797
Chr18:18810042-18867552	18	18810042	18867552		BRD7	ENSBTAG00000021575	bromodomain containing 7 [Source:VGNC Symbol;Acc:VGNC:26560]	-	gene	overlapping	0	13.751566	24.102564	37.85413
Chr18:21959723-21999057	18	21959723	21999057		null					Not found	0	32.372063	17.834394	50.206455
Chr18:26041327-26064933	18	26041327	26064933		MMP15	ENSBTAG00000012919	matrix metallopeptidase 15 [Source:VGNC Symbol;Acc:VGNC:31520]	+	gene	overlapping	0	10.527132	15.76087	26.288002
Chr18:26384959-26472795	18	26384959	26472795		SETD6	ENSBTAG00000020781	SET domain containing 6 [Source:VGNC Symbol;Acc:VGNC:34496]	+	gene	overlapping	0	17.251425	20.947248	38.198673
Chr18:33040712-33112583	18	33040712	33112583		null					Not found	0	12.984064	24.666666	37.65073
Chr18:34411734-34463728	18	34411734	34463728		CKLF	ENSBTAG00000038858	chemokine like factor [Source:HGNC Symbol;Acc:HGNC:13253]	+	gene	overlapping	0	14.958658	11.25	26.208658
Chr18:36607244-36663028	18	36607244	36663028		COG8	ENSBTAG00000001665	No description	-	gene	overlapping	0	13.911108	17.821783	31.732891
Chr18:41076746-41117556	18	41076746	41117556		ZNF536	ENSBTAG00000007262	zinc finger protein 536 [Source:VGNC Symbol;Acc:VGNC:37299]	+	gene	overlapping	0	16.116045	24.431818	40.547863
Chr18:41800476-41859235	18	41800476	41859235		null					Not found	0	16.657776	15.909091	32.566868
Chr18:48405505-48434459	18	48405505	48434459		KCNK6	ENSBTAG00000023562	potassium two pore domain channel subfamily K member 6 [Source:VGNC Symbol;Acc:VGNC:30476]	+	gene	overlapping	0	16.151209	24.077047	40.228256
Chr18:49179744-49192176	18	49179744	49192176		NCCRP1	ENSBTAG00000014296	non-specific cytotoxic cell receptor protein 1 homolog (zebrafish) [Source:HGNC Symbol;Acc:HGNC:33739]	+	gene	overlapping	0	18.20469	8.624905	26.829596
Chr18:49192177-49227507	18	49192177	49227507		IFNL3	ENSBTAG00000047307	Bos taurus interleukin 29 (interferon, lambda 1) (IL29), mRNA. [Source:RefSeq mRNA;Acc:NM_001281901]	-	gene	overlapping	0	12.331051	16.531166	28.862217
Chr18:50333720-50348594	18	50333720	50348594		ENSBTAG00000017996	ENSBTAG00000017996	egl nine homolog 2 [Source:RefSeq peptide;Acc:NP_001095663]	+	gene	overlapping	0	20.157162	23.157894	43.315056
Chr18:53206736-53213014	18	53206736	53213014		PPP1R37	ENSBTAG00000018834	protein phosphatase 1 regulatory subunit 37 [Source:VGNC Symbol;Acc:VGNC:33241]	+	gene	overlapping	0	22.197472	14.755239	36.95271
Chr18:54209625-54228333	18	54209625	54228333		DACT3	ENSBTAG00000030705	dishevelled binding antagonist of beta catenin 3 [Source:VGNC Symbol;Acc:VGNC:27869]	-	gene	overlapping	0	13.1078415	20.0	33.10784
Chr18:54505462-54517264	18	54505462	54517264		NPAS1	ENSBTAG00000015576	neuronal PAS domain protein 1 [Source:VGNC Symbol;Acc:VGNC:32189]	+	gene	overlapping	0	15.595726	24.642288	40.238014
Chr18:55880717-55908996	18	55880717	55908996		HSD17B14	ENSBTAG00000009174	hydroxysteroid 17-beta dehydrogenase 14 [Source:VGNC Symbol;Acc:VGNC:29972]	-	gene	overlapping	0	15.232607	23.950617	39.183224
Chr18:57211640-57222992	18	57211640	57222992		SHANK1	ENSBTAG00000013107	SH3 and multiple ankyrin repeat domains 1 [Source:VGNC Symbol;Acc:VGNC:34585]	-	gene	overlapping	0	11.125908	16.460396	27.586304
Chr18:57802291-57814140	18	57802291	57814140		ETFB	ENSBTAG00000020449	electron transfer flavoprotein beta subunit [Source:VGNC Symbol;Acc:VGNC:28619]	-	gene	overlapping	0	13.951046	18.119865	32.07091
Chr18:62447464-62461296	18	62447464	62461296		SSC5D	ENSBTAG00000030885	scavenger receptor cysteine rich family member with 5 domains [Source:VGNC Symbol;Acc:VGNC:35310]	-	gene	overlapping	0	15.60755	15.766443	31.373993
Chr18:65617195-65638617	18	65617195	65638617		ENSBTAG00000027787	ENSBTAG00000027787	No description	+	gene	overlapping	0	19.556526	15.111111	34.667637
Chr19:13129108-13155899	19	13129108	13155899		ZNHIT3	ENSBTAG00000012672	zinc finger HIT-type containing 3 [Source:VGNC Symbol;Acc:VGNC:37360]	+	gene	overlapping	0	15.884761	11.4754095	27.36017
Chr19:18445767-18483266	19	18445767	18483266		CRLF3	ENSBTAG00000018381	cytokine receptor like factor 3 [Source:VGNC Symbol;Acc:VGNC:27718]	+	gene	overlapping	0	27.512653	8.0	35.512653
Chr19:18557223-18605219	19	18557223	18605219		UTP6	ENSBTAG00000015612	UTP6, small subunit processome component [Source:VGNC Symbol;Acc:VGNC:36748]	+	gene	overlapping	0	16.514816	16.8	33.314816
Chr19:20687247-20702056	19	20687247	20702056		SUPT6H	ENSBTAG00000009036	SPT6 homolog, histone chaperone [Source:HGNC Symbol;Acc:HGNC:11470]	+	gene	overlapping	0	17.206213	22.083334	39.289547
Chr19:22026023-22150077	19	22026023	22150077		CPD	ENSBTAG00000012371	carboxypeptidase D [Source:VGNC Symbol;Acc:VGNC:27647]	+	gene	overlapping	0	18.731424	24.166666	42.89809
Chr19:27920772-27936148	19	27920772	27936148		EIF4A1	ENSBTAG00000000132	eukaryotic translation initiation factor 4A1 [Source:VGNC Symbol;Acc:VGNC:28404]	+	gene	overlapping	0	17.389154	20.692884	38.08204
Chr19:28228753-28274915	19	28228753	28274915		CNTROB	ENSBTAG00000047756	centrobin, centriole duplication and spindle assembly protein [Source:HGNC Symbol;Acc:HGNC:29616]	+	gene	overlapping	0	17.421436	24.372147	41.793583
Chr19:31119495-31175263	19	31119495	31175263		DNAH9	ENSBTAG00000022509	dynein axonemal heavy chain 9 [Source:VGNC Symbol;Acc:VGNC:28128]	+	gene	overlapping	0	13.565254	14.625	28.190254
Chr19:32575136-32632976	19	32575136	32632976		null					Not found	0	10.498804	15.883669	26.382473
Chr19:34690351-34704703	19	34690351	34704703		MAPK7	ENSBTAG00000001014	mitogen-activated protein kinase 7 [Source:VGNC Symbol;Acc:VGNC:31222]	-	gene	overlapping	0	19.486435	21.25	40.736435
Chr19:34959773-34972506	19	34959773	34972506		SMCR8	ENSBTAG00000017090	Smith-Magenis syndrome chromosome region, candidate 8 [Source:HGNC Symbol;Acc:HGNC:17921]	-	gene	overlapping	0	13.624947	24.82587	38.450817
Chr19:35146000-35157970	19	35146000	35157970		DRC3	ENSBTAG00000008798	dynein regulatory complex subunit 3 [Source:HGNC Symbol;Acc:HGNC:25384]	-	gene	overlapping	0	12.25173	20.37037	32.6221
Chr19:41365245-41406306	19	41365245	41406306		TNS4	ENSBTAG00000007958	tensin 4 [Source:VGNC Symbol;Acc:VGNC:36210]	-	gene	overlapping	0	10.785717	19.505802	30.29152
Chr19:44423577-44457027	19	44423577	44457027		PPY	ENSBTAG00000002441	pancreatic polypeptide [Source:HGNC Symbol;Acc:HGNC:9327]	-	gene	overlapping	0	17.6842	14.021536	31.705736
Chr19:46820049-46920439	19	46820049	46920439		CDC27	ENSBTAG00000002726	Cell division cycle protein 27 homolog [Source:UniProtKB/Swiss-Prot;Acc:A7Z061]	-	gene	overlapping	0	21.249525	21.938776	43.1883
Chr19:48656513-48713193	19	48656513	48713193		CCDC47	ENSBTAG00000011834	coiled-coil domain containing 47 [Source:HGNC Symbol;Acc:HGNC:24856]	-	gene	overlapping	0	23.798672	15.789474	39.588146
Chr19:48742069-48769795	19	48742069	48769795		SMARCD2	ENSBTAG00000021062	SWI/SNF related, matrix associated, actin dependent regulator of chromatin, subfamily d, member 2 [Source:VGNC Symbol;Acc:VGNC:34994]	-	gene	overlapping	0	13.743352	12.612613	26.355965
Chr19:48769796-48792246	19	48769796	48792246		GH1	ENSBTAG00000017220	Somatotropin [Source:UniProtKB/Swiss- Prot;Acc:P01246]	-	gene	overlapping	0	11.3039665	22.222221	33.526188
Chr19:51931315-51943780	19	51931315	51943780		BAHCC1	ENSBTAG00000016776	BAH domain and coiled-coil containing 1 [Source:HGNC Symbol;Acc:HGNC:29279]	-	gene	overlapping	0	12.392933	18.537735	30.930668
Chr19:52254715-52263860	19	52254715	52263860		BAIAP2	ENSBTAG00000019044	BAI1 associated protein 2 [Source:VGNC Symbol;Acc:VGNC:26412]	-	gene	overlapping	0	20.443453	14.4	34.843452
Chr19:53617933-53640642	19	53617933	53640642		RBFOX3	ENSBTAG00000006280	RNA binding fox-1 homolog 3 [Source:VGNC Symbol;Acc:VGNC:33779]	+	gene	overlapping	0	18.214506	17.431192	35.6457
Chr19:53702678-53724386	19	53702678	53724386		RBFOX3	ENSBTAG00000006280	RNA binding fox-1 homolog 3 [Source:VGNC Symbol;Acc:VGNC:33779]	+	gene	overlapping	0	15.413369	9.863946	25.277315
Chr19:57057052-57073485	19	57057052	57073485		CDR2L	ENSBTAG00000039466	cerebellar degeneration related protein 2 like [Source:VGNC Symbol;Acc:VGNC:27154]	-	gene	overlapping	0	10.477718	22.222221	32.69994
Chr19:58872672-58895243	19	58872672	58895243		SLC39A11	ENSBTAG00000018837	solute carrier family 39 member 11 [Source:VGNC Symbol;Acc:VGNC:34859]	+	gene	overlapping	0	10.984686	21.28	32.264687
Chr19:62319100-62340874	19	62319100	62340874		PRKAR1A	ENSBTAG00000008621	protein kinase cAMP-dependent type I regulatory subunit alpha [Source:VGNC Symbol;Acc:VGNC:33324]	-	gene	overlapping	0	20.37591	20.245726	40.621635
Chr20:3870145-3884356	20	3870145	3884356		STK10	ENSBTAG00000017457	serine/threonine kinase 10 [Source:VGNC Symbol;Acc:VGNC:35384]	-	gene	overlapping	0	15.595002	15.665236	31.260239
Chr20:5210108-5238074	20	5210108	5238074		BOD1	ENSBTAG00000034598	No description	-	gene	overlapping	0	20.402527	18.807339	39.209866
Chr20:13006414-13085535	20	13006414	13085535		null					Not found	0	29.99878	16.11111	46.10989
Chr20:23161068-23252632	20	23161068	23252632		IL6ST	ENSBTAG00000017745	interleukin 6 signal transducer [Source:VGNC Symbol;Acc:VGNC:30168]	+	gene	overlapping	0	23.798279	18.238995	42.037273
Chr20:23917057-23931193	20	23917057	23931193		CCNO	ENSBTAG00000047594	cyclin O [Source:VGNC Symbol;Acc:VGNC:26977]	+	gene	overlapping	0	21.672613	7.4074073	29.08002
Chr20:25594446-25749094	20	25594446	25749094		ENSBTAG00000046997	ENSBTAG00000046997	No description	-	gene	overlapping	0	20.570934	21.83908	42.410015
Chr20:26247902-26321613	20	26247902	26321613		PELO	ENSBTAG00000003268	pelota mRNA surveillance and ribosome rescue factor [Source:VGNC Symbol;Acc:VGNC:32743]	-	gene	overlapping	0	12.702848	13.569553	26.272402
Chr20:29967017-30124793	20	29967017	30124793		MRPS30	ENSBTAG00000000084	mitochondrial ribosomal protein S30 [Source:VGNC Symbol;Acc:VGNC:31669]	-	gene	overlapping	0	14.777126	21.34647	36.123596
Chr20:33721954-33774875	20	33721954	33774875		TTC33	ENSBTAG00000000012	tetratricopeptide repeat domain 33 [Source:VGNC Symbol;Acc:VGNC:36471]	+	gene	overlapping	0	16.785725	15.326633	32.11236
Chr20:37468401-37542213	20	37468401	37542213		null					Not found	0	16.052822	10.559006	26.611828
Chr20:49512175-49730228	20	49512175	49730228		null					Not found	0	11.548044	22.42647	33.974514
Chr20:56575012-56614893	20	56575012	56614893		null					Not found	0	16.05209	20.253456	36.305546
Chr20:65484634-65508097	20	65484634	65508097		ADCY2	ENSBTAG00000019210	adenylate cyclase 2 [Source:VGNC Symbol;Acc:VGNC:25643]	-	gene	overlapping	0	21.321869	22.767857	44.089725
Chr20:67133688-67173275	20	67133688	67173275		null					Not found	0	14.819437	16.731602	31.551039
Chr20:68807190-68861924	20	68807190	68861924		null					Not found	0	14.486711	15.539216	30.025927
Chr20:69215634-69237375	20	69215634	69237375		null					Not found	0	11.491349	14.583333	26.074682
Chr20:69770367-69789585	20	69770367	69789585		null					Not found	0	10.263712	17.386091	27.649803
Chr20:70535090-70544140	20	70535090	70544140		null					Not found	0	11.867926	17.10674	28.974667
Chr20:70995804-71005355	20	70995804	71005355		MRPL36	ENSBTAG00000047906	mitochondrial ribosomal protein L36 [Source:HGNC Symbol;Acc:HGNC:14490]	+	gene	overlapping	0	10.667194	20.198025	30.86522
Chr21:1664517-1750068	21	1664517	1750068		5S_rRNA	ENSBTAG00000035268	5S ribosomal RNA [Source:RFAM;Acc:RF00001]	-	gene	overlapping	0	12.094509	20.258621	32.35313
Chr21:5789804-5810568	21	5789804	5810568		ALDH1A3	ENSBTAG00000009125	aldehyde dehydrogenase 1 family member A3 [Source:HGNC Symbol;Acc:HGNC:409]	-	gene	overlapping	0	12.038692	16.949152	28.987844
Chr21:7782957-7793525	21	7782957	7793525		SYNM	ENSBTAG00000011752	synemin [Source:VGNC Symbol;Acc:VGNC:35529]	-	gene	overlapping	0	22.532707	10.393939	32.926647
Chr21:10785701-10797144	21	10785701	10797144		NR2F2	ENSBTAG00000018007	nuclear receptor subfamily 2 group F member 2 [Source:VGNC Symbol;Acc:VGNC:32241]	-	gene	overlapping	0	16.154886	16.17647	32.331356
Chr21:11747802-11875366	21	11747802	11875366		null					Not found	0	10.068281	23.11828	33.18656
Chr21:14384649-14393623	21	14384649	14393623		CHD2	ENSBTAG00000017776	chromodomain helicase DNA binding protein 2 [Source:VGNC Symbol;Acc:VGNC:27278]	-	gene	overlapping	0	13.255152	17.636684	30.891836
Chr21:16387556-16449818	21	16387556	16449818		SV2B	ENSBTAG00000027074	synaptic vesicle glycoprotein 2B [Source:VGNC Symbol;Acc:VGNC:35495]	-	gene	overlapping	0	10.258657	16.030535	26.289192
Chr21:17031786-17064277	21	17031786	17064277		null					Not found	0	12.348238	19.144737	31.492975
Chr21:23354743-23418556	21	23354743	23418556		SNORA65	ENSBTAG00000042673	Small nucleolar RNA SNORA65 [Source:RFAM;Acc:RF00302]	+	gene	overlapping	0	34.03926	20.426828	54.46609
Chr21:23668556-23727461	21	23668556	23727461		MGC127733	ENSBTAG00000027069	family with sequence similarity 103 member A1 [Source:HGNC Symbol;Acc:HGNC:31022]	+	gene	overlapping	0	22.12445	21.052631	43.177082
Chr21:28098676-28131347	21	28098676	28131347		null					Not found	0	11.106077	23.697916	34.803993
Chr21:33203326-33231234	21	33203326	33231234		null					Not found	0	12.641413	18.442982	31.084394
Chr21:40805960-40878590	21	40805960	40878590		null					Not found	0	21.179352	15.808824	36.988174
Chr21:55886913-55923905	21	55886913	55923905		STRC	ENSBTAG00000007503	stereocilin [Source:HGNC Symbol;Acc:HGNC:16035]	-	gene	overlapping	0	18.057371	18.762476	36.819847
Chr21:60615474-60636215	21	60615474	60636215		null					Not found	0	14.942587	22.115385	37.057972
Chr21:61429394-61479223	21	61429394	61479223		null					Not found	0	10.361399	19.047619	29.409018
Chr21:62597107-62658942	21	62597107	62658942		null					Not found	0	15.031282	13.559322	28.590605
Chr21:63018644-63054049	21	63018644	63054049		PAPOLA	ENSBTAG00000004054	Poly(A) polymerase alpha [Source:UniProtKB/Swiss-Prot;Acc:P25500]	+	gene	overlapping	0	22.794416	20.833334	43.62775
Chr21:66746478-66759389	21	66746478	66759389		DEGS2	ENSBTAG00000009294	delta 4-desaturase, sphingolipid 2 [Source:VGNC Symbol;Acc:VGNC:27991]	-	gene	overlapping	0	13.591864	24.038462	37.630325
Chr21:67072076-67077794	21	67072076	67077794		BEGAIN	ENSBTAG00000017716	brain enriched guanylate kinase associated [Source:VGNC Symbol;Acc:VGNC:26465]	-	gene	overlapping	0	12.661428	23.544973	36.2064
Chr21:67329011-67341706	21	67329011	67341706		null					Not found	0	12.263395	14.908676	27.172071
Chr21:67384261-67400395	21	67384261	67400395		null					Not found	0	19.643833	19.35654	39.000374
Chr21:68191751-68208144	21	68191751	68208144		null					Not found	0	10.710201	21.326164	32.036366
Chr21:70977753-70982678	21	70977753	70982678		CEP170B	ENSBTAG00000004802	centrosomal protein 170B [Source:HGNC Symbol;Acc:HGNC:20362]	+	gene	overlapping	0	17.839062	21.926605	39.765667
Chr21:71035434-71044730	21	71035434	71044730		CLBA1	ENSBTAG00000010370	clathrin binding box of aftiphilin containing 1 [Source:HGNC Symbol;Acc:HGNC:20126]	+	gene	overlapping	0	16.143599	14.590818	30.734417
Chr22:213201-263130	22	213201	263130		URGCP	ENSBTAG00000009453	Up-regulator of cell proliferation [Source:UniProtKB/Swiss-Prot;Acc:A0JN92]	-	gene	overlapping	0	22.163881	22.115385	44.279266
Chr22:1857740-1901382	22	1857740	1901382		SLC4A7	ENSBTAG00000018227	solute carrier family 4 member 7 [Source:VGNC Symbol;Acc:VGNC:34896]	-	gene	overlapping	0	10.783251	21.32353	32.10678
Chr22:2360802-2453460	22	2360802	2453460		null					Not found	0	11.8607235	20.0	31.860723
Chr22:7761475-7787945	22	7761475	7787945		UBP1	ENSBTAG00000003968	upstream binding protein 1 [Source:HGNC Symbol;Acc:HGNC:12507]	-	gene	overlapping	0	20.564304	9.44645	30.010754
Chr22:16762467-16813705	22	16762467	16813705		VHL	ENSBTAG00000016101	No description	-	gene	overlapping	0	19.79547	16.145834	35.941303
Chr22:17096753-17133814	22	17096753	17133814		MTMR14	ENSBTAG00000009765	myotubularin related protein 14 [Source:VGNC Symbol;Acc:VGNC:31740]	-	gene	overlapping	0	13.492371	17.0	30.49237
Chr22:26495652-26668509	22	26495652	26668509		null					Not found	0	11.649649	24.603174	36.252823
Chr22:28747411-28824156	22	28747411	28824156		PPP4R2	ENSBTAG00000002147	protein phosphatase 4 regulatory subunit 2 [Source:VGNC Symbol;Acc:VGNC:33270]	-	gene	overlapping	0	19.361818	23.291925	42.653744
Chr22:44480384-44510301	22	44480384	44510301		IL17RD	ENSBTAG00000010999	interleukin 17 receptor D [Source:VGNC Symbol;Acc:VGNC:30124]	+	gene	overlapping	0	29.52098	13.322369	42.84335
Chr22:50550318-50562043	22	50550318	50562043		CACNA2D2	ENSBTAG00000009489	calcium voltage-gated channel auxiliary subunit alpha2delta 2 [Source:VGNC Symbol;Acc:VGNC:26680]	+	gene	overlapping	0	12.568327	15.55024	28.118567
Chr22:50585729-50597049	22	50585729	50597049		RASSF1	ENSBTAG00000020963	Ras association domain family member 1 [Source:VGNC Symbol;Acc:VGNC:33757]	+	gene	overlapping	0	18.768784	13.404255	32.17304
Chr22:51610189-51647621	22	51610189	51647621		ARIH2	ENSBTAG00000005488	ariadne RBR E3 ubiquitin protein ligase 2 [Source:VGNC Symbol;Acc:VGNC:26134]	-	gene	overlapping	0	14.951427	24.05651	39.00794
Chr22:58429597-58446661	22	58429597	58446661		SLC6A6	ENSBTAG00000011088	solute carrier family 6 member 6 [Source:VGNC Symbol;Acc:VGNC:34922]	-	gene	upstream	1431	20.71746	20.802006	41.519466
Chr22:58471981-58482274	22	58471981	58482274		SLC6A6	ENSBTAG00000011088	solute carrier family 6 member 6 [Source:VGNC Symbol;Acc:VGNC:34922]	-	gene	overlapping	0	16.515324	14.772727	31.28805
Chr22:59098257-59109265	22	59098257	59109265		HDAC11	ENSBTAG00000007208	histone deacetylase 11 [Source:RefSeq peptide;Acc:NP_001095526]	-	gene	overlapping	0	20.42834	15.303739	35.73208
Chr22:60409151-60415546	22	60409151	60415546		null					Not found	0	18.737776	15.653334	34.39111
Chr22:60415578-60422699	22	60415578	60422699		null					Not found	0	15.916166	18.316832	34.232998
Chr22:60428955-60434865	22	60428955	60434865		null					Not found	0	15.186451	19.409386	34.595837
Chr22:60704274-60712761	22	60704274	60712761		null					Not found	0	16.290081	10.46798	26.758062
Chr22:61159834-61168768	22	61159834	61168768		UROC1	ENSBTAG00000008774	urocanate hydratase 1 [Source:VGNC Symbol;Acc:VGNC:36700]	+	gene	overlapping	0	12.979824	19.955437	32.93526
Chr23:2876996-2940646	23	2876996	2940646		RAB23	ENSBTAG00000005362	RAB23, member RAS oncogene family [Source:VGNC Symbol;Acc:VGNC:33630]	+	gene	overlapping	0	11.871109	19.100294	30.971403
Chr23:4332653-4488734	23	4332653	4488734		BMP5	ENSBTAG00000012870	bone morphogenetic protein 5 [Source:VGNC Symbol;Acc:VGNC:26520]	+	gene	overlapping	0	14.344713	23.86091	38.205624
Chr23:5958304-6101680	23	5958304	6101680		TINAG	ENSBTAG00000012652	tubulointerstitial nephritis antigen [Source:VGNC Symbol;Acc:VGNC:35874]	-	gene	overlapping	0	11.921875	23.850574	35.77245
Chr23:6961447-6998773	23	6961447	6998773		GCLC	ENSBTAG00000015571	glutamate-cysteine ligase catalytic subunit [Source:VGNC Symbol;Acc:VGNC:29289]	+	gene	overlapping	0	18.629986	18.125	36.754986
Chr23:7061773-7102802	23	7061773	7102802		BoLA-DOB	ENSBTAG00000047707	major histocompatibility complex, class II, DO beta [Source:HGNC Symbol;Acc:HGNC:4937]	-	gene	overlapping	0	16.082588	14.193548	30.276136
Chr23:13192755-13211047	23	13192755	13211047		null					Not found	0	15.258429	17.011835	32.270264
Chr23:13211051-13248964	23	13211051	13248964		null					Not found	0	10.657694	18.548388	29.206081
Chr23:14323533-14351034	23	14323533	14351034		LRFN2	ENSBTAG00000017971	leucine rich repeat and fibronectin type III domain containing 2 [Source:VGNC Symbol;Acc:VGNC:30976]	-	gene	overlapping	0	15.167431	17.533588	32.70102
Chr23:14394952-14423159	23	14394952	14423159		null					Not found	0	14.238007	18.683651	32.921658
Chr23:17797168-17818180	23	17797168	17818180		TMEM63B	ENSBTAG00000032680	transmembrane protein 63B [Source:VGNC Symbol;Acc:VGNC:36104]	+	gene	overlapping	0	12.102629	17.741936	29.844564
Chr23:20596523-20708804	23	20596523	20708804		CD2AP	ENSBTAG00000000322	CD2 associated protein [Source:VGNC Symbol;Acc:VGNC:27022]	+	gene	overlapping	0	17.397318	18.834082	36.2314
Chr23:30150206-30207090	23	30150206	30207090		PGBD1	ENSBTAG00000046573	piggyBac transposable element derived 1 [Source:HGNC Symbol;Acc:HGNC:19398]	-	gene	overlapping	0	14.15073	21.433933	35.584663
Chr23:30207097-30279795	23	30207097	30279795		ZSCAN9	ENSBTAG00000040168	zinc finger and SCAN domain containing 9 [Source:VGNC Symbol;Acc:VGNC:37380]	-	gene	overlapping	0	12.348137	18.852459	31.200596
Chr23:36154991-36234428	23	36154991	36234428		null					Not found	0	18.222868	23.360655	41.583523
Chr23:40774291-40815391	23	40774291	40815391		MYLIP	ENSBTAG00000004115	myosin regulatory light chain interacting protein [Source:VGNC Symbol;Acc:VGNC:31805]	-	gene	overlapping	0	16.90086	11.24031	28.141169
Chr23:42333393-42365263	23	42333393	42365263		CD83	ENSBTAG00000031430	CD83 molecule [Source:VGNC Symbol;Acc:VGNC:27050]	-	gene	overlapping	0	12.7900505	16.554054	29.344105
Chr23:42780510-42807236	23	42780510	42807236		RANBP9	ENSBTAG00000021556	RAN binding protein 9 [Source:VGNC Symbol;Acc:VGNC:33712]	+	gene	overlapping	0	22.596529	24.675325	47.271854
Chr23:49965362-49988073	23	49965362	49988073		PRPF4B	ENSBTAG00000002086	pre-mRNA processing factor 4B [Source:VGNC Symbol;Acc:VGNC:33381]	-	gene	overlapping	0	30.872524	22.222221	53.094746
Chr23:50193787-50207659	23	50193787	50207659		null					Not found	0	18.972916	11.531093	30.504007
Chr23:50207660-50218923	23	50207660	50218923		null					Not found	0	21.357782	10.895563	32.253345
Chr23:50261514-50273075	23	50261514	50273075		SLC22A23	ENSBTAG00000010943	solute carrier family 22 member 23 [Source:HGNC Symbol;Acc:HGNC:21106]	+	gene	overlapping	0	12.521286	18.129251	30.650537
Chr23:50453063-50479108	23	50453063	50479108		null					Not found	0	16.009575	23.098705	39.10828
Chr24:4314656-4329496	24	4314656	4329496		FAM69C	ENSBTAG00000000106	family with sequence similarity 69 member C [Source:VGNC Symbol;Acc:VGNC:28826]	+	gene	overlapping	0	24.958576	11.71875	36.677326
Chr24:21978285-22025811	24	21978285	22025811		ZNF24	ENSBTAG00000010255	zinc finger protein 24 [Source:VGNC Symbol;Acc:VGNC:37232]	+	gene	overlapping	0	13.424448	22.839506	36.263954
Chr24:22306890-22376942	24	22306890	22376942		5S_rRNA	ENSBTAG00000043893	5S ribosomal RNA [Source:RFAM;Acc:RF00001]	-	gene	overlapping	0	23.027445	23.811369	46.838814
Chr24:31676793-31755771	24	31676793	31755771		ZNF521	ENSBTAG00000007383	zinc finger protein 521 [Source:VGNC Symbol;Acc:VGNC:37296]	+	gene	overlapping	0	22.202837	22.235449	44.438286
Chr24:33490399-33514004	24	33490399	33514004		C24H18orf8	ENSBTAG00000015190	uncharacterized protein C18orf8 homolog [Source:RefSeq peptide;Acc:NP_001192399]	-	gene	overlapping	0	22.488115	23.436853	45.92497
Chr24:35004696-35064408	24	35004696	35064408		ESCO1	ENSBTAG00000017597	establishment of sister chromatid cohesion N- acetyltransferase 1 [Source:VGNC Symbol;Acc:VGNC:28599]	+	gene	overlapping	0	22.178997	18.894009	41.073006
Chr24:35064409-35080894	24	35064409	35080894		GREB1L	ENSBTAG00000008275	growth regulation by estrogen in breast cancer 1 like [Source:HGNC Symbol;Acc:HGNC:31042]	-	gene	overlapping	0	15.239118	12.71868	27.957798
Chr24:40591472-40640842	24	40591472	40640842		null					Not found	0	13.696374	15.425532	29.121906
Chr24:43257256-43272670	24	43257256	43272670		AFG3L2	ENSBTAG00000011250	AFG3 like matrix AAA peptidase subunit 2 [Source:VGNC Symbol;Acc:VGNC:25714]	-	gene	overlapping	0	20.913828	16.993464	37.90729
Chr24:43918928-43970117	24	43918928	43970117		LDLRAD4	ENSBTAG00000009139	low density lipoprotein receptor class A domain containing 4 [Source:VGNC Symbol;Acc:VGNC:30829]	+	gene	overlapping	0	25.521069	20.77922	46.30029
Chr24:46721753-46763284	24	46721753	46763284		ENSBTAG00000015210	ENSBTAG00000015210	No description	-	gene	overlapping	0	15.721991	24.852217	40.574207
Chr24:48974748-48996838	24	48974748	48996838		CTIF	ENSBTAG00000018901	cap binding complex dependent translation initiation factor [Source:VGNC Symbol;Acc:VGNC:27797]	+	gene	overlapping	0	12.457925	14.273049	26.730974
Chr24:58147324-58166360	24	58147324	58166360		ALPK2	ENSBTAG00000014284	alpha kinase 2 [Source:VGNC Symbol;Acc:VGNC:25848]	-	gene	overlapping	0	11.316864	18.571428	29.888292
Chr25:562966-570393	25	562966	570393		WDR24	ENSBTAG00000019006	WD repeat domain 24 [Source:VGNC Symbol;Acc:VGNC:36887]	-	gene	overlapping	0	19.872204	21.946533	41.818737
Chr25:769389-778218	25	769389	778218		LMF1	ENSBTAG00000019745	Lipase maturation factor 1 [Source:UniProtKB/Swiss-Prot;Acc:Q0P5C0]	-	gene	overlapping	0	15.389978	21.733576	37.123554
Chr25:1124933-1131705	25	1124933	1131705		CCDC154	ENSBTAG00000000568	coiled-coil domain containing 154 [Source:VGNC Symbol;Acc:VGNC:26859]	-	gene	overlapping	0	18.120148	20.752975	38.873123
Chr25:2295848-2321812	25	2295848	2321812		SRRM2	ENSBTAG00000012683	serine/arginine repetitive matrix 2 [Source:HGNC Symbol;Acc:HGNC:16639]	-	gene	overlapping	0	26.301666	22.767857	49.069523
Chr25:3421012-3437043	25	3421012	3437043		TFAP4	ENSBTAG00000033174	transcription factor AP-4 [Source:VGNC Symbol;Acc:VGNC:35781]	-	gene	upstream	1882	11.525581	17.527386	29.052967
Chr25:9546285-9572357	25	9546285	9572357		null					Not found	0	13.679183	14.054727	27.73391
Chr25:10033676-10058040	25	10033676	10058040		RMI2	ENSBTAG00000026375	RecQ mediated genome instability 2 [Source:VGNC Symbol;Acc:VGNC:33994]	+	gene	overlapping	0	13.58116	11.464088	25.045248
Chr25:10300294-10324745	25	10300294	10324745		LITAF	ENSBTAG00000005622	lipopolysaccharide induced TNF factor [Source:VGNC Symbol;Acc:VGNC:30911]	-	gene	overlapping	0	17.680344	24.504505	42.18485
Chr25:11705036-11770879	25	11705036	11770879		SHISA9	ENSBTAG00000046399	shisa family member 9 [Source:HGNC Symbol;Acc:HGNC:37231]	+	gene	overlapping	0	13.253971	22.222221	35.476192
Chr25:13609502-13649761	25	13609502	13649761		PARN	ENSBTAG00000018097	Poly(A)-specific ribonuclease PARN [Source:UniProtKB/Swiss-Prot;Acc:P69341]	-	gene	overlapping	0	25.801994	24.022346	49.82434
Chr25:24245092-24336036	25	24245092	24336036		null					Not found	0	15.773176	17.768595	33.54177
Chr25:24864247-24909284	25	24864247	24909284		null					Not found	0	12.654245	16.911764	29.56601
Chr25:28319839-28379530	25	28319839	28379530		TPST1	ENSBTAG00000000390	tyrosylprotein sulfotransferase 1 [Source:VGNC Symbol;Acc:VGNC:36264]	+	gene	overlapping	0	21.332243	22.207792	43.540035
Chr25:34116565-34131072	25	34116565	34131072		MLXIPL	ENSBTAG00000009153	MLX interacting protein like [Source:VGNC Symbol;Acc:VGNC:31510]	+	gene	overlapping	0	16.617939	20.327103	36.94504
Chr25:36991333-37013850	25	36991333	37013850		GJC3	ENSBTAG00000038074	gap junction protein gamma 3 [Source:VGNC Symbol;Acc:VGNC:29384]	+	gene	overlapping	0	17.546404	10.374783	27.921186
Chr25:42465647-42473160	25	42465647	42473160		DNAAF5	ENSBTAG00000048140	dynein axonemal assembly factor 5 [Source:VGNC Symbol;Acc:VGNC:28121]	-	gene	overlapping	0	12.542853	15.466903	28.009756
Chr26:12426622-12514170	26	12426622	12514170		HTR7	ENSBTAG00000008783	5-hydroxytryptamine receptor 7 [Source:VGNC Symbol;Acc:VGNC:30003]	-	gene	overlapping	0	26.59964	22.421524	49.021164
Chr26:18430499-18443248	26	18430499	18443248		ENSBTAG00000007956	ENSBTAG00000007956	No description	+	gene	overlapping	0	25.211405	11.73913	36.950535
Chr26:24132799-24212115	26	24132799	24212115		INA	ENSBTAG00000002717	internexin neuronal intermediate filament protein alpha [Source:VGNC Symbol;Acc:VGNC:30191]	+	gene	overlapping	0	17.561028	19.68504	37.246067
Chr26:30724136-30779070	26	30724136	30779070		XPNPEP1	ENSBTAG00000004438	X-prolyl aminopeptidase 1 [Source:VGNC Symbol;Acc:VGNC:36994]	-	gene	overlapping	0	15.273041	24.0	39.27304
Chr26:33642733-33693549	26	33642733	33693549		null					Not found	0	12.585932	23.333334	35.919266
Chr26:39581269-39616341	26	39581269	39616341		EIF3A	ENSBTAG00000002528	eukaryotic translation initiation factor 3 subunit A [Source:VGNC Symbol;Acc:VGNC:28392]	-	gene	overlapping	0	31.064291	17.045454	48.109745
Chr26:42837028-42892799	26	42837028	42892799		spadh2	ENSBTAG00000008029	No description	+	gene	overlapping	0	14.543508	12.230216	26.773724
Chr26:44377914-44403739	26	44377914	44403739		OAT	ENSBTAG00000006928	ornithine aminotransferase [Source:HGNC Symbol;Acc:HGNC:8091]	-	gene	overlapping	0	14.949106	22.413794	37.3629
Chr26:44759342-44793661	26	44759342	44793661		null					Not found	0	11.844753	17.966904	29.811657
Chr26:48722535-48746908	26	48722535	48746908		null					Not found	0	10.506371	15.114504	25.620874
Chr26:49713081-49734342	26	49713081	49734342		null					Not found	0	18.124317	14.393939	32.518257
Chr26:51009523-51025351	26	51009523	51025351		ENSBTAG00000019919	ENSBTAG00000019919	No description	+	gene	overlapping	0	18.4761	9.645669	28.12177
Chr27:545908-628559	27	545908	628559		null					Not found	0	21.842062	18.461538	40.3036
Chr27:2380092-2502342	27	2380092	2502342		null					Not found	0	13.978655	24.193548	38.172203
Chr27:4721799-4752091	27	4721799	4752091		AGPAT5	ENSBTAG00000004922	1-acylglycerol-3-phosphate O-acyltransferase 5 [Source:VGNC Symbol;Acc:VGNC:25738]	+	gene	overlapping	0	19.430756	22.557472	41.988228
Chr27:4862894-4915973	27	4862894	4915973		TAP	ENSBTAG00000048171	Tracheal antimicrobial peptide [Source:UniProtKB/Swiss-Prot;Acc:P25068]	-	gene	overlapping	0	18.874239	10.173161	29.0474
Chr27:18226535-18277770	27	18226535	18277770		FRG1	ENSBTAG00000007089	FSHD region gene 1 [Source:HGNC Symbol;Acc:HGNC:3954]	+	gene	overlapping	0	11.081694	14.302601	25.384295
Chr27:19126249-19236514	27	19126249	19236514		MICU3	ENSBTAG00000020468	mitochondrial calcium uptake family member 3 [Source:VGNC Symbol;Acc:VGNC:31463]	-	gene	overlapping	0	25.178928	25.0	50.17893
Chr27:33265881-33289367	27	33265881	33289367		FGFR1	ENSBTAG00000015457	fibroblast growth factor receptor 1 [Source:HGNC Symbol;Acc:HGNC:3688]	-	gene	overlapping	0	10.872429	21.06534	31.937769
Chr27:40194568-40218914	27	40194568	40218914		RARB	ENSBTAG00000011518	retinoic acid receptor beta [Source:HGNC Symbol;Acc:HGNC:9865]	-	gene	overlapping	0	31.440334	12.162162	43.602497
Chr27:44005326-44032719	27	44005326	44032719		null					Not found	0	13.202667	23.474178	36.676846
Chr27:44281095-44328950	27	44281095	44328950		null					Not found	0	14.889574	19.555445	34.44502
Chr28:8263397-8317176	28	8263397	8317176		B3GALNT2	ENSBTAG00000013750	beta-1,3-N-acetylgalactosaminyltransferase 2 [Source:VGNC Symbol;Acc:VGNC:26371]	-	gene	overlapping	0	17.750725	24.111675	41.8624
Chr28:26384803-26417773	28	26384803	26417773		COL13A1	ENSBTAG00000011741	collagen type XIII alpha 1 chain [Source:VGNC Symbol;Acc:VGNC:27555]	+	gene	overlapping	0	15.144217	22.666666	37.810883
Chr28:30189857-30302545	28	30189857	30302545		ADK	ENSBTAG00000011072	No description	+	gene	overlapping	0	32.76584	24.202127	56.967964
Chr28:36261773-36379467	28	36261773	36379467		null					Not found	0	11.024305	24.789915	35.81422
Chr28:39516597-39534620	28	39516597	39534620		LRIT1	ENSBTAG00000003442	leucine rich repeat, Ig-like and transmembrane domains 1 [Source:VGNC Symbol;Acc:VGNC:30985]	-	gene	overlapping	0	12.512594	23.939394	36.45199
Chr28:41687578-41706683	28	41687578	41706683		LDB3	ENSBTAG00000018707	LIM domain binding 3 [Source:VGNC Symbol;Acc:VGNC:30823]	+	gene	overlapping	0	19.457584	14.663024	34.12061
Chr29:9791591-9835018	29	9791591	9835018		SYTL2	ENSBTAG00000000460	synaptotagmin like 2 [Source:HGNC Symbol;Acc:HGNC:15585]	+	gene	overlapping	0	24.477287	24.734043	49.21133
Chr29:25559402-25593988	29	25559402	25593988		SNORA1	ENSBTAG00000043277	Small nucleolar RNA SNORA1 [Source:RFAM;Acc:RF00408]	+	gene	overlapping	0	11.921804	16.141733	28.063538
Chr29:29569533-29625218	29	29569533	29625218		ENSBTAG00000033377	ENSBTAG00000033377	No description	-	gene	overlapping	0	15.004946	20.715631	35.720577
Chr29:33173512-33203967	29	33173512	33203967		null					Not found	0	13.015532	24.5338	37.54933
Chr29:34030958-34061461	29	34030958	34061461		null					Not found	0	10.517483	19.715446	30.23293
Chr29:36904706-36933756	29	36904706	36933756		APLP2	ENSBTAG00000016168	amyloid beta precursor like protein 2 [Source:VGNC Symbol;Acc:VGNC:26020]	+	gene	overlapping	0	20.083307	20.51724	40.600548
Chr29:41136868-41174463	29	41136868	41174463		BEST1	ENSBTAG00000011186	bestrophin 1 [Source:VGNC Symbol;Acc:VGNC:26471]	+	gene	overlapping	0	12.925516	20.041174	32.96669
Chr29:41793196-41808395	29	41793196	41808395		TMEM179B	ENSBTAG00000009486	transmembrane protein 179B [Source:VGNC Symbol;Acc:VGNC:36005]	+	gene	overlapping	0	25.661943	20.898779	46.560722
Chr29:42773734-42786887	29	42773734	42786887		RTN3	ENSBTAG00000019204	reticulon-3 [Source:RefSeq peptide;Acc:NP_872598]	+	gene	overlapping	0	20.993074	22.651934	43.645008
Chr29:46193450-46204146	29	46193450	46204146		ALDH3B1	ENSBTAG00000013093	Aldehyde dehydrogenase family 3 member B1 [Source:UniProtKB/Swiss-Prot;Acc:Q1JPA0]	+	gene	overlapping	0	14.812399	13.788969	28.601368
Chr29:46794562-46821428	29	46794562	46821428		CPT1A	ENSBTAG00000021999	carnitine palmitoyltransferase 1A [Source:VGNC Symbol;Acc:VGNC:27676]	-	gene	upstream	599	18.143555	17.5	35.643555
Chr29:46952715-46966499	29	46952715	46966499		null					Not found	0	18.763409	19.097744	37.861153
Chr29:49263579-49276288	29	49263579	49276288		NAP1L4	ENSBTAG00000022160	nucleosome assembly protein 1 like 4 [Source:VGNC Symbol;Acc:VGNC:31879]	+	gene	overlapping	0	20.345083	15.022936	35.36802
Chr29:49888514-49902690	29	49888514	49902690		ENSBTAG00000002702	ENSBTAG00000002702	tetraspanin-32 [Source:RefSeq peptide;Acc:NP_001229884]	-	gene	overlapping	0	16.658855	20.753086	37.41194
ChrX:17770326-17858202	X	17770326	17858202		GPC3	ENSBTAG00000020406	glypican 3 [Source:VGNC Symbol;Acc:VGNC:29525]	-	gene	overlapping	0	32.494064	23.20675	55.700817
ChrX:18188478-18252492	X	18188478	18252492		PLAC1	ENSBTAG00000006293	placenta specific 1 [Source:VGNC Symbol;Acc:VGNC:32968]	-	gene	overlapping	0	24.80206	23.44086	48.24292
ChrX:38967064-39004028	X	38967064	39004028		F8	ENSBTAG00000010726	coagulation factor VIII [Source:VGNC Symbol;Acc:VGNC:28690]	+	gene	overlapping	0	12.503799	17.045454	29.549253
ChrX:39038235-39051472	X	39038235	39051472		DKC1	ENSBTAG00000013045	dyskerin pseudouridine synthase 1 [Source:VGNC Symbol;Acc:VGNC:28078]	-	gene	overlapping	0	32.08004	16.163004	48.243042
ChrX:57926792-58281543	X	57926792	58281543		ENSBTAG00000047211	ENSBTAG00000047211	No description	-	gene	overlapping	0	10.395287	21.287128	31.682415
ChrX:71649838-71747220	X	71649838	71747220		PLS3	ENSBTAG00000011613	plastin 3 [Source:VGNC Symbol;Acc:VGNC:33052]	+	gene	overlapping	0	17.313486	11.95122	29.264706
ChrX:126189583-126274345	X	126189583	126274345		U6	ENSBTAG00000043632	U6 spliceosomal RNA [Source:RFAM;Acc:RF00026]	+	gene	overlapping	0	24.046085	13.836478	37.882565
ChrX:138924708-138950738	X	138924708	138950738		null					Not found	0	10.443476	21.350931	31.794407

## Sheet: Hypo in S <10% <0.05
Column1	Column2	Column3	Column4	Column5	Column6	Column7	Column8	Column9	Column10	Column11	Column12	Column13	Column14	Column15
Probe	Chromosome	Start	End	Probe Strand	Feature	ID	Description	Feature Strand	Type	Feature Orientation	Distance	Difference	Non stimulated	Ovarian stimulated
Chr1:1188167-1224031	1	1188167	1224031		ITSN1	ENSBTAG00000021997	intersectin 1 [Source:VGNC Symbol;Acc:VGNC:30352]	-	gene	overlapping	0	16.22889	37.12871	20.899822
Chr1:3045849-3075497	1	3045849	3075497		SCAF4	ENSBTAG00000018855	SR-related CTD associated factor 4 [Source:HGNC Symbol;Acc:HGNC:19304]	+	gene	overlapping	0	14.8408375	31.777779	16.936941
Chr1:37763979-37875560	1	37763979	37875560		PROS1	ENSBTAG00000023652	Vitamin K-dependent protein S [Source:UniProtKB/Swiss-Prot;Acc:P07224]	-	gene	overlapping	0	12.470911	33.533836	21.062925
Chr1:97812922-97880182	1	97812922	97880182		SKIL	ENSBTAG00000004154	SKI like proto-oncogene [Source:VGNC Symbol;Acc:VGNC:34648]	-	gene	overlapping	0	11.427191	29.09091	17.66372
Chr2:79214356-79275736	2	79214356	79275736		SNORD75	ENSBTAG00000044835	Small nucleolar RNA SNORD75 [Source:RFAM;Acc:RF00612]	-	gene	overlapping	0	10.1232815	32.886906	22.763624
Chr2:104855072-104871275	2	104855072	104871275		null					Not found	0	11.18582	25.894539	14.708719
Chr2:108061601-108085293	2	108061601	108085293		DES	ENSBTAG00000005353	desmin [Source:VGNC Symbol;Acc:VGNC:28013]	+	gene	overlapping	0	24.777822	47.65625	22.878428
Chr2:108085294-108099902	2	108085294	108099902		SPEG	ENSBTAG00000046176	SPEG complex locus [Source:HGNC Symbol;Acc:HGNC:16901]	+	gene	overlapping	0	18.230736	42.662476	24.43174
Chr2:119107377-119185083	2	119107377	119185083		ENSBTAG00000015752	ENSBTAG00000015752	No description	-	gene	overlapping	0	13.039289	37.027027	23.987738
Chr2:119340110-119381160	2	119340110	119381160		CAB39	ENSBTAG00000040055	calcium binding protein 39 [Source:VGNC Symbol;Acc:VGNC:26661]	+	gene	overlapping	0	23.142113	44.528877	21.386765
Chr2:126517519-126527215	2	126517519	126527215		MAP3K6	ENSBTAG00000010254	mitogen-activated protein kinase kinase kinase 6 [Source:VGNC Symbol;Acc:VGNC:31199]	+	gene	overlapping	0	11.3210125	27.5	16.178988
Chr2:127588715-127625059	2	127588715	127625059		TRIM63	ENSBTAG00000005085	tripartite motif containing 63 [Source:VGNC Symbol;Acc:VGNC:36346]	+	gene	overlapping	0	15.740734	37.196968	21.456234
Chr2:132070214-132094632	2	132070214	132094632		null					Not found	0	21.102388	43.18182	22.079432
Chr2:132527508-132534518	2	132527508	132534518		SH2D5	ENSBTAG00000001082	SH2 domain containing 5 [Source:HGNC Symbol;Acc:HGNC:28819]	+	gene	overlapping	0	27.599699	52.57703	24.977331
Chr2:132986165-133043701	2	132986165	133043701		null					Not found	0	10.360872	35.11905	24.758177
Chr2:135373412-135385235	2	135373412	135385235		null					Not found	0	22.98527	32.35487	9.3696
Chr2:136185655-136191281	2	136185655	136191281		MFAP2	ENSBTAG00000003832	microfibril associated protein 2 [Source:VGNC Symbol;Acc:VGNC:31422]	+	gene	overlapping	0	10.513058	32.333332	21.820274
Chr3:15643622-15652375	3	15643622	15652375		ZBTB7B	ENSBTAG00000021512	zinc finger and BTB domain containing 7B [Source:VGNC Symbol;Acc:VGNC:37090]	-	gene	overlapping	0	14.2717	37.090164	22.818464
Chr3:16125403-16145365	3	16125403	16145365		TDRD10	ENSBTAG00000011881	tudor domain containing 10 [Source:VGNC Symbol;Acc:VGNC:35716]	-	gene	overlapping	0	13.674505	34.814816	21.14031
Chr3:32798577-32851806	3	32798577	32851806		KCNA3	ENSBTAG00000047879	potassium voltage-gated channel subfamily A member 3 [Source:VGNC Symbol;Acc:VGNC:30423]	+	gene	overlapping	0	10.674608	30.479452	19.804844
Chr3:114343384-114391230	3	114343384	114391230		null					Not found	0	10.428999	33.91813	23.48913
Chr3:114701717-114716974	3	114701717	114716974		ARL4C	ENSBTAG00000045647	ADP ribosylation factor like GTPase 4C [Source:VGNC Symbol;Acc:VGNC:26145]	-	gene	overlapping	0	27.959572	42.113094	14.1535225
Chr3:116655264-116668587	3	116655264	116668587		ACKR3	ENSBTAG00000018424	atypical chemokine receptor 3 [Source:VGNC Symbol;Acc:VGNC:25541]	+	gene	overlapping	0	21.040749	42.384106	21.343357
Chr3:118550899-118568224	3	118550899	118568224		null					Not found	0	10.785978	28.45977	17.673792
Chr3:118963622-118971018	3	118963622	118971018		HDAC4	ENSBTAG00000017764	histone deacetylase 4 [Source:HGNC Symbol;Acc:HGNC:14063]	-	gene	overlapping	0	26.55488	47.392677	20.837797
Chr3:121240628-121251166	3	121240628	121251166		null					Not found	0	10.939516	31.296103	20.356586
Chr3:121355336-121366039	3	121355336	121366039		null					Not found	0	19.29487	41.923077	22.628206
Chr4:4401388-4439389	4	4401388	4439389		null					Not found	0	10.260872	30.272108	20.011236
Chr4:77750698-77768329	4	77750698	77768329		CAMK2B	ENSBTAG00000012653	calcium/calmodulin dependent protein kinase II beta [Source:VGNC Symbol;Acc:VGNC:26722]	+	gene	overlapping	0	19.325186	38.361423	19.036238
Chr4:86076337-86154051	4	86076337	86154051		TSPAN12	ENSBTAG00000015337	tetraspanin 12 [Source:VGNC Symbol;Acc:VGNC:36427]	-	gene	overlapping	0	15.96817	40.30612	24.337952
Chr4:87333968-87421816	4	87333968	87421816		AASS	ENSBTAG00000012128	aminoadipate-semialdehyde synthase [Source:VGNC Symbol;Acc:VGNC:25451]	-	gene	overlapping	0	16.051977	38.431374	22.379396
Chr4:101272176-101394987	4	101272176	101394987		null					Not found	0	11.714394	35.714287	23.999893
Chr4:107568094-107599593	4	107568094	107599593		ZYX	ENSBTAG00000017970	zyxin [Source:VGNC Symbol;Acc:VGNC:37395]	+	gene	overlapping	0	15.449199	30.97826	15.529061
Chr4:107838008-107876865	4	107838008	107876865		TCAF1	ENSBTAG00000002554	TRPM8 channel associated factor 1 [Source:VGNC Symbol;Acc:VGNC:35676]	-	gene	overlapping	0	13.161545	33.858448	20.696903
Chr4:114943605-114969908	4	114943605	114969908		null					Not found	0	16.079153	27.102804	11.023651
Chr5:88790209-88887931	5	88790209	88887931		ABCC9	ENSBTAG00000019294	ATP binding cassette subfamily C member 9 [Source:VGNC Symbol;Acc:VGNC:25476]	+	gene	overlapping	0	17.201715	40.366974	23.165258
Chr5:95528781-95571815	5	95528781	95571815		SMCO3	ENSBTAG00000026610	single-pass membrane protein with coiled- coil domains 3 [Source:VGNC Symbol;Acc:VGNC:35007]	+	gene	overlapping	0	13.628155	36.309525	22.68137
Chr5:109929987-109959787	5	109929987	109959787		CDC42EP1	ENSBTAG00000030258	CDC42 effector protein 1 [Source:VGNC Symbol;Acc:VGNC:27072]	+	gene	overlapping	0	11.2373	25.57377	14.336471
Chr5:114473959-114494939	5	114473959	114494939		PACSIN2	ENSBTAG00000019290	protein kinase C and casein kinase substrate in neurons 2 [Source:VGNC Symbol;Acc:VGNC:32543]	-	gene	overlapping	0	15.481472	38.29787	22.816399
Chr5:114526574-114545551	5	114526574	114545551		TTLL1	ENSBTAG00000012030	tubulin tyrosine ligase like 1 [Source:VGNC Symbol;Acc:VGNC:36489]	-	gene	overlapping	0	14.855087	36.936935	22.081848
Chr5:118857852-118881850	5	118857852	118881850		null					Not found	0	16.19387	31.868132	15.674261
Chr5:119867033-119872627	5	119867033	119872627		DENND6B	ENSBTAG00000024756	DENN domain containing 6B [Source:VGNC Symbol;Acc:VGNC:28004]	-	gene	upstream	1830	21.60449	38.695652	17.091162
Chr5:120412331-120432201	5	120412331	120432201		null					Not found	0	12.427395	36.666668	24.239273
Chr6:48039986-48110556	6	48039986	48110556		null					Not found	0	12.922684	34.666668	21.743984
Chr6:68635028-68695098	6	68635028	68695098		SLAIN2	ENSBTAG00000021963	SLAIN motif family member 2 [Source:VGNC Symbol;Acc:VGNC:34652]	+	gene	downstream	200	11.955311	32.673267	20.717957
Chr6:101094445-101120150	6	101094445	101120150		NKX6-1	ENSBTAG00000002518	NK6 homeobox 1 [Source:VGNC Symbol;Acc:VGNC:32107]	-	gene	overlapping	0	17.190075	35.60606	18.415985
Chr6:107257524-107266223	6	107257524	107266223		NSG1	ENSBTAG00000005711	neuronal vesicle trafficking associated 1 [Source:VGNC Symbol;Acc:VGNC:32276]	-	gene	overlapping	0	20.705523	33.272972	12.56745
Chr6:108032907-108048403	6	108032907	108048403		SH3BP2	ENSBTAG00000013996	SH3 domain binding protein 2 [Source:VGNC Symbol;Acc:VGNC:34566]	+	gene	overlapping	0	12.34062	35.736294	23.395674
Chr6:108717972-108732854	6	108717972	108732854		NAT8L	ENSBTAG00000031364	N-acetyltransferase 8 like [Source:HGNC Symbol;Acc:HGNC:26742]	-	gene	overlapping	0	24.813759	49.585922	24.772163
Chr6:109579519-109585886	6	109579519	109585886		null					Not found	0	12.521551	28.25	15.728449
Chr7:4673590-4679717	7	4673590	4679717		SSBP4	ENSBTAG00000003947	single-stranded DNA-binding protein 4 [Source:RefSeq peptide;Acc:NP_001030350]	-	gene	overlapping	0	13.153212	34.973118	21.819906
Chr7:5034207-5058788	7	5034207	5058788		IL12RB1	ENSBTAG00000011481	interleukin 12 receptor subunit beta 1 [Source:VGNC Symbol;Acc:VGNC:30112]	+	gene	overlapping	0	13.019154	33.87978	20.860626
Chr7:5190476-5200716	7	5190476	5200716		SLC5A5	ENSBTAG00000015830	solute carrier family 5 member 5 [Source:VGNC Symbol;Acc:VGNC:34908]	-	gene	overlapping	0	15.518383	31.57718	16.058798
Chr7:12984242-12994414	7	12984242	12994414		null					Not found	0	20.633352	45.482864	24.849512
Chr7:39230350-39295550	7	39230350	39295550		CLTB	ENSBTAG00000010740	clathrin light chain B [Source:VGNC Symbol;Acc:VGNC:27470]	-	gene	overlapping	0	17.162342	40.848213	23.685871
Chr7:44783709-44791983	7	44783709	44791983		TPGS1	ENSBTAG00000010772	tubulin polyglutamylase complex subunit 1 [Source:VGNC Symbol;Acc:VGNC:36247]	+	gene	overlapping	0	12.884069	30.89539	18.01132
Chr7:51438581-51458357	7	51438581	51458357		EGR1	ENSBTAG00000010069	early growth response 1 [Source:HGNC Symbol;Acc:HGNC:3238]	+	gene	overlapping	0	12.951372	36.11111	23.159739
Chr7:52364162-52415099	7	52364162	52415099		TMEM173	ENSBTAG00000002296	transmembrane protein 173 [Source:VGNC Symbol;Acc:VGNC:35997]	-	gene	overlapping	0	11.81167	36.11111	24.29944
Chr8:5730516-5742557	8	5730516	5742557		null					Not found	0	17.155516	41.2656	24.110083
Chr8:70753094-70803645	8	70753094	70803645		ENSBTAG00000035958	ENSBTAG00000035958	rho-related BTB domain-containing protein 2 [Source:RefSeq peptide;Acc:NP_001096574]	+	gene	downstream	713	11.276314	30.76923	19.492916
Chr8:70840514-70894347	8	70840514	70894347		ENSBTAG00000031916	ENSBTAG00000031916	No description	-	gene	overlapping	0	12.533073	35.51389	22.980816
Chr8:74362021-74427684	8	74362021	74427684		SNORA8	ENSBTAG00000043103	Small nucleolar RNA SNORA8 [Source:RFAM;Acc:RF00393]	-	gene	overlapping	0	10.914902	34.83284	23.917938
Chr8:110860786-110918890	8	110860786	110918890		null					Not found	0	11.088198	35.833332	24.745134
Chr8:110978195-111040982	8	110978195	111040982		null					Not found	0	12.749521	34.871796	22.122274
Chr8:112172482-112193044	8	112172482	112193044		TRAF1	ENSBTAG00000003012	TNF receptor associated factor 1 [Source:VGNC Symbol;Acc:VGNC:36270]	-	gene	upstream	1520	16.33241	39.932884	23.600473
Chr9:13256832-13314121	9	13256832	13314121		SLC17A5	ENSBTAG00000044053	solute carrier family 17 member 5 [Source:VGNC Symbol;Acc:VGNC:34700]	-	gene	overlapping	0	18.96321	39.655174	20.691965
Chr9:39369729-39408241	9	39369729	39408241		ENSBTAG00000039456	ENSBTAG00000039456	No description	-	gene	overlapping	0	12.724133	28.571428	15.847296
Chr9:74177111-74224543	9	74177111	74224543		MYB	ENSBTAG00000012074	MYB proto-oncogene, transcription factor [Source:VGNC Symbol;Acc:VGNC:31776]	+	gene	overlapping	0	15.202394	27.002584	11.800191
Chr9:88850645-88886194	9	88850645	88886194		null					Not found	0	12.787674	34.848484	22.06081
Chr9:90980090-91067800	9	90980090	91067800		FBXO5	ENSBTAG00000021193	F-box protein 5 [Source:VGNC Symbol;Acc:VGNC:28917]	-	gene	overlapping	0	11.412014	34.269665	22.85765
Chr10:4765162-4800464	10	4765162	4800464		ATG12	ENSBTAG00000017525	autophagy related 12 [Source:VGNC Symbol;Acc:VGNC:26250]	-	gene	overlapping	0	10.866585	25.541126	14.674541
Chr10:5296862-5342409	10	5296862	5342409		null					Not found	0	13.643104	26.85764	13.214536
Chr10:16950093-16969403	10	16950093	16969403		TLE3	ENSBTAG00000015580	transducin like enhancer of split 3 [Source:VGNC Symbol;Acc:VGNC:35891]	-	gene	downstream	379	17.59156	35.286457	17.694897
Chr10:20422517-20455481	10	20422517	20455481		null					Not found	0	10.000801	30.233135	20.232334
Chr10:65488927-65503209	10	65488927	65503209		SHF	ENSBTAG00000020934	Src homology 2 domain containing F [Source:VGNC Symbol;Acc:VGNC:34596]	+	gene	overlapping	0	12.404945	34.0	21.595055
Chr10:101066071-101086910	10	101066071	101086910		KCNK10	ENSBTAG00000019355	potassium two pore domain channel subfamily K member 10 [Source:VGNC Symbol;Acc:VGNC:30466]	-	gene	overlapping	0	12.187841	30.091576	17.903734
Chr11:62993063-63012471	11	62993063	63012471		SERTAD2	ENSBTAG00000007793	SERTA domain containing 2 [Source:VGNC Symbol;Acc:VGNC:34484]	-	gene	overlapping	0	34.71359	58.653847	23.940258
Chr11:64661319-64763082	11	64661319	64763082		null					Not found	0	11.479738	31.589148	20.10941
Chr11:70593356-70618574	11	70593356	70618574		ALK	ENSBTAG00000007379	ALK receptor tyrosine kinase [Source:VGNC Symbol;Acc:VGNC:25832]	+	gene	overlapping	0	10.717163	27.954145	17.236982
Chr11:82416824-82451296	11	82416824	82451296		null					Not found	0	10.232737	29.323309	19.090572
Chr11:95342980-95358961	11	95342980	95358961		NEK6	ENSBTAG00000019470	NIMA related kinase 6 [Source:VGNC Symbol;Acc:VGNC:31997]	+	gene	overlapping	0	19.543722	42.75595	23.212229
Chr11:100068788-100084865	11	100068788	100084865		PRRX2	ENSBTAG00000002936	paired related homeobox 2 [Source:HGNC Symbol;Acc:HGNC:21338]	+	gene	overlapping	0	15.514239	30.813953	15.299714
Chr11:104654697-104661692	11	104654697	104661692		VAV2	ENSBTAG00000004511	vav guanine nucleotide exchange factor 2 [Source:VGNC Symbol;Acc:VGNC:36773]	-	gene	overlapping	0	16.864645	37.87478	21.010134
Chr12:30369920-30406196	12	30369920	30406196		null					Not found	0	19.129303	42.857143	23.72784
Chr12:33086845-33113124	12	33086845	33113124		GPR12	ENSBTAG00000010769	G protein-coupled receptor 12 [Source:VGNC Symbol;Acc:VGNC:29547]	+	gene	downstream	935	12.043238	33.333332	21.290094
Chr12:35175399-35239409	12	35175399	35239409		null					Not found	0	18.488592	40.476192	21.9876
Chr12:86577414-86620663	12	86577414	86620663		null					Not found	0	14.466078	32.77311	18.307032
Chr12:87476991-87543653	12	87476991	87543653		null					Not found	0	12.081528	32.823128	20.7416
Chr12:89293571-89302483	12	89293571	89302483		ANKRD10	ENSBTAG00000004041	ankyrin repeat domain 10 [Source:VGNC Symbol;Acc:VGNC:25909]	-	gene	upstream	1641	16.549492	38.891624	22.342133
Chr12:89355236-89365538	12	89355236	89365538		null					Not found	0	15.564976	34.63768	19.072704
Chr12:90155612-90164150	12	90155612	90164150		null					Not found	0	10.058079	32.632698	22.57462
Chr13:37861979-37940370	13	37861979	37940370		PCSK2	ENSBTAG00000008687	proprotein convertase subtilisin/kexin type 2 [Source:VGNC Symbol;Acc:VGNC:32648]	+	gene	overlapping	0	20.115894	42.06349	21.947598
Chr13:46275658-46355606	13	46275658	46355606		null					Not found	0	15.273754	39.25	23.976246
Chr13:61569161-61626624	13	61569161	61626624		DEFB122	ENSBTAG00000027383	No description	-	gene	overlapping	0	11.079613	27.03412	15.954508
Chr13:62675863-62699175	13	62675863	62699175		COMMD7	ENSBTAG00000016427	COMM domain containing 7 [Source:VGNC Symbol;Acc:VGNC:27587]	-	gene	overlapping	0	24.825691	45.714287	20.888596
Chr13:79896589-79915181	13	79896589	79915181		null					Not found	0	19.67167	36.689816	17.018145
Chr13:81805649-81827657	13	81805649	81827657		null					Not found	0	15.913186	28.947369	13.034183
Chr13:82538991-82573177	13	82538991	82573177		null					Not found	0	13.218048	32.105263	18.887215
Chr14:6682222-6757949	14	6682222	6757949		null					Not found	0	13.668276	35.825546	22.15727
Chr14:8980186-8996750	14	8980186	8996750		ST3GAL1	ENSBTAG00000001156	ST3 beta-galactoside alpha-2,3- sialyltransferase 1 [Source:VGNC Symbol;Acc:VGNC:35331]	+	gene	overlapping	0	14.066128	29.727032	15.660904
Chr14:18582893-18648883	14	18582893	18648883		null					Not found	0	12.352783	35.526318	23.173534
Chr14:32872713-32936804	14	32872713	32936804		VCPIP1	ENSBTAG00000006695	valosin containing protein interacting protein 1 [Source:HGNC Symbol;Acc:HGNC:30897]	-	gene	overlapping	0	23.385918	47.307693	23.921776
Chr15:21944129-21987661	15	21944129	21987661		POU2AF1	ENSBTAG00000006282	POU class 2 associating factor 1 [Source:VGNC Symbol;Acc:VGNC:33173]	-	gene	overlapping	0	11.07869	35.568783	24.490093
Chr15:31220161-31239565	15	31220161	31239565		TRIM29	ENSBTAG00000009419	tripartite motif containing 29 [Source:VGNC Symbol;Acc:VGNC:36325]	-	gene	overlapping	0	10.935032	29.578447	18.643415
Chr15:36265767-36370244	15	36265767	36370244		null					Not found	0	20.16664	44.71831	24.551672
Chr15:56431833-56462976	15	56431833	56462976		null					Not found	0	15.1492195	39.61039	24.46117
Chr15:82697925-82732169	15	82697925	82732169		OR9Q2	ENSBTAG00000030908	olfactory receptor family 9 subfamily Q member 2 [Source:HGNC Symbol;Acc:HGNC:15328]	+	gene	overlapping	0	10.970491	35.874706	24.904215
Chr16:15776058-15973186	16	15776058	15973186		BRINP3	ENSBTAG00000008420	BMP/retinoic acid inducible neural specific 3 [Source:VGNC Symbol;Acc:VGNC:26568]	+	gene	overlapping	0	13.833443	35.873016	22.039574
Chr16:25062308-25071199	16	25062308	25071199		HLX	ENSBTAG00000014560	H2.0-like homeobox protein [Source:UniProtKB/Swiss-Prot;Acc:A7MB54]	+	gene	overlapping	0	17.053822	31.295116	14.241295
Chr16:25935854-26005474	16	25935854	26005474		DUSP10	ENSBTAG00000001729	dual specificity phosphatase 10 [Source:VGNC Symbol;Acc:VGNC:28249]	-	gene	overlapping	0	15.714069	38.732395	23.018326
Chr16:29660426-29679307	16	29660426	29679307		LEFTY2	ENSBTAG00000002855	No description	-	gene	overlapping	0	22.61551	45.396545	22.781034
Chr16:49631417-49639281	16	49631417	49639281		LMOD1	ENSBTAG00000021576	leiomodin 1 [Source:VGNC Symbol;Acc:VGNC:30938]	-	gene	overlapping	0	15.392414	28.125986	12.733572
Chr16:70914604-70923378	16	70914604	70923378		PTPN7	ENSBTAG00000003016	protein tyrosine phosphatase, non-receptor type 7 [Source:VGNC Symbol;Acc:VGNC:33542]	-	gene	overlapping	0	24.241922	49.227062	24.98514
Chr16:70982175-70988129	16	70982175	70988129		LGR6	ENSBTAG00000004789	leucine rich repeat containing G protein- coupled receptor 6 [Source:HGNC Symbol;Acc:HGNC:19719]	+	gene	overlapping	0	15.073404	38.45728	23.383875
Chr16:70988137-70995040	16	70988137	70995040		LGR6	ENSBTAG00000004789	leucine rich repeat containing G protein- coupled receptor 6 [Source:HGNC Symbol;Acc:HGNC:19719]	+	gene	overlapping	0	25.651617	48.762135	23.110518
Chr16:71006890-71012863	16	71006890	71012863		LGR6	ENSBTAG00000004789	leucine rich repeat containing G protein- coupled receptor 6 [Source:HGNC Symbol;Acc:HGNC:19719]	+	gene	overlapping	0	14.676512	33.66026	18.983747
Chr16:77090887-77103535	16	77090887	77103535		PLXNA2	ENSBTAG00000001173	plexin A2 [Source:HGNC Symbol;Acc:HGNC:9100]	+	gene	overlapping	0	18.267645	41.069096	22.80145
Chr16:77248138-77266614	16	77248138	77266614		PLXNA2	ENSBTAG00000001173	plexin A2 [Source:HGNC Symbol;Acc:HGNC:9100]	+	gene	overlapping	0	14.847547	27.203857	12.356311
Chr17:4902303-4953269	17	4902303	4953269		null					Not found	0	13.312189	37.116104	23.803915
Chr17:16869545-16933202	17	16869545	16933202		null					Not found	0	11.91647	26.520681	14.604212
Chr17:46253153-46263932	17	46253153	46263932		MMP17	ENSBTAG00000002145	matrix metallopeptidase 17 [Source:VGNC Symbol;Acc:VGNC:31522]	-	gene	overlapping	0	20.758366	42.216118	21.457752
Chr17:65000542-65015197	17	65000542	65015197		TRIAP1	ENSBTAG00000012790	TP53 regulated inhibitor of apoptosis 1 [Source:VGNC Symbol;Acc:VGNC:36307]	-	gene	overlapping	0	13.6576605	27.659575	14.001914
Chr17:65650082-65664604	17	65650082	65664604		GLTP	ENSBTAG00000002591	glycolipid transfer protein [Source:RefSeq peptide;Acc:NP_786993]	+	gene	overlapping	0	46.21361	64.15094	17.937328
Chr17:65851482-65865479	17	65851482	65865479		MVK	ENSBTAG00000005183	mevalonate kinase [Source:VGNC Symbol;Acc:VGNC:31768]	-	gene	overlapping	0	11.216976	34.615383	23.398407
Chr17:73583200-73587425	17	73583200	73587425		ADORA2A	ENSBTAG00000016944	adenosine A2a receptor [Source:VGNC Symbol;Acc:VGNC:25687]	-	gene	overlapping	0	31.214218	41.566357	10.352138
Chr17:73775321-73783222	17	73775321	73783222		BCR	ENSBTAG00000020566	BCR, RhoGEF and GTPase activating protein [Source:HGNC Symbol;Acc:HGNC:1014]	-	gene	overlapping	0	10.266882	29.494505	19.227623
Chr18:2601879-2612540	18	2601879	2612540		ENSBTAG00000011995	ENSBTAG00000011995	No description	+	gene	overlapping	0	10.817703	35.636856	24.819153
Chr18:20275866-20341984	18	20275866	20341984		ENSBTAG00000040550	ENSBTAG00000040550	No description	+	gene	overlapping	0	10.234991	31.775702	21.54071
Chr18:22906649-22957397	18	22906649	22957397		null					Not found	0	10.81316	35.064934	24.251774
Chr18:46359870-46385462	18	46359870	46385462		SBSN	ENSBTAG00000015915	suprabasin [Source:VGNC Symbol;Acc:VGNC:34310]	+	gene	overlapping	0	10.836834	29.534313	18.69748
Chr18:49886551-49894051	18	49886551	49894051		MAP3K10	ENSBTAG00000017618	mitogen-activated protein kinase kinase kinase 10 [Source:HGNC Symbol;Acc:HGNC:6849]	+	gene	overlapping	0	12.504074	37.308804	24.80473
Chr18:50006570-50017916	18	50006570	50017916		HIPK4	ENSBTAG00000040067	homeodomain interacting protein kinase 4 [Source:VGNC Symbol;Acc:VGNC:29861]	-	gene	overlapping	0	10.605867	32.397503	21.791636
Chr18:50197883-50225368	18	50197883	50225368		LTBP4	ENSBTAG00000004757	latent transforming growth factor beta binding protein 4 [Source:VGNC Symbol;Acc:VGNC:31074]	+	gene	overlapping	0	12.375196	30.47619	18.100994
Chr18:52302451-52318567	18	52302451	52318567		KCNN4	ENSBTAG00000004588	potassium calcium-activated channel subfamily N member 4 [Source:VGNC Symbol;Acc:VGNC:30486]	-	gene	overlapping	0	10.546984	34.642857	24.095873
Chr18:56354451-56365381	18	56354451	56365381		SLC17A7	ENSBTAG00000007036	solute carrier family 17 member 7 [Source:VGNC Symbol;Acc:VGNC:34702]	-	gene	overlapping	0	15.289623	39.23304	23.943417
Chr18:56668748-56676707	18	56668748	56676707		PNKP	ENSBTAG00000001834	polynucleotide kinase 3'-phosphatase [Source:VGNC Symbol;Acc:VGNC:33081]	-	gene	overlapping	0	24.458397	34.68661	10.228213
Chr18:63706397-63724462	18	63706397	63724462		ENSBTAG00000034302	ENSBTAG00000034302	No description	-	gene	overlapping	0	15.654268	36.25	20.595732
Chr18:65918762-65928599	18	65918762	65928599		SLC27A5	ENSBTAG00000015164	solute carrier family 27 member 5 [Source:VGNC Symbol;Acc:VGNC:34789]	-	gene	overlapping	0	11.580927	31.10766	19.526733
Chr19:7143544-7208754	19	7143544	7208754		null					Not found	0	11.421818	34.385654	22.963837
Chr19:16980764-17022923	19	16980764	17022923		ASIC2	ENSBTAG00000025200	acid sensing ion channel subunit 2 [Source:VGNC Symbol;Acc:VGNC:26211]	+	gene	overlapping	0	11.783102	36.160713	24.377611
Chr19:18025704-18036781	19	18025704	18036781		CDK5R1	ENSBTAG00000004475	cyclin dependent kinase 5 regulatory subunit 1 [Source:VGNC Symbol;Acc:VGNC:27128]	-	gene	overlapping	0	23.751303	41.089108	17.337805
Chr19:24299815-24314263	19	24299815	24314263		null					Not found	0	19.441275	36.213993	16.772718
Chr19:36953180-36984240	19	36953180	36984240		XYLT2	ENSBTAG00000009298	xylosyltransferase 2 [Source:RefSeq peptide;Acc:NP_001008667]	-	gene	overlapping	0	17.94911	42.857143	24.908033
Chr19:42584168-42611296	19	42584168	42611296		JUP	ENSBTAG00000017685	junction plakoglobin [Source:VGNC Symbol;Acc:VGNC:30388]	-	gene	overlapping	0	16.68327	33.71795	17.03468
Chr19:42831449-42850501	19	42831449	42850501		ZNF385C	ENSBTAG00000046162	zinc finger protein 385C [Source:HGNC Symbol;Acc:HGNC:33722]	-	gene	overlapping	0	15.978725	40.24059	24.261864
Chr19:43814120-43832994	19	43814120	43832994		TMEM106A	ENSBTAG00000006801	transmembrane protein 106A [Source:VGNC Symbol;Acc:VGNC:35944]	+	gene	overlapping	0	13.349688	35.227272	21.877584
Chr19:44334086-44361309	19	44334086	44361309		MPP3	ENSBTAG00000017536	membrane palmitoylated protein 3 [Source:HGNC Symbol;Acc:HGNC:7221]	-	gene	overlapping	0	11.786673	26.515152	14.728479
Chr19:45288262-45297248	19	45288262	45297248		C1QL1	ENSBTAG00000011759	complement C1q like 1 [Source:VGNC Symbol;Acc:VGNC:26620]	-	gene	overlapping	0	14.607462	35.703884	21.096422
Chr19:51011735-51045072	19	51011735	51045072		null					Not found	0	10.533625	30.0	19.466375
Chr19:53510985-53534742	19	53510985	53534742		null					Not found	0	13.047731	36.554623	23.506891
Chr19:55094463-55115672	19	55094463	55115672		null					Not found	0	14.033991	28.688524	14.654533
Chr19:58502162-58515453	19	58502162	58515453		SDK2	ENSBTAG00000044195	sidekick cell adhesion molecule 2 [Source:VGNC Symbol;Acc:VGNC:34394]	+	gene	overlapping	0	16.005775	38.861385	22.85561
Chr19:58601838-58610181	19	58601838	58610181		null					Not found	0	14.235384	34.437084	20.2017
Chr19:58972380-58992214	19	58972380	58992214		SLC39A11	ENSBTAG00000018837	solute carrier family 39 member 11 [Source:VGNC Symbol;Acc:VGNC:34859]	+	gene	overlapping	0	15.114716	39.322918	24.208202
Chr20:4315905-4337653	20	4315905	4337653		NEURL1B	ENSBTAG00000001429	neuralized E3 ubiquitin protein ligase 1B [Source:VGNC Symbol;Acc:VGNC:32014]	+	gene	downstream	86	25.747913	49.33775	23.589836
Chr20:4423295-4451789	20	4423295	4451789		DUSP1	ENSBTAG00000013863	dual specificity phosphatase 1 [Source:VGNC Symbol;Acc:VGNC:28248]	-	gene	overlapping	0	14.094549	34.83146	20.73691
Chr20:66610222-66621912	20	66610222	66621912		PAPD7	ENSBTAG00000003381	poly(A) RNA polymerase D7, non-canonical [Source:HGNC Symbol;Acc:HGNC:16705]	-	gene	downstream	245	16.191988	36.620724	20.428736
Chr20:70301783-70328223	20	70301783	70328223		null					Not found	0	10.267641	32.01439	21.746748
Chr21:14328661-14346607	21	14328661	14346607		null					Not found	0	21.856092	46.226414	24.370321
Chr21:14950483-15004513	21	14950483	15004513		ST8SIA2	ENSBTAG00000017896	ST8 alpha-N-acetyl-neuraminide alpha-2,8- sialyltransferase 2 [Source:VGNC Symbol;Acc:VGNC:35344]	-	gene	downstream	503	17.666702	40.93851	23.271809
Chr21:21909996-21932415	21	21909996	21932415		IDH2	ENSBTAG00000014093	Isocitrate dehydrogenase [NADP], mitochondrial [Source:UniProtKB/Swiss-Prot;Acc:Q04467]	-	gene	overlapping	0	16.544146	33.908443	17.364298
Chr21:61342353-61380883	21	61342353	61380883		null					Not found	0	15.600414	35.579197	19.978783
Chr21:63936918-63995646	21	63936918	63995646		null					Not found	0	13.424976	37.903225	24.478249
Chr21:68301403-68329615	21	68301403	68329615		null					Not found	0	11.902953	26.650944	14.747991
Chr21:70287427-70295227	21	70287427	70295227		ASPG	ENSBTAG00000017194	Bos taurus asparaginase (ASPG), mRNA. [Source:RefSeq mRNA;Acc:NM_001305013]	+	gene	overlapping	0	11.258803	25.44384	14.185037
Chr21:70317645-70324287	21	70317645	70324287		KIF26A	ENSBTAG00000021904	kinesin family member 26A [Source:HGNC Symbol;Acc:HGNC:20226]	+	gene	overlapping	0	13.140324	29.784195	16.643871
Chr21:70398778-70407585	21	70398778	70407585		null					Not found	0	10.701252	35.588974	24.887722
Chr22:2023860-2068799	22	2023860	2068799		null					Not found	0	14.267138	35.248226	20.981089
Chr22:7495005-7520744	22	7495005	7520744		GLB1	ENSBTAG00000015254	galactosidase beta 1 [Source:VGNC Symbol;Acc:VGNC:29391]	-	gene	overlapping	0	12.953249	34.0	21.046751
Chr22:49943817-49953615	22	49943817	49953615		RBM15B	ENSBTAG00000006500	putative RNA-binding protein 15B [Source:RefSeq peptide;Acc:NP_001193510]	-	gene	overlapping	0	19.196766	33.015873	13.819108
Chr22:53212991-53236478	22	53212991	53236478		PTH1R	ENSBTAG00000016948	parathyroid hormone 1 receptor [Source:VGNC Symbol;Acc:VGNC:33514]	-	gene	overlapping	0	15.380717	30.77381	15.393092
Chr22:54636259-54672147	22	54636259	54672147		TMEM158	ENSBTAG00000031287	Transmembrane protein 158 [Source:UniProtKB/Swiss-Prot;Acc:A2VDX9]	+	gene	overlapping	0	11.271816	33.862434	22.590618
Chr22:58561137-58570671	22	58561137	58570671		null					Not found	0	13.848236	29.069767	15.221531
Chr22:60291910-60303422	22	60291910	60303422		null					Not found	0	16.326168	33.305157	16.978989
Chr23:6794730-6867472	23	6794730	6867472		null					Not found	0	12.981033	34.25197	21.270935
Chr23:17894630-17901482	23	17894630	17901482		ENSBTAG00000013711	ENSBTAG00000013711	transmembrane protein 151B [Source:RefSeq peptide;Acc:NP_001192792]	+	gene	overlapping	0	10.62772	35.185184	24.557465
Chr23:18119750-18154009	23	18119750	18154009		null					Not found	0	13.729584	36.084908	22.355324
Chr23:23102546-23128727	23	23102546	23128727		TFAP2B	ENSBTAG00000020426	transcription factor AP-2 beta [Source:VGNC Symbol;Acc:VGNC:35777]	+	gene	overlapping	0	22.969814	38.271606	15.301791
Chr23:45643364-45711472	23	45643364	45711472		null					Not found	0	12.073452	31.578947	19.505495
Chr23:47714521-47747429	23	47714521	47747429		DSP	ENSBTAG00000015106	desmoplakin [Source:VGNC Symbol;Acc:VGNC:28225]	-	gene	downstream	233	15.345247	32.282284	16.937037
Chr23:47888746-47899319	23	47888746	47899319		RREB1	ENSBTAG00000005980	ras responsive element binding protein 1 [Source:VGNC Symbol;Acc:VGNC:34162]	-	gene	upstream	1276	10.877405	35.68182	24.804415
Chr23:52056108-52063907	23	52056108	52063907		IRF4	ENSBTAG00000002929	interferon regulatory factor 4 [Source:VGNC Symbol;Acc:VGNC:30275]	-	gene	overlapping	0	36.951035	60.416668	23.465633
Chr23:52070418-52081498	23	52070418	52081498		null					Not found	0	15.293112	36.47541	21.182299
Chr24:2262134-2325202	24	2262134	2325202		null					Not found	0	10.261181	33.037636	22.776455
Chr24:3079650-3142291	24	3079650	3142291		null					Not found	0	13.026695	34.21717	21.190475
Chr24:20077995-20099678	24	20077995	20099678		CELF4	ENSBTAG00000004940	CUGBP Elav-like family member 4 [Source:VGNC Symbol;Acc:VGNC:27169]	+	gene	overlapping	0	14.932894	33.847736	18.914843
Chr24:25963894-26025066	24	25963894	26025066		DSG3	ENSBTAG00000039483	desmoglein 3 [Source:VGNC Symbol;Acc:VGNC:28222]	-	gene	overlapping	0	11.381334	29.787233	18.4059
Chr24:43222221-43242146	24	43222221	43242146		ENSBTAG00000046547	ENSBTAG00000046547	No description	+	gene	overlapping	0	11.363203	35.646214	24.28301
Chr24:48256287-48271305	24	48256287	48271305		null					Not found	0	11.064603	25.825827	14.761224
Chr24:56875747-56912753	24	56875747	56912753		null					Not found	0	10.7158985	28.571428	17.85553
Chr24:59259556-59300283	24	59259556	59300283		null					Not found	0	11.850073	33.483482	21.63341
Chr25:16906864-16928801	25	16906864	16928801		SYT17	ENSBTAG00000014229	synaptotagmin 17 [Source:VGNC Symbol;Acc:VGNC:35540]	-	gene	overlapping	0	12.203239	31.022343	18.819103
Chr25:24690015-24749961	25	24690015	24749961		null					Not found	0	11.25609	32.627117	21.371027
Chr25:26977649-26993705	25	26977649	26993705		ZNF688	ENSBTAG00000019357	zinc finger protein 688 [Source:HGNC Symbol;Acc:HGNC:30489]	-	gene	overlapping	0	13.602278	36.77686	23.174582
Chr25:29824594-29876838	25	29824594	29876838		GALNT17	ENSBTAG00000008718	polypeptide N- acetylgalactosaminyltransferase 17 [Source:HGNC Symbol;Acc:HGNC:16347]	-	gene	downstream	313	15.573849	33.333332	17.759483
Chr25:35999280-36034952	25	35999280	36034952		FIS1	ENSBTAG00000007900	fission, mitochondrial 1 [Source:VGNC Symbol;Acc:VGNC:29014]	+	gene	downstream	37	12.742336	28.070175	15.327839
Chr25:36204352-36224346	25	36204352	36224346		SERPINE1	ENSBTAG00000014465	serpin family E member 1 [Source:VGNC Symbol;Acc:VGNC:34476]	-	gene	overlapping	0	14.912465	29.885057	14.972592
Chr25:38161425-38177833	25	38161425	38177833		null					Not found	0	13.44802	28.59589	15.14787
Chr25:40938752-40961386	25	40938752	40961386		CARD11	ENSBTAG00000014698	caspase recruitment domain family member 11 [Source:VGNC Symbol;Acc:VGNC:26761]	+	gene	overlapping	0	22.199446	34.782608	12.583162
Chr25:41298964-41307129	25	41298964	41307129		LFNG	ENSBTAG00000040361	LFNG O-fucosylpeptide 3-beta-N- acetylglucosaminyltransferase [Source:VGNC Symbol;Acc:VGNC:30849]	-	gene	overlapping	0	11.567247	36.054054	24.486807
Chr26:23280346-23296673	26	23280346	23296673		null					Not found	0	12.280676	32.9932	20.712523
Chr26:48435233-48464983	26	48435233	48464983		null					Not found	0	17.123718	34.429825	17.306107
Chr26:50012913-50022780	26	50012913	50022780		null					Not found	0	13.614056	29.737827	16.123772
Chr27:13339760-13382309	27	13339760	13382309		ING2	ENSBTAG00000047706	inhibitor of growth family member 2 [Source:VGNC Symbol;Acc:VGNC:30195]	+	gene	overlapping	0	14.973597	37.647755	22.674158
Chr27:25526127-25576700	27	25526127	25576700		null					Not found	0	12.065138	31.944445	19.879307
Chr27:32801100-32819300	27	32801100	32819300		BRF2	ENSBTAG00000027665	BRF2, RNA polymerase III transcription initiation factor subunit [Source:VGNC Symbol;Acc:VGNC:26563]	-	gene	overlapping	0	12.341099	35.21584	22.87474
Chr28:4035372-4121719	28	4035372	4121719		ENSBTAG00000025021	ENSBTAG00000025021	No description	+	gene	overlapping	0	19.52293	43.584072	24.061142
Chr28:5496690-5556753	28	5496690	5556753		null					Not found	0	10.734695	25.842697	15.108002
Chr28:13394727-13449302	28	13394727	13449302		null					Not found	0	10.969805	33.333332	22.363527
Chr28:27294751-27325764	28	27294751	27325764		null					Not found	0	12.866325	33.333332	20.467007
Chr28:27510616-27525811	28	27510616	27525811		UNC5B	ENSBTAG00000014270	unc-5 netrin receptor B [Source:VGNC Symbol;Acc:VGNC:36671]	+	gene	overlapping	0	10.392996	32.968784	22.575788
Chr28:31318022-31323817	28	31318022	31323817		ZNF503	ENSBTAG00000014506	zinc finger protein 503 [Source:VGNC Symbol;Acc:VGNC:37288]	-	gene	overlapping	0	19.768986	43.189964	23.420979
Chr28:34616418-34664318	28	34616418	34664318		null					Not found	0	10.458305	30.37037	19.912066
Chr28:41417437-41441775	28	41417437	41441775		null					Not found	0	18.557932	36.046513	17.48858
Chr28:41904134-41921975	28	41904134	41921975		SNCG	ENSBTAG00000003515	synuclein gamma [Source:VGNC Symbol;Acc:VGNC:35062]	+	gene	overlapping	0	11.566015	33.333332	21.767317
Chr28:44462067-44501823	28	44462067	44501823		FAM21A	ENSBTAG00000018915	WASH complex subunit FAM21 [Source:RefSeq peptide;Acc:NP_001192696]	+	gene	overlapping	0	18.149567	36.9863	18.836735
Chr28:45072958-45098943	28	45072958	45098943		null					Not found	0	13.380028	28.24074	14.860712
Chr29:30192572-30218892	29	30192572	30218892		KIRREL3	ENSBTAG00000006804	kin of IRRE-like protein 3 precursor [Source:RefSeq peptide;Acc:NP_001071553]	-	gene	overlapping	0	15.769638	36.011906	20.242268
Chr29:46049498-46068942	29	46049498	46068942		null					Not found	0	26.11644	44.72441	18.607971
Chr29:50765428-50772118	29	50765428	50772118		RPLP2	ENSBTAG00000001777	ribosomal protein lateral stalk subunit P2 [Source:VGNC Symbol;Acc:VGNC:34119]	-	gene	overlapping	0	16.378105	40.978592	24.600487
ChrX:20040564-20111685	X	20040564	20111685		BRS3	ENSBTAG00000005616	bombesin receptor subtype 3 [Source:VGNC Symbol;Acc:VGNC:26574]	+	gene	overlapping	0	12.750122	33.54701	20.796886
ChrX:28708807-28713939	X	28708807	28713939		SLITRK2	ENSBTAG00000039377	SLIT and NTRK like family member 2 [Source:VGNC Symbol;Acc:VGNC:34963]	-	gene	overlapping	0	21.74338	30.23416	8.49078
ChrX:39771914-39782210	X	39771914	39782210		null					Not found	0	11.424067	29.526882	18.102816
ChrX:95056309-95121613	X	95056309	95121613		null					Not found	0	10.759861	35.250736	24.490875
ChrX:109420176-109460854	X	109420176	109460854		null					Not found	0	11.5114975	35.474007	23.96251
