# Supplementary material for: Effect of Superovulation Treatment on Oocyte’s DNA Methylation
Source: Int J Mol Sci. 2022 Dec 18;23(24):16158. doi: 10.3390/ijms232416158 (PMC9785075; doi:10.3390/ijms232416158)
Supplement: Supplementary file 1 [file ijms-23-16158-s001.zip › Supplementary Table S3.xlsx]

## Sheet: enrichment analysis hypo NS
# version: e106_eg53_p16_65fcd97
# date: 16/10/2022, 21:15:50
# organism: btaurus
# all results: false
# ordered: false
# no iea: false
# sources: GO:MF,GO:BP,GO:CC,KEGG,REAC,WP,TF,MIRNA,HPA,CORUM,HP
# combined: false
# numeric ns: ENTREZGENE_ACC
# domain scope: annotated
# measure underrepresentation: false
# significance threshold method: g_SCS
# user threshold: 0.05
# no evidences: false
# query genes included: query_1<ENSBTAG00000003064,ENSBTAG00000012412,ENSBTAG00000018854,ENSBTAG00000034854,ENSBTAG00000019542,ENSBTAG00000034182,ENSBTAG00000013142,ENSBTAG00000006147,ENSBTAG00000018427,ENSBTAG00000000742,ENSBTAG00000005769,ENSBTAG00000030836,ENSBTAG00000021270,ENSBTAG00000017407,ENSBTAG00000012837,ENSBTAG00000040193,ENSBTAG00000010051,ENSBTAG00000039803,ENSBTAG00000007584,ENSBTA…
# query genes not included: ENSBTAG00000043803,ENSBTAG00000032405,ENSBTAG00000038104,ENSBTAG00000029303,ENSBTAG00000035319,ENSBTAG00000040485,ENSBTAG00000039067,ENSBTAG00000039162,ENSBTAG00000038327,ENSBTAG00000044962,ENSBTAG00000015193,ENSBTAG00000046117,ENSBTAG00000031302,ENSBTAG00000010520,ENSBTAG00000048167,ENSBTAG00000044660,ENSBTAG00000023780,ENSBTAG00000047307,ENSBTAG00000020449,ENSBTAG000…
# query genes duplicates: ENSBTAG00000002485,ENSBTAG00000007228,ENSBTAG00000000668,ENSBTAG00000027879,ENSBTAG00000013336,ENSBTAG00000014269,ENSBTAG00000006280,ENSBTAG00000011088
source	term_name	term_id	adjusted_p_value	negative_log10_of_adjusted_p_value	term_size	query_size	intersection_size	effective_domain_size	intersections
GO:MF	protein binding	GO:0005515	0.00151078	2.8208	7343	303	163	17921	ENSBTAG00000013142,ENSBTAG00000018427,ENSBTAG00000005769,ENSBTAG00000030836,ENSBTAG00000021270,ENSBTAG00000039803,ENSBTAG00000017266,ENSBTAG00000002485,ENSBTAG00000008330,ENSBTAG00000012263,ENSBTAG00000001942,ENSBTAG00000013016,ENSBTAG00000014530,ENSBTAG00000019133,ENSBTAG00000015482,ENSBTAG00000010414,ENSBTAG00000003837,ENSBTAG00000002583,ENSBTAG00000015973,ENSBTAG00000006161,ENSBTAG00000000558,…
GO:BP	actin filament bundle organization	GO:0061572	0.00820807	2.08576	118	314	11	18965	ENSBTAG00000012263,ENSBTAG00000006161,ENSBTAG00000010677,ENSBTAG00000014501,ENSBTAG00000030432,ENSBTAG00000005190,ENSBTAG00000039688,ENSBTAG00000013153,ENSBTAG00000013107,ENSBTAG00000019044,ENSBTAG00000011613
GO:BP	anatomical structure development	GO:0048856	0.00989822	2.00444	4059	314	101	18965	ENSBTAG00000006147,ENSBTAG00000018427,ENSBTAG00000021270,ENSBTAG00000039803,ENSBTAG00000015771,ENSBTAG00000012604,ENSBTAG00000015789,ENSBTAG00000015470,ENSBTAG00000014530,ENSBTAG00000019192,ENSBTAG00000010414,ENSBTAG00000015973,ENSBTAG00000006161,ENSBTAG00000000558,ENSBTAG00000008139,ENSBTAG00000010671,ENSBTAG00000007206,ENSBTAG00000016227,ENSBTAG00000010660,ENSBTAG00000002526,ENSBTAG00000019716,…
GO:BP	multicellular organism development	GO:0007275	0.0122229	1.91283	3355	314	87	18965	ENSBTAG00000006147,ENSBTAG00000018427,ENSBTAG00000021270,ENSBTAG00000015771,ENSBTAG00000012604,ENSBTAG00000015789,ENSBTAG00000015470,ENSBTAG00000014530,ENSBTAG00000019192,ENSBTAG00000010414,ENSBTAG00000015973,ENSBTAG00000006161,ENSBTAG00000000558,ENSBTAG00000008139,ENSBTAG00000010671,ENSBTAG00000016227,ENSBTAG00000010660,ENSBTAG00000019716,ENSBTAG00000006080,ENSBTAG00000011398,ENSBTAG00000008877,…
GO:BP	developmental process	GO:0032502	0.0265506	1.57593	4362	314	105	18965	ENSBTAG00000006147,ENSBTAG00000018427,ENSBTAG00000021270,ENSBTAG00000017407,ENSBTAG00000039803,ENSBTAG00000015771,ENSBTAG00000012604,ENSBTAG00000015789,ENSBTAG00000015470,ENSBTAG00000014530,ENSBTAG00000019192,ENSBTAG00000006625,ENSBTAG00000010414,ENSBTAG00000015973,ENSBTAG00000006161,ENSBTAG00000000558,ENSBTAG00000008139,ENSBTAG00000003994,ENSBTAG00000010671,ENSBTAG00000007206,ENSBTAG00000016227,…
GO:BP	system development	GO:0048731	0.0318998	1.49621	2980	314	78	18965	ENSBTAG00000006147,ENSBTAG00000018427,ENSBTAG00000021270,ENSBTAG00000015771,ENSBTAG00000012604,ENSBTAG00000015789,ENSBTAG00000015470,ENSBTAG00000014530,ENSBTAG00000019192,ENSBTAG00000010414,ENSBTAG00000015973,ENSBTAG00000000558,ENSBTAG00000008139,ENSBTAG00000010671,ENSBTAG00000016227,ENSBTAG00000010660,ENSBTAG00000019716,ENSBTAG00000006080,ENSBTAG00000011398,ENSBTAG00000013176,ENSBTAG00000018810,…
GO:BP	tissue development	GO:0009888	0.0346224	1.46064	1371	314	44	18965	ENSBTAG00000021270,ENSBTAG00000010414,ENSBTAG00000015973,ENSBTAG00000006161,ENSBTAG00000008139,ENSBTAG00000010671,ENSBTAG00000016227,ENSBTAG00000002526,ENSBTAG00000014501,ENSBTAG00000030432,ENSBTAG00000021920,ENSBTAG00000005190,ENSBTAG00000047807,ENSBTAG00000007602,ENSBTAG00000011882,ENSBTAG00000013336,ENSBTAG00000021841,ENSBTAG00000032591,ENSBTAG00000011266,ENSBTAG00000010460,ENSBTAG00000002052,…
GO:BP	actin filament bundle assembly	GO:0051017	0.0447078	1.34962	116	314	10	18965	ENSBTAG00000012263,ENSBTAG00000006161,ENSBTAG00000010677,ENSBTAG00000014501,ENSBTAG00000030432,ENSBTAG00000005190,ENSBTAG00000013153,ENSBTAG00000013107,ENSBTAG00000019044,ENSBTAG00000011613
GO:CC	cytoplasm	GO:0005737	0.00536426	2.27049	8379	315	175	19011	ENSBTAG00000019542,ENSBTAG00000018427,ENSBTAG00000030836,ENSBTAG00000010051,ENSBTAG00000039803,ENSBTAG00000010498,ENSBTAG00000008330,ENSBTAG00000015771,ENSBTAG00000012263,ENSBTAG00000020026,ENSBTAG00000001942,ENSBTAG00000013016,ENSBTAG00000015470,ENSBTAG00000015482,ENSBTAG00000006625,ENSBTAG00000015891,ENSBTAG00000002583,ENSBTAG00000013414,ENSBTAG00000000991,ENSBTAG00000010671,ENSBTAG00000007206,…
GO:CC	cell junction	GO:0030054	0.0136822	1.86384	1219	315	39	19011	ENSBTAG00000034854,ENSBTAG00000018427,ENSBTAG00000002485,ENSBTAG00000012263,ENSBTAG00000015789,ENSBTAG00000015470,ENSBTAG00000014530,ENSBTAG00000011857,ENSBTAG00000010660,ENSBTAG00000008877,ENSBTAG00000037985,ENSBTAG00000014501,ENSBTAG00000018039,ENSBTAG00000021920,ENSBTAG00000006995,ENSBTAG00000002319,ENSBTAG00000005190,ENSBTAG00000047807,ENSBTAG00000038662,ENSBTAG00000001703,ENSBTAG00000000317,…
GO:CC	plasma membrane bounded cell projection	GO:0120025	0.0289146	1.53888	1263	315	39	19011	ENSBTAG00000006147,ENSBTAG00000039803,ENSBTAG00000012604,ENSBTAG00000012263,ENSBTAG00000002583,ENSBTAG00000015973,ENSBTAG00000010671,ENSBTAG00000010660,ENSBTAG00000006080,ENSBTAG00000000668,ENSBTAG00000015426,ENSBTAG00000008877,ENSBTAG00000011890,ENSBTAG00000037985,ENSBTAG00000030432,ENSBTAG00000017421,ENSBTAG00000006995,ENSBTAG00000005190,ENSBTAG00000002448,ENSBTAG00000001703,ENSBTAG00000000317,…
GO:CC	cell projection	GO:0042995	0.0313365	1.50395	1313	315	40	19011	ENSBTAG00000006147,ENSBTAG00000039803,ENSBTAG00000012604,ENSBTAG00000012263,ENSBTAG00000002583,ENSBTAG00000015973,ENSBTAG00000010671,ENSBTAG00000010660,ENSBTAG00000006080,ENSBTAG00000000668,ENSBTAG00000015426,ENSBTAG00000004413,ENSBTAG00000008877,ENSBTAG00000011890,ENSBTAG00000037985,ENSBTAG00000030432,ENSBTAG00000017421,ENSBTAG00000006995,ENSBTAG00000005190,ENSBTAG00000002448,ENSBTAG00000001703,…

## Sheet: enrichment analysis hypo S
# version: e106_eg53_p16_65fcd97
# date: 16/10/2022, 21:16:28
# organism: btaurus
# all results: false
# ordered: false
# no iea: false
# sources: GO:MF,GO:BP,GO:CC,KEGG,REAC,WP,TF,MIRNA,HPA,CORUM,HP
# combined: false
# numeric ns: ENTREZGENE_ACC
# domain scope: annotated
# measure underrepresentation: false
# significance threshold method: g_SCS
# user threshold: 0.05
# no evidences: false
# query genes included: query_1<ENSBTAG00000021997,ENSBTAG00000018855,ENSBTAG00000023652,ENSBTAG00000004154,ENSBTAG00000044835,ENSBTAG00000005353,ENSBTAG00000046176,ENSBTAG00000015752,ENSBTAG00000040055,ENSBTAG00000010254,ENSBTAG00000005085,ENSBTAG00000001082,ENSBTAG00000003832,ENSBTAG00000021512,ENSBTAG00000011881,ENSBTAG00000047879,ENSBTAG00000018424,ENSBTAG00000017764,ENSBTAG00000012653,ENSBTA…
# query genes not included: ENSBTAG00000045647,ENSBTAG00000031364,ENSBTAG00000031916,ENSBTAG00000039456,ENSBTAG00000007793,ENSBTAG00000002855,ENSBTAG00000040550,ENSBTAG00000034302,ENSBTAG00000017896,ENSBTAG00000013711
# query genes duplicates: ENSBTAG00000004789,ENSBTAG00000001173
source	term_name	term_id	adjusted_p_value	negative_log10_of_adjusted_p_value	term_size	query_size	intersection_size	effective_domain_size	intersections
GO:BP	regulation of response to stimulus	GO:0048583	0.00110825	2.95536	2796	116	38	18965	ENSBTAG00000023652,ENSBTAG00000004154,ENSBTAG00000021512,ENSBTAG00000018424,ENSBTAG00000017764,ENSBTAG00000015337,ENSBTAG00000011481,ENSBTAG00000010069,ENSBTAG00000002296,ENSBTAG00000003012,ENSBTAG00000012074,ENSBTAG00000021193,ENSBTAG00000017525,ENSBTAG00000007379,ENSBTAG00000014560,ENSBTAG00000001729,ENSBTAG00000004789,ENSBTAG00000005183,ENSBTAG00000016944,ENSBTAG00000020566,ENSBTAG00000017618,…
GO:BP	regulation of response to stress	GO:0080134	0.00378367	2.42209	914	116	19	18965	ENSBTAG00000023652,ENSBTAG00000004154,ENSBTAG00000021512,ENSBTAG00000018424,ENSBTAG00000011481,ENSBTAG00000002296,ENSBTAG00000003012,ENSBTAG00000021193,ENSBTAG00000017525,ENSBTAG00000001729,ENSBTAG00000005183,ENSBTAG00000016944,ENSBTAG00000020566,ENSBTAG00000017618,ENSBTAG00000001834,ENSBTAG00000013863,ENSBTAG00000005980,ENSBTAG00000014465,ENSBTAG00000025021
GO:BP	cellular developmental process	GO:0048869	0.00431458	2.36506	2832	116	37	18965	ENSBTAG00000004154,ENSBTAG00000046176,ENSBTAG00000021512,ENSBTAG00000018424,ENSBTAG00000017764,ENSBTAG00000012653,ENSBTAG00000019290,ENSBTAG00000012030,ENSBTAG00000002518,ENSBTAG00000010772,ENSBTAG00000010069,ENSBTAG00000012074,ENSBTAG00000021193,ENSBTAG00000007379,ENSBTAG00000001156,ENSBTAG00000006282,ENSBTAG00000008420,ENSBTAG00000014560,ENSBTAG00000001729,ENSBTAG00000021576,ENSBTAG00000020566,…
GO:BP	cell differentiation	GO:0030154	0.00979507	2.00899	2810	116	36	18965	ENSBTAG00000004154,ENSBTAG00000046176,ENSBTAG00000021512,ENSBTAG00000018424,ENSBTAG00000017764,ENSBTAG00000012653,ENSBTAG00000012030,ENSBTAG00000002518,ENSBTAG00000010772,ENSBTAG00000010069,ENSBTAG00000012074,ENSBTAG00000021193,ENSBTAG00000007379,ENSBTAG00000001156,ENSBTAG00000006282,ENSBTAG00000008420,ENSBTAG00000014560,ENSBTAG00000001729,ENSBTAG00000021576,ENSBTAG00000020566,ENSBTAG00000004475,…
GO:BP	lymphocyte differentiation	GO:0030098	0.0167714	1.77543	291	116	10	18965	ENSBTAG00000021512,ENSBTAG00000010069,ENSBTAG00000012074,ENSBTAG00000001156,ENSBTAG00000006282,ENSBTAG00000014560,ENSBTAG00000001729,ENSBTAG00000002929,ENSBTAG00000014698,ENSBTAG00000040361
GO:BP	anatomical structure development	GO:0048856	0.0205435	1.68732	4059	116	45	18965	ENSBTAG00000004154,ENSBTAG00000046176,ENSBTAG00000021512,ENSBTAG00000018424,ENSBTAG00000017764,ENSBTAG00000012653,ENSBTAG00000015337,ENSBTAG00000030258,ENSBTAG00000019290,ENSBTAG00000012030,ENSBTAG00000002518,ENSBTAG00000010772,ENSBTAG00000010069,ENSBTAG00000012074,ENSBTAG00000021193,ENSBTAG00000007379,ENSBTAG00000001156,ENSBTAG00000006282,ENSBTAG00000008420,ENSBTAG00000014560,ENSBTAG00000001729,…
GO:BP	regulation of multicellular organismal process	GO:0051239	0.0236758	1.62569	1866	116	27	18965	ENSBTAG00000023652,ENSBTAG00000021512,ENSBTAG00000017764,ENSBTAG00000015337,ENSBTAG00000019294,ENSBTAG00000002518,ENSBTAG00000011481,ENSBTAG00000010069,ENSBTAG00000002296,ENSBTAG00000012074,ENSBTAG00000021193,ENSBTAG00000017525,ENSBTAG00000006282,ENSBTAG00000014560,ENSBTAG00000001729,ENSBTAG00000020566,ENSBTAG00000025200,ENSBTAG00000004475,ENSBTAG00000017685,ENSBTAG00000006801,ENSBTAG00000015106,…
GO:BP	negative regulation of response to stimulus	GO:0048585	0.0283833	1.54694	1150	116	20	18965	ENSBTAG00000023652,ENSBTAG00000004154,ENSBTAG00000021512,ENSBTAG00000018424,ENSBTAG00000010069,ENSBTAG00000021193,ENSBTAG00000017525,ENSBTAG00000014560,ENSBTAG00000001729,ENSBTAG00000005183,ENSBTAG00000016944,ENSBTAG00000020566,ENSBTAG00000013863,ENSBTAG00000021904,ENSBTAG00000002929,ENSBTAG00000046547,ENSBTAG00000014465,ENSBTAG00000040361,ENSBTAG00000047706,ENSBTAG00000014270
GO:BP	system development	GO:0048731	0.0366781	1.43559	2980	116	36	18965	ENSBTAG00000004154,ENSBTAG00000021512,ENSBTAG00000018424,ENSBTAG00000017764,ENSBTAG00000012653,ENSBTAG00000015337,ENSBTAG00000012030,ENSBTAG00000002518,ENSBTAG00000010069,ENSBTAG00000012074,ENSBTAG00000007379,ENSBTAG00000001156,ENSBTAG00000006282,ENSBTAG00000008420,ENSBTAG00000014560,ENSBTAG00000001729,ENSBTAG00000001173,ENSBTAG00000020566,ENSBTAG00000025200,ENSBTAG00000004475,ENSBTAG00000017685,…
GO:BP	leukocyte activation involved in immune response	GO:0002366	0.0459474	1.33774	201	116	8	18965	ENSBTAG00000021512,ENSBTAG00000012074,ENSBTAG00000001156,ENSBTAG00000006282,ENSBTAG00000014560,ENSBTAG00000020566,ENSBTAG00000002929,ENSBTAG00000040361
GO:BP	mononuclear cell differentiation	GO:1903131	0.0480194	1.31858	329	116	10	18965	ENSBTAG00000021512,ENSBTAG00000010069,ENSBTAG00000012074,ENSBTAG00000001156,ENSBTAG00000006282,ENSBTAG00000014560,ENSBTAG00000001729,ENSBTAG00000002929,ENSBTAG00000014698,ENSBTAG00000040361
GO:BP	cell activation involved in immune response	GO:0002263	0.0493039	1.30712	203	116	8	18965	ENSBTAG00000021512,ENSBTAG00000012074,ENSBTAG00000001156,ENSBTAG00000006282,ENSBTAG00000014560,ENSBTAG00000020566,ENSBTAG00000002929,ENSBTAG00000040361
GO:BP	T cell differentiation	GO:0030217	0.0493039	1.30712	203	116	8	18965	ENSBTAG00000021512,ENSBTAG00000010069,ENSBTAG00000012074,ENSBTAG00000014560,ENSBTAG00000001729,ENSBTAG00000002929,ENSBTAG00000014698,ENSBTAG00000040361
GO:CC	desmosome	GO:0030057	0.0294117	1.53148	17	106	3	19011	ENSBTAG00000017685,ENSBTAG00000015106,ENSBTAG00000039483

## Sheet: enrichment analysis Hyper NS
# version: e106_eg53_p16_65fcd97
# date: 16/10/2022, 21:13:23
# organism: btaurus
# all results: false
# ordered: false
# no iea: false
# sources: GO:MF,GO:BP,GO:CC,KEGG,REAC,WP,TF,MIRNA,HPA,CORUM,HP
# combined: false
# numeric ns: ENTREZGENE_ACC
# domain scope: annotated
# measure underrepresentation: false
# significance threshold method: g_SCS
# user threshold: 0.05
# no evidences: false
# query genes included: query_1<ENSBTAG00000035175,ENSBTAG00000009851,ENSBTAG00000014889,ENSBTAG00000008562,ENSBTAG00000014797,ENSBTAG00000020378,ENSBTAG00000005091,ENSBTAG00000032217,ENSBTAG00000031572,ENSBTAG00000045446,ENSBTAG00000006147,ENSBTAG00000001331,ENSBTAG00000016026,ENSBTAG00000008299,ENSBTAG00000021899,ENSBTAG00000030593,ENSBTAG00000013916,ENSBTAG00000004835,ENSBTAG00000002295,ENSBTA…
# query genes not included: ENSBTAG00000043409,ENSBTAG00000046308,ENSBTAG00000027832,ENSBTAG00000045742,ENSBTAG00000001422,ENSBTAG00000047887,ENSBTAG00000042501,ENSBTAG00000011933,ENSBTAG00000037657,ENSBTAG00000042760,ENSBTAG00000014996,ENSBTAG00000001262,ENSBTAG00000045814,ENSBTAG00000046364,ENSBTAG00000042403,ENSBTAG00000045546,ENSBTAG00000025280,ENSBTAG00000003113,ENSBTAG00000014259,ENSBTAG000…
# query genes duplicates: ENSBTAG00000011682,ENSBTAG00000017764,ENSBTAG00000009655,ENSBTAG00000032121,ENSBTAG00000008129,ENSBTAG00000005493,ENSBTAG00000000816,ENSBTAG00000005915,ENSBTAG00000046467,ENSBTAG00000044158,ENSBTAG00000017824,ENSBTAG00000008860,ENSBTAG00000003820,ENSBTAG00000021433,ENSBTAG00000001305,ENSBTAG00000004035,ENSBTAG00000009554
source	term_name	term_id	adjusted_p_value	negative_log10_of_adjusted_p_value	term_size	query_size	intersection_size	effective_domain_size	intersections
GO:MF	protein binding	GO:0005515	4.04787e-09	8.39277	7343	461	260	17921	ENSBTAG00000009851,ENSBTAG00000020378,ENSBTAG00000031572,ENSBTAG00000016026,ENSBTAG00000008299,ENSBTAG00000013916,ENSBTAG00000002295,ENSBTAG00000010362,ENSBTAG00000004177,ENSBTAG00000018502,ENSBTAG00000045902,ENSBTAG00000017122,ENSBTAG00000008952,ENSBTAG00000003403,ENSBTAG00000017877,ENSBTAG00000005796,ENSBTAG00000003220,ENSBTAG00000047731,ENSBTAG00000014841,ENSBTAG00000018711,ENSBTAG00000007281,…
GO:MF	binding	GO:0005488	2.78558e-05	4.55509	13112	461	385	17921	ENSBTAG00000009851,ENSBTAG00000020378,ENSBTAG00000005091,ENSBTAG00000031572,ENSBTAG00000006147,ENSBTAG00000016026,ENSBTAG00000008299,ENSBTAG00000021899,ENSBTAG00000013916,ENSBTAG00000004835,ENSBTAG00000002295,ENSBTAG00000010362,ENSBTAG00000004177,ENSBTAG00000011682,ENSBTAG00000016784,ENSBTAG00000018502,ENSBTAG00000011390,ENSBTAG00000021832,ENSBTAG00000045902,ENSBTAG00000017122,ENSBTAG00000008952,…
GO:MF	cation binding	GO:0043169	3.72807e-05	4.42852	2570	461	108	17921	ENSBTAG00000005091,ENSBTAG00000021899,ENSBTAG00000013916,ENSBTAG00000011682,ENSBTAG00000016784,ENSBTAG00000011390,ENSBTAG00000021832,ENSBTAG00000017122,ENSBTAG00000003403,ENSBTAG00000031358,ENSBTAG00000002721,ENSBTAG00000017764,ENSBTAG00000032077,ENSBTAG00000005483,ENSBTAG00000007592,ENSBTAG00000032183,ENSBTAG00000014683,ENSBTAG00000008129,ENSBTAG00000030189,ENSBTAG00000019353,ENSBTAG00000015449,…
GO:MF	metal ion binding	GO:0046872	0.000190742	3.71955	2494	461	103	17921	ENSBTAG00000005091,ENSBTAG00000021899,ENSBTAG00000013916,ENSBTAG00000011682,ENSBTAG00000016784,ENSBTAG00000021832,ENSBTAG00000017122,ENSBTAG00000003403,ENSBTAG00000031358,ENSBTAG00000002721,ENSBTAG00000017764,ENSBTAG00000032077,ENSBTAG00000005483,ENSBTAG00000007592,ENSBTAG00000032183,ENSBTAG00000014683,ENSBTAG00000008129,ENSBTAG00000030189,ENSBTAG00000019353,ENSBTAG00000015449,ENSBTAG00000014324,…
GO:MF	ion binding	GO:0043167	0.000690505	3.16083	4208	461	152	17921	ENSBTAG00000005091,ENSBTAG00000021899,ENSBTAG00000013916,ENSBTAG00000011682,ENSBTAG00000016784,ENSBTAG00000011390,ENSBTAG00000021832,ENSBTAG00000045902,ENSBTAG00000017122,ENSBTAG00000003403,ENSBTAG00000004885,ENSBTAG00000003799,ENSBTAG00000031358,ENSBTAG00000018010,ENSBTAG00000002721,ENSBTAG00000020510,ENSBTAG00000003849,ENSBTAG00000017764,ENSBTAG00000044023,ENSBTAG00000002340,ENSBTAG00000032077,…
GO:MF	protein domain specific binding	GO:0019904	0.00545752	2.263	445	461	28	17921	ENSBTAG00000009851,ENSBTAG00000020378,ENSBTAG00000002295,ENSBTAG00000047731,ENSBTAG00000017124,ENSBTAG00000004078,ENSBTAG00000006828,ENSBTAG00000006844,ENSBTAG00000024275,ENSBTAG00000009065,ENSBTAG00000018996,ENSBTAG00000010242,ENSBTAG00000008938,ENSBTAG00000008665,ENSBTAG00000010978,ENSBTAG00000013236,ENSBTAG00000010745,ENSBTAG00000016012,ENSBTAG00000020067,ENSBTAG00000004736,ENSBTAG00000027024,…
GO:MF	identical protein binding	GO:0042802	0.0150783	1.82165	1466	461	63	17921	ENSBTAG00000009851,ENSBTAG00000002295,ENSBTAG00000045902,ENSBTAG00000008952,ENSBTAG00000003403,ENSBTAG00000017877,ENSBTAG00000003799,ENSBTAG00000017124,ENSBTAG00000031358,ENSBTAG00000021480,ENSBTAG00000004078,ENSBTAG00000010428,ENSBTAG00000015312,ENSBTAG00000017439,ENSBTAG00000021626,ENSBTAG00000024275,ENSBTAG00000001315,ENSBTAG00000014827,ENSBTAG00000034867,ENSBTAG00000009065,ENSBTAG00000018996,…
GO:MF	protein-macromolecule adaptor activity	GO:0030674	0.0187214	1.72766	195	461	16	17921	ENSBTAG00000030180,ENSBTAG00000003476,ENSBTAG00000010641,ENSBTAG00000025450,ENSBTAG00000010497,ENSBTAG00000019964,ENSBTAG00000006949,ENSBTAG00000019520,ENSBTAG00000019180,ENSBTAG00000006601,ENSBTAG00000004736,ENSBTAG00000010882,ENSBTAG00000016577,ENSBTAG00000002880,ENSBTAG00000004895,ENSBTAG00000002095
GO:MF	protein C-terminus binding	GO:0008022	0.0212686	1.67226	118	461	12	17921	ENSBTAG00000020378,ENSBTAG00000017122,ENSBTAG00000017124,ENSBTAG00000011826,ENSBTAG00000013184,ENSBTAG00000024275,ENSBTAG00000046684,ENSBTAG00000002742,ENSBTAG00000008938,ENSBTAG00000016462,ENSBTAG00000016577,ENSBTAG00000021773
GO:MF	molecular adaptor activity	GO:0060090	0.0414907	1.38205	276	461	19	17921	ENSBTAG00000020378,ENSBTAG00000024723,ENSBTAG00000030180,ENSBTAG00000003476,ENSBTAG00000010641,ENSBTAG00000025450,ENSBTAG00000010497,ENSBTAG00000019964,ENSBTAG00000006949,ENSBTAG00000019520,ENSBTAG00000023417,ENSBTAG00000019180,ENSBTAG00000006601,ENSBTAG00000004736,ENSBTAG00000010882,ENSBTAG00000016577,ENSBTAG00000002880,ENSBTAG00000004895,ENSBTAG00000002095
GO:MF	protein kinase binding	GO:0019901	0.0426303	1.37028	474	461	27	17921	ENSBTAG00000020378,ENSBTAG00000002295,ENSBTAG00000017764,ENSBTAG00000006359,ENSBTAG00000015449,ENSBTAG00000005493,ENSBTAG00000021675,ENSBTAG00000018373,ENSBTAG00000006532,ENSBTAG00000009065,ENSBTAG00000018996,ENSBTAG00000002742,ENSBTAG00000011307,ENSBTAG00000010497,ENSBTAG00000019964,ENSBTAG00000000347,ENSBTAG00000010696,ENSBTAG00000015599,ENSBTAG00000046291,ENSBTAG00000019180,ENSBTAG00000006601,…
GO:BP	anatomical structure development	GO:0048856	2.3507e-09	8.6288	4059	461	164	18965	ENSBTAG00000009851,ENSBTAG00000008562,ENSBTAG00000020378,ENSBTAG00000005091,ENSBTAG00000031572,ENSBTAG00000006147,ENSBTAG00000004835,ENSBTAG00000002295,ENSBTAG00000004177,ENSBTAG00000011390,ENSBTAG00000045902,ENSBTAG00000017122,ENSBTAG00000004885,ENSBTAG00000017574,ENSBTAG00000014841,ENSBTAG00000007281,ENSBTAG00000007446,ENSBTAG00000019010,ENSBTAG00000020510,ENSBTAG00000017764,ENSBTAG00000044023,…
GO:BP	developmental process	GO:0032502	8.08029e-09	8.09257	4362	461	171	18965	ENSBTAG00000009851,ENSBTAG00000008562,ENSBTAG00000020378,ENSBTAG00000005091,ENSBTAG00000031572,ENSBTAG00000006147,ENSBTAG00000013916,ENSBTAG00000004835,ENSBTAG00000002295,ENSBTAG00000004177,ENSBTAG00000011390,ENSBTAG00000045902,ENSBTAG00000017122,ENSBTAG00000004885,ENSBTAG00000017574,ENSBTAG00000014841,ENSBTAG00000007281,ENSBTAG00000007446,ENSBTAG00000019010,ENSBTAG00000020510,ENSBTAG00000017764,…
GO:BP	localization	GO:0051179	2.20667e-08	7.65626	4876	461	184	18965	ENSBTAG00000009851,ENSBTAG00000014797,ENSBTAG00000020378,ENSBTAG00000031572,ENSBTAG00000002295,ENSBTAG00000010362,ENSBTAG00000011390,ENSBTAG00000045902,ENSBTAG00000003403,ENSBTAG00000007247,ENSBTAG00000004885,ENSBTAG00000017574,ENSBTAG00000014841,ENSBTAG00000021862,ENSBTAG00000007281,ENSBTAG00000000664,ENSBTAG00000017124,ENSBTAG00000018010,ENSBTAG00000006167,ENSBTAG00000012805,ENSBTAG00000009296,…
GO:BP	regulation of signaling	GO:0023051	4.91754e-08	7.30825	2378	461	109	18965	ENSBTAG00000009851,ENSBTAG00000008562,ENSBTAG00000020378,ENSBTAG00000005091,ENSBTAG00000031572,ENSBTAG00000018502,ENSBTAG00000045902,ENSBTAG00000008952,ENSBTAG00000003403,ENSBTAG00000017574,ENSBTAG00000014841,ENSBTAG00000018711,ENSBTAG00000010428,ENSBTAG00000010644,ENSBTAG00000008129,ENSBTAG00000015312,ENSBTAG00000006844,ENSBTAG00000015449,ENSBTAG00000001817,ENSBTAG00000014828,ENSBTAG00000018655,…
GO:BP	regulation of cell communication	GO:0010646	8.28666e-08	7.08162	2367	461	108	18965	ENSBTAG00000009851,ENSBTAG00000008562,ENSBTAG00000020378,ENSBTAG00000005091,ENSBTAG00000031572,ENSBTAG00000018502,ENSBTAG00000045902,ENSBTAG00000008952,ENSBTAG00000003403,ENSBTAG00000017574,ENSBTAG00000014841,ENSBTAG00000018711,ENSBTAG00000010428,ENSBTAG00000010644,ENSBTAG00000008129,ENSBTAG00000015312,ENSBTAG00000006844,ENSBTAG00000015449,ENSBTAG00000001817,ENSBTAG00000014828,ENSBTAG00000018655,…
GO:BP	system development	GO:0048731	9.05771e-08	7.04298	2980	461	127	18965	ENSBTAG00000009851,ENSBTAG00000008562,ENSBTAG00000020378,ENSBTAG00000005091,ENSBTAG00000031572,ENSBTAG00000006147,ENSBTAG00000004835,ENSBTAG00000002295,ENSBTAG00000045902,ENSBTAG00000004885,ENSBTAG00000017574,ENSBTAG00000014841,ENSBTAG00000007281,ENSBTAG00000007446,ENSBTAG00000019010,ENSBTAG00000020510,ENSBTAG00000017764,ENSBTAG00000044023,ENSBTAG00000006359,ENSBTAG00000014977,ENSBTAG00000007592,…
GO:BP	cellular developmental process	GO:0048869	2.71487e-07	6.56625	2832	461	121	18965	ENSBTAG00000009851,ENSBTAG00000005091,ENSBTAG00000031572,ENSBTAG00000006147,ENSBTAG00000004835,ENSBTAG00000002295,ENSBTAG00000004177,ENSBTAG00000045902,ENSBTAG00000004885,ENSBTAG00000017574,ENSBTAG00000014841,ENSBTAG00000007281,ENSBTAG00000007446,ENSBTAG00000019010,ENSBTAG00000020510,ENSBTAG00000017764,ENSBTAG00000044023,ENSBTAG00000002340,ENSBTAG00000009839,ENSBTAG00000006359,ENSBTAG00000014977,…
GO:BP	cell differentiation	GO:0030154	3.45496e-07	6.46156	2810	461	120	18965	ENSBTAG00000009851,ENSBTAG00000005091,ENSBTAG00000031572,ENSBTAG00000006147,ENSBTAG00000004835,ENSBTAG00000002295,ENSBTAG00000004177,ENSBTAG00000045902,ENSBTAG00000004885,ENSBTAG00000017574,ENSBTAG00000014841,ENSBTAG00000007281,ENSBTAG00000007446,ENSBTAG00000019010,ENSBTAG00000020510,ENSBTAG00000017764,ENSBTAG00000044023,ENSBTAG00000002340,ENSBTAG00000009839,ENSBTAG00000006359,ENSBTAG00000014977,…
GO:BP	multicellular organism development	GO:0007275	4.65731e-07	6.33186	3355	461	136	18965	ENSBTAG00000009851,ENSBTAG00000008562,ENSBTAG00000020378,ENSBTAG00000005091,ENSBTAG00000031572,ENSBTAG00000006147,ENSBTAG00000004835,ENSBTAG00000002295,ENSBTAG00000045902,ENSBTAG00000004885,ENSBTAG00000017574,ENSBTAG00000014841,ENSBTAG00000007281,ENSBTAG00000007446,ENSBTAG00000019010,ENSBTAG00000020510,ENSBTAG00000017764,ENSBTAG00000044023,ENSBTAG00000002604,ENSBTAG00000006359,ENSBTAG00000014977,…
GO:BP	regulation of signal transduction	GO:0009966	6.36683e-07	6.19608	2104	461	97	18965	ENSBTAG00000009851,ENSBTAG00000008562,ENSBTAG00000020378,ENSBTAG00000005091,ENSBTAG00000031572,ENSBTAG00000018502,ENSBTAG00000045902,ENSBTAG00000008952,ENSBTAG00000003403,ENSBTAG00000017574,ENSBTAG00000014841,ENSBTAG00000018711,ENSBTAG00000010428,ENSBTAG00000010644,ENSBTAG00000015312,ENSBTAG00000006844,ENSBTAG00000015449,ENSBTAG00000001817,ENSBTAG00000018655,ENSBTAG00000009996,ENSBTAG00000025443,…
GO:BP	establishment of localization	GO:0051234	7.8654e-07	6.10428	3585	461	142	18965	ENSBTAG00000014797,ENSBTAG00000020378,ENSBTAG00000002295,ENSBTAG00000010362,ENSBTAG00000011390,ENSBTAG00000045902,ENSBTAG00000007247,ENSBTAG00000017574,ENSBTAG00000021862,ENSBTAG00000000664,ENSBTAG00000017124,ENSBTAG00000018010,ENSBTAG00000006167,ENSBTAG00000012805,ENSBTAG00000009296,ENSBTAG00000002340,ENSBTAG00000032077,ENSBTAG00000004078,ENSBTAG00000005483,ENSBTAG00000018180,ENSBTAG00000006828,…
GO:BP	positive regulation of biological process	GO:0048518	8.26681e-07	6.08266	4642	461	172	18965	ENSBTAG00000009851,ENSBTAG00000008562,ENSBTAG00000020378,ENSBTAG00000016026,ENSBTAG00000008299,ENSBTAG00000021899,ENSBTAG00000004835,ENSBTAG00000002295,ENSBTAG00000018502,ENSBTAG00000045902,ENSBTAG00000003403,ENSBTAG00000004885,ENSBTAG00000017574,ENSBTAG00000014841,ENSBTAG00000007281,ENSBTAG00000007446,ENSBTAG00000017124,ENSBTAG00000014482,ENSBTAG00000019010,ENSBTAG00000021943,ENSBTAG00000020510,…
GO:BP	cell development	GO:0048468	2.31583e-06	5.63529	1460	461	74	18965	ENSBTAG00000009851,ENSBTAG00000005091,ENSBTAG00000006147,ENSBTAG00000045902,ENSBTAG00000017574,ENSBTAG00000014841,ENSBTAG00000007281,ENSBTAG00000007446,ENSBTAG00000019010,ENSBTAG00000020510,ENSBTAG00000017764,ENSBTAG00000044023,ENSBTAG00000006359,ENSBTAG00000014977,ENSBTAG00000007592,ENSBTAG00000006828,ENSBTAG00000019157,ENSBTAG00000010644,ENSBTAG00000010634,ENSBTAG00000006844,ENSBTAG00000016795,…
GO:BP	positive regulation of cellular process	GO:0048522	7.82833e-06	5.10633	4198	461	156	18965	ENSBTAG00000009851,ENSBTAG00000008562,ENSBTAG00000020378,ENSBTAG00000016026,ENSBTAG00000004835,ENSBTAG00000002295,ENSBTAG00000018502,ENSBTAG00000045902,ENSBTAG00000004885,ENSBTAG00000017574,ENSBTAG00000014841,ENSBTAG00000007281,ENSBTAG00000017124,ENSBTAG00000014482,ENSBTAG00000021943,ENSBTAG00000020510,ENSBTAG00000017764,ENSBTAG00000044023,ENSBTAG00000006359,ENSBTAG00000004078,ENSBTAG00000014977,…
GO:BP	regulation of response to stimulus	GO:0048583	9.05371e-06	5.04317	2796	461	115	18965	ENSBTAG00000009851,ENSBTAG00000008562,ENSBTAG00000020378,ENSBTAG00000005091,ENSBTAG00000031572,ENSBTAG00000008299,ENSBTAG00000021899,ENSBTAG00000018502,ENSBTAG00000045902,ENSBTAG00000008952,ENSBTAG00000003403,ENSBTAG00000017574,ENSBTAG00000014841,ENSBTAG00000018711,ENSBTAG00000007281,ENSBTAG00000019010,ENSBTAG00000017764,ENSBTAG00000010428,ENSBTAG00000010644,ENSBTAG00000015312,ENSBTAG00000021626,…
GO:BP	regulation of cellular process	GO:0050794	9.5212e-06	5.02131	9623	461	295	18965	ENSBTAG00000035175,ENSBTAG00000009851,ENSBTAG00000014889,ENSBTAG00000008562,ENSBTAG00000020378,ENSBTAG00000005091,ENSBTAG00000031572,ENSBTAG00000006147,ENSBTAG00000016026,ENSBTAG00000008299,ENSBTAG00000021899,ENSBTAG00000004835,ENSBTAG00000002295,ENSBTAG00000010362,ENSBTAG00000011682,ENSBTAG00000018502,ENSBTAG00000045902,ENSBTAG00000008952,ENSBTAG00000003403,ENSBTAG00000005393,ENSBTAG00000004885,…
GO:BP	cellular localization	GO:0051641	1.41059e-05	4.8506	2073	461	92	18965	ENSBTAG00000014797,ENSBTAG00000020378,ENSBTAG00000031572,ENSBTAG00000002295,ENSBTAG00000007247,ENSBTAG00000017574,ENSBTAG00000017124,ENSBTAG00000006167,ENSBTAG00000002340,ENSBTAG00000005483,ENSBTAG00000018180,ENSBTAG00000006828,ENSBTAG00000045785,ENSBTAG00000011826,ENSBTAG00000017439,ENSBTAG00000021626,ENSBTAG00000005493,ENSBTAG00000016352,ENSBTAG00000013184,ENSBTAG00000005779,ENSBTAG00000030366,…
GO:BP	intracellular signal transduction	GO:0035556	1.76758e-05	4.75262	1895	461	86	18965	ENSBTAG00000035175,ENSBTAG00000009851,ENSBTAG00000020378,ENSBTAG00000005091,ENSBTAG00000002295,ENSBTAG00000045902,ENSBTAG00000008952,ENSBTAG00000005393,ENSBTAG00000014841,ENSBTAG00000018711,ENSBTAG00000017124,ENSBTAG00000017764,ENSBTAG00000006828,ENSBTAG00000010428,ENSBTAG00000015312,ENSBTAG00000010634,ENSBTAG00000015449,ENSBTAG00000015144,ENSBTAG00000001817,ENSBTAG00000018655,ENSBTAG00000009996,…
GO:BP	positive regulation of macromolecule metabolic process	GO:0010604	2.56061e-05	4.59166	2615	461	108	18965	ENSBTAG00000009851,ENSBTAG00000020378,ENSBTAG00000016026,ENSBTAG00000008299,ENSBTAG00000002295,ENSBTAG00000045902,ENSBTAG00000003403,ENSBTAG00000004885,ENSBTAG00000017574,ENSBTAG00000014841,ENSBTAG00000007446,ENSBTAG00000021943,ENSBTAG00000017764,ENSBTAG00000044023,ENSBTAG00000004078,ENSBTAG00000014977,ENSBTAG00000007592,ENSBTAG00000006828,ENSBTAG00000011804,ENSBTAG00000014683,ENSBTAG00000006844,…
GO:BP	biological regulation	GO:0065007	2.83998e-05	4.54668	10997	461	325	18965	ENSBTAG00000035175,ENSBTAG00000009851,ENSBTAG00000014889,ENSBTAG00000008562,ENSBTAG00000020378,ENSBTAG00000005091,ENSBTAG00000031572,ENSBTAG00000006147,ENSBTAG00000016026,ENSBTAG00000008299,ENSBTAG00000021899,ENSBTAG00000004835,ENSBTAG00000002295,ENSBTAG00000010362,ENSBTAG00000011682,ENSBTAG00000018502,ENSBTAG00000011390,ENSBTAG00000045902,ENSBTAG00000008952,ENSBTAG00000003403,ENSBTAG00000005393,…
GO:BP	establishment of localization in cell	GO:0051649	3.24279e-05	4.48908	1404	461	69	18965	ENSBTAG00000014797,ENSBTAG00000020378,ENSBTAG00000002295,ENSBTAG00000007247,ENSBTAG00000017574,ENSBTAG00000017124,ENSBTAG00000006167,ENSBTAG00000002340,ENSBTAG00000018180,ENSBTAG00000006828,ENSBTAG00000045785,ENSBTAG00000011826,ENSBTAG00000017439,ENSBTAG00000021626,ENSBTAG00000005493,ENSBTAG00000016352,ENSBTAG00000013184,ENSBTAG00000030366,ENSBTAG00000006532,ENSBTAG00000018790,ENSBTAG00000020713,…
GO:BP	transport	GO:0006810	3.88552e-05	4.41055	3447	461	132	18965	ENSBTAG00000014797,ENSBTAG00000020378,ENSBTAG00000002295,ENSBTAG00000010362,ENSBTAG00000011390,ENSBTAG00000045902,ENSBTAG00000017574,ENSBTAG00000021862,ENSBTAG00000000664,ENSBTAG00000018010,ENSBTAG00000006167,ENSBTAG00000012805,ENSBTAG00000009296,ENSBTAG00000002340,ENSBTAG00000032077,ENSBTAG00000004078,ENSBTAG00000005483,ENSBTAG00000018180,ENSBTAG00000006828,ENSBTAG00000045785,ENSBTAG00000014683,…
GO:BP	regulation of biological process	GO:0050789	5.06688e-05	4.29526	10390	461	310	18965	ENSBTAG00000035175,ENSBTAG00000009851,ENSBTAG00000014889,ENSBTAG00000008562,ENSBTAG00000020378,ENSBTAG00000005091,ENSBTAG00000031572,ENSBTAG00000006147,ENSBTAG00000016026,ENSBTAG00000008299,ENSBTAG00000021899,ENSBTAG00000004835,ENSBTAG00000002295,ENSBTAG00000010362,ENSBTAG00000011682,ENSBTAG00000018502,ENSBTAG00000045902,ENSBTAG00000008952,ENSBTAG00000003403,ENSBTAG00000005393,ENSBTAG00000004885,…
GO:BP	cell surface receptor signaling pathway	GO:0007166	5.95027e-05	4.22546	2040	461	89	18965	ENSBTAG00000009851,ENSBTAG00000008562,ENSBTAG00000031572,ENSBTAG00000008299,ENSBTAG00000002295,ENSBTAG00000011682,ENSBTAG00000018502,ENSBTAG00000045902,ENSBTAG00000003403,ENSBTAG00000004885,ENSBTAG00000003220,ENSBTAG00000017574,ENSBTAG00000007281,ENSBTAG00000007446,ENSBTAG00000019010,ENSBTAG00000020510,ENSBTAG00000044023,ENSBTAG00000006359,ENSBTAG00000010428,ENSBTAG00000010644,ENSBTAG00000015312,…
GO:BP	regulation of localization	GO:0032879	7.0654e-05	4.15086	1890	461	84	18965	ENSBTAG00000009851,ENSBTAG00000020378,ENSBTAG00000045902,ENSBTAG00000003403,ENSBTAG00000004885,ENSBTAG00000017574,ENSBTAG00000007281,ENSBTAG00000017124,ENSBTAG00000012805,ENSBTAG00000032077,ENSBTAG00000006359,ENSBTAG00000004078,ENSBTAG00000000771,ENSBTAG00000006828,ENSBTAG00000008129,ENSBTAG00000017439,ENSBTAG00000021626,ENSBTAG00000048273,ENSBTAG00000006844,ENSBTAG00000019353,ENSBTAG00000014828,…
GO:BP	positive regulation of metabolic process	GO:0009893	7.97736e-05	4.09814	2838	461	113	18965	ENSBTAG00000009851,ENSBTAG00000020378,ENSBTAG00000016026,ENSBTAG00000008299,ENSBTAG00000002295,ENSBTAG00000045902,ENSBTAG00000003403,ENSBTAG00000004885,ENSBTAG00000017574,ENSBTAG00000014841,ENSBTAG00000007446,ENSBTAG00000021943,ENSBTAG00000020510,ENSBTAG00000017764,ENSBTAG00000044023,ENSBTAG00000004078,ENSBTAG00000014977,ENSBTAG00000007592,ENSBTAG00000006828,ENSBTAG00000011804,ENSBTAG00000014683,…
GO:BP	positive regulation of cellular metabolic process	GO:0031325	0.000198799	3.70159	2452	461	100	18965	ENSBTAG00000009851,ENSBTAG00000020378,ENSBTAG00000016026,ENSBTAG00000002295,ENSBTAG00000045902,ENSBTAG00000004885,ENSBTAG00000017574,ENSBTAG00000014841,ENSBTAG00000021943,ENSBTAG00000020510,ENSBTAG00000017764,ENSBTAG00000004078,ENSBTAG00000014977,ENSBTAG00000007592,ENSBTAG00000006828,ENSBTAG00000011804,ENSBTAG00000006844,ENSBTAG00000001817,ENSBTAG00000018655,ENSBTAG00000008520,ENSBTAG00000009996,…
GO:BP	regulation of protein modification process	GO:0031399	0.000234371	3.6301	1123	461	57	18965	ENSBTAG00000009851,ENSBTAG00000020378,ENSBTAG00000002295,ENSBTAG00000045902,ENSBTAG00000005393,ENSBTAG00000004885,ENSBTAG00000017574,ENSBTAG00000014841,ENSBTAG00000021943,ENSBTAG00000006359,ENSBTAG00000006828,ENSBTAG00000018660,ENSBTAG00000015449,ENSBTAG00000018655,ENSBTAG00000025443,ENSBTAG00000014827,ENSBTAG00000009065,ENSBTAG00000018996,ENSBTAG00000021872,ENSBTAG00000010497,ENSBTAG00000019964,…
GO:BP	nervous system development	GO:0007399	0.000274218	3.5619	1544	461	71	18965	ENSBTAG00000009851,ENSBTAG00000020378,ENSBTAG00000005091,ENSBTAG00000004835,ENSBTAG00000002295,ENSBTAG00000045902,ENSBTAG00000014841,ENSBTAG00000007281,ENSBTAG00000007446,ENSBTAG00000019010,ENSBTAG00000020510,ENSBTAG00000044023,ENSBTAG00000007592,ENSBTAG00000008129,ENSBTAG00000010634,ENSBTAG00000006844,ENSBTAG00000016795,ENSBTAG00000020709,ENSBTAG00000013184,ENSBTAG00000014906,ENSBTAG00000020665,…
GO:BP	multicellular organismal process	GO:0032501	0.000291948	3.53469	5344	461	181	18965	ENSBTAG00000009851,ENSBTAG00000008562,ENSBTAG00000020378,ENSBTAG00000005091,ENSBTAG00000031572,ENSBTAG00000006147,ENSBTAG00000008299,ENSBTAG00000021899,ENSBTAG00000013916,ENSBTAG00000004835,ENSBTAG00000002295,ENSBTAG00000004177,ENSBTAG00000011390,ENSBTAG00000045902,ENSBTAG00000004885,ENSBTAG00000003220,ENSBTAG00000017574,ENSBTAG00000014841,ENSBTAG00000007281,ENSBTAG00000007446,ENSBTAG00000018010,…
GO:BP	cellular response to stimulus	GO:0051716	0.000410551	3.38663	6359	461	207	18965	ENSBTAG00000035175,ENSBTAG00000009851,ENSBTAG00000008562,ENSBTAG00000020378,ENSBTAG00000005091,ENSBTAG00000031572,ENSBTAG00000006147,ENSBTAG00000016026,ENSBTAG00000008299,ENSBTAG00000021899,ENSBTAG00000013916,ENSBTAG00000002295,ENSBTAG00000010362,ENSBTAG00000011682,ENSBTAG00000018502,ENSBTAG00000045902,ENSBTAG00000008952,ENSBTAG00000003403,ENSBTAG00000005393,ENSBTAG00000004885,ENSBTAG00000003220,…
GO:BP	cellular response to stress	GO:0033554	0.000636954	3.19589	1365	461	64	18965	ENSBTAG00000035175,ENSBTAG00000020378,ENSBTAG00000013916,ENSBTAG00000002295,ENSBTAG00000005393,ENSBTAG00000017574,ENSBTAG00000014841,ENSBTAG00000014482,ENSBTAG00000044023,ENSBTAG00000013168,ENSBTAG00000015312,ENSBTAG00000010634,ENSBTAG00000017296,ENSBTAG00000001817,ENSBTAG00000009996,ENSBTAG00000025443,ENSBTAG00000030839,ENSBTAG00000024275,ENSBTAG00000021675,ENSBTAG00000001306,ENSBTAG00000014827,…
GO:BP	positive regulation of protein modification process	GO:0031401	0.000946451	3.0239	721	461	41	18965	ENSBTAG00000009851,ENSBTAG00000020378,ENSBTAG00000002295,ENSBTAG00000004885,ENSBTAG00000017574,ENSBTAG00000014841,ENSBTAG00000006828,ENSBTAG00000018655,ENSBTAG00000025443,ENSBTAG00000014827,ENSBTAG00000009065,ENSBTAG00000018996,ENSBTAG00000021872,ENSBTAG00000010497,ENSBTAG00000019964,ENSBTAG00000008938,ENSBTAG00000027316,ENSBTAG00000023218,ENSBTAG00000013165,ENSBTAG00000021029,ENSBTAG00000010427,…
GO:BP	regulation of cellular metabolic process	GO:0031323	0.00105915	2.97504	4582	461	158	18965	ENSBTAG00000035175,ENSBTAG00000009851,ENSBTAG00000020378,ENSBTAG00000016026,ENSBTAG00000004835,ENSBTAG00000002295,ENSBTAG00000010362,ENSBTAG00000011682,ENSBTAG00000045902,ENSBTAG00000005393,ENSBTAG00000004885,ENSBTAG00000017574,ENSBTAG00000014841,ENSBTAG00000019029,ENSBTAG00000009209,ENSBTAG00000021943,ENSBTAG00000020510,ENSBTAG00000017764,ENSBTAG00000044023,ENSBTAG00000040058,ENSBTAG00000006359,…
GO:BP	response to stimulus	GO:0050896	0.00127513	2.89445	7430	461	232	18965	ENSBTAG00000035175,ENSBTAG00000009851,ENSBTAG00000014889,ENSBTAG00000008562,ENSBTAG00000020378,ENSBTAG00000005091,ENSBTAG00000031572,ENSBTAG00000006147,ENSBTAG00000016026,ENSBTAG00000008299,ENSBTAG00000021899,ENSBTAG00000013916,ENSBTAG00000002295,ENSBTAG00000010362,ENSBTAG00000004177,ENSBTAG00000011682,ENSBTAG00000018502,ENSBTAG00000045902,ENSBTAG00000008952,ENSBTAG00000003403,ENSBTAG00000005393,…
GO:BP	anatomical structure morphogenesis	GO:0009653	0.00139776	2.85457	1961	461	82	18965	ENSBTAG00000009851,ENSBTAG00000008562,ENSBTAG00000020378,ENSBTAG00000031572,ENSBTAG00000004835,ENSBTAG00000002295,ENSBTAG00000004177,ENSBTAG00000045902,ENSBTAG00000017122,ENSBTAG00000014841,ENSBTAG00000007281,ENSBTAG00000007446,ENSBTAG00000020510,ENSBTAG00000002604,ENSBTAG00000009296,ENSBTAG00000006359,ENSBTAG00000014977,ENSBTAG00000007592,ENSBTAG00000006828,ENSBTAG00000010644,ENSBTAG00000017439,…
GO:BP	signaling	GO:0023052	0.00155929	2.80707	5581	461	184	18965	ENSBTAG00000035175,ENSBTAG00000009851,ENSBTAG00000008562,ENSBTAG00000020378,ENSBTAG00000005091,ENSBTAG00000031572,ENSBTAG00000006147,ENSBTAG00000008299,ENSBTAG00000021899,ENSBTAG00000002295,ENSBTAG00000010362,ENSBTAG00000011682,ENSBTAG00000018502,ENSBTAG00000045902,ENSBTAG00000008952,ENSBTAG00000003403,ENSBTAG00000005393,ENSBTAG00000004885,ENSBTAG00000003220,ENSBTAG00000017574,ENSBTAG00000014841,…
GO:BP	regulation of protein localization	GO:0032880	0.00157836	2.80179	577	461	35	18965	ENSBTAG00000020378,ENSBTAG00000017574,ENSBTAG00000017124,ENSBTAG00000000771,ENSBTAG00000006828,ENSBTAG00000008129,ENSBTAG00000017439,ENSBTAG00000016352,ENSBTAG00000013184,ENSBTAG00000030366,ENSBTAG00000018996,ENSBTAG00000015385,ENSBTAG00000023997,ENSBTAG00000040347,ENSBTAG00000019964,ENSBTAG00000005504,ENSBTAG00000008938,ENSBTAG00000046467,ENSBTAG00000044106,ENSBTAG00000009138,ENSBTAG00000000347,…
GO:BP	regulation of cellular localization	GO:0060341	0.00164596	2.78358	502	461	32	18965	ENSBTAG00000020378,ENSBTAG00000017574,ENSBTAG00000017124,ENSBTAG00000006828,ENSBTAG00000017439,ENSBTAG00000021626,ENSBTAG00000030366,ENSBTAG00000018790,ENSBTAG00000018996,ENSBTAG00000015385,ENSBTAG00000023997,ENSBTAG00000040347,ENSBTAG00000010242,ENSBTAG00000019964,ENSBTAG00000008938,ENSBTAG00000044106,ENSBTAG00000009138,ENSBTAG00000000347,ENSBTAG00000021029,ENSBTAG00000003232,ENSBTAG00000010427,…
GO:BP	regulation of primary metabolic process	GO:0080090	0.00165899	2.78016	4467	461	154	18965	ENSBTAG00000035175,ENSBTAG00000009851,ENSBTAG00000020378,ENSBTAG00000016026,ENSBTAG00000004835,ENSBTAG00000002295,ENSBTAG00000010362,ENSBTAG00000011682,ENSBTAG00000045902,ENSBTAG00000005393,ENSBTAG00000004885,ENSBTAG00000017574,ENSBTAG00000014841,ENSBTAG00000019029,ENSBTAG00000009209,ENSBTAG00000021943,ENSBTAG00000017764,ENSBTAG00000044023,ENSBTAG00000040058,ENSBTAG00000006359,ENSBTAG00000004078,…
GO:BP	response to abiotic stimulus	GO:0009628	0.0018858	2.7245	660	461	38	18965	ENSBTAG00000002295,ENSBTAG00000004177,ENSBTAG00000017574,ENSBTAG00000021480,ENSBTAG00000014683,ENSBTAG00000015312,ENSBTAG00000021626,ENSBTAG00000010634,ENSBTAG00000001817,ENSBTAG00000024275,ENSBTAG00000014827,ENSBTAG00000015904,ENSBTAG00000043999,ENSBTAG00000002742,ENSBTAG00000014043,ENSBTAG00000005280,ENSBTAG00000044106,ENSBTAG00000006209,ENSBTAG00000010401,ENSBTAG00000013411,ENSBTAG00000003894,…
GO:BP	cellular response to DNA damage stimulus	GO:0006974	0.00206451	2.68518	636	461	37	18965	ENSBTAG00000035175,ENSBTAG00000013916,ENSBTAG00000002295,ENSBTAG00000005393,ENSBTAG00000013168,ENSBTAG00000017296,ENSBTAG00000001817,ENSBTAG00000009996,ENSBTAG00000030839,ENSBTAG00000024275,ENSBTAG00000046684,ENSBTAG00000043999,ENSBTAG00000002742,ENSBTAG00000024822,ENSBTAG00000014043,ENSBTAG00000027316,ENSBTAG00000044106,ENSBTAG00000023218,ENSBTAG00000015655,ENSBTAG00000019846,ENSBTAG00000023417,…
GO:BP	cellular macromolecule metabolic process	GO:0044260	0.00216525	2.66449	4781	461	162	18965	ENSBTAG00000035175,ENSBTAG00000009851,ENSBTAG00000008562,ENSBTAG00000020378,ENSBTAG00000016026,ENSBTAG00000013916,ENSBTAG00000002295,ENSBTAG00000009796,ENSBTAG00000045902,ENSBTAG00000003403,ENSBTAG00000000584,ENSBTAG00000005393,ENSBTAG00000004885,ENSBTAG00000017574,ENSBTAG00000014841,ENSBTAG00000003799,ENSBTAG00000019029,ENSBTAG00000014482,ENSBTAG00000019010,ENSBTAG00000021943,ENSBTAG00000020510,…
GO:BP	macromolecule localization	GO:0033036	0.00228397	2.64131	2050	461	84	18965	ENSBTAG00000020378,ENSBTAG00000031572,ENSBTAG00000002295,ENSBTAG00000017574,ENSBTAG00000014841,ENSBTAG00000021862,ENSBTAG00000017124,ENSBTAG00000018010,ENSBTAG00000000771,ENSBTAG00000005483,ENSBTAG00000018180,ENSBTAG00000006828,ENSBTAG00000010644,ENSBTAG00000045785,ENSBTAG00000014683,ENSBTAG00000008129,ENSBTAG00000011826,ENSBTAG00000017439,ENSBTAG00000016352,ENSBTAG00000004860,ENSBTAG00000013184,…
GO:BP	cellular protein modification process	GO:0006464	0.00248737	2.60426	2962	461	111	18965	ENSBTAG00000009851,ENSBTAG00000008562,ENSBTAG00000020378,ENSBTAG00000013916,ENSBTAG00000002295,ENSBTAG00000009796,ENSBTAG00000045902,ENSBTAG00000003403,ENSBTAG00000000584,ENSBTAG00000005393,ENSBTAG00000004885,ENSBTAG00000017574,ENSBTAG00000014841,ENSBTAG00000019029,ENSBTAG00000021943,ENSBTAG00000020510,ENSBTAG00000017764,ENSBTAG00000044023,ENSBTAG00000006359,ENSBTAG00000006828,ENSBTAG00000010428,…
GO:BP	protein modification process	GO:0036211	0.00248737	2.60426	2962	461	111	18965	ENSBTAG00000009851,ENSBTAG00000008562,ENSBTAG00000020378,ENSBTAG00000013916,ENSBTAG00000002295,ENSBTAG00000009796,ENSBTAG00000045902,ENSBTAG00000003403,ENSBTAG00000000584,ENSBTAG00000005393,ENSBTAG00000004885,ENSBTAG00000017574,ENSBTAG00000014841,ENSBTAG00000019029,ENSBTAG00000021943,ENSBTAG00000020510,ENSBTAG00000017764,ENSBTAG00000044023,ENSBTAG00000006359,ENSBTAG00000006828,ENSBTAG00000010428,…
GO:BP	positive regulation of nitrogen compound metabolic process	GO:0051173	0.00249376	2.60314	2318	461	92	18965	ENSBTAG00000009851,ENSBTAG00000020378,ENSBTAG00000016026,ENSBTAG00000002295,ENSBTAG00000004885,ENSBTAG00000017574,ENSBTAG00000014841,ENSBTAG00000021943,ENSBTAG00000017764,ENSBTAG00000004078,ENSBTAG00000014977,ENSBTAG00000007592,ENSBTAG00000006828,ENSBTAG00000011804,ENSBTAG00000006844,ENSBTAG00000001817,ENSBTAG00000018655,ENSBTAG00000008520,ENSBTAG00000009996,ENSBTAG00000025443,ENSBTAG00000030366,…
GO:BP	response to radiation	GO:0009314	0.00257938	2.58849	298	461	23	18965	ENSBTAG00000004177,ENSBTAG00000021480,ENSBTAG00000014683,ENSBTAG00000001817,ENSBTAG00000024275,ENSBTAG00000043999,ENSBTAG00000002742,ENSBTAG00000014043,ENSBTAG00000044106,ENSBTAG00000006209,ENSBTAG00000010401,ENSBTAG00000003894,ENSBTAG00000001400,ENSBTAG00000023417,ENSBTAG00000022520,ENSBTAG00000004736,ENSBTAG00000017751,ENSBTAG00000019302,ENSBTAG00000026403,ENSBTAG00000021773,ENSBTAG00000021592,…
GO:BP	regulation of nitrogen compound metabolic process	GO:0051171	0.00261464	2.58259	4353	461	150	18965	ENSBTAG00000035175,ENSBTAG00000009851,ENSBTAG00000020378,ENSBTAG00000016026,ENSBTAG00000004835,ENSBTAG00000002295,ENSBTAG00000010362,ENSBTAG00000011682,ENSBTAG00000045902,ENSBTAG00000005393,ENSBTAG00000004885,ENSBTAG00000017574,ENSBTAG00000014841,ENSBTAG00000019029,ENSBTAG00000009209,ENSBTAG00000021943,ENSBTAG00000017764,ENSBTAG00000044023,ENSBTAG00000040058,ENSBTAG00000006359,ENSBTAG00000004078,…
GO:BP	neurogenesis	GO:0022008	0.00329373	2.48231	1129	461	54	18965	ENSBTAG00000009851,ENSBTAG00000005091,ENSBTAG00000004835,ENSBTAG00000045902,ENSBTAG00000014841,ENSBTAG00000007281,ENSBTAG00000007446,ENSBTAG00000019010,ENSBTAG00000020510,ENSBTAG00000044023,ENSBTAG00000010634,ENSBTAG00000006844,ENSBTAG00000016795,ENSBTAG00000020709,ENSBTAG00000013184,ENSBTAG00000018373,ENSBTAG00000006532,ENSBTAG00000000816,ENSBTAG00000018996,ENSBTAG00000015904,ENSBTAG00000025450,…
GO:BP	signal transduction	GO:0007165	0.00354284	2.45065	5229	461	173	18965	ENSBTAG00000035175,ENSBTAG00000009851,ENSBTAG00000008562,ENSBTAG00000020378,ENSBTAG00000005091,ENSBTAG00000031572,ENSBTAG00000006147,ENSBTAG00000008299,ENSBTAG00000021899,ENSBTAG00000002295,ENSBTAG00000010362,ENSBTAG00000011682,ENSBTAG00000018502,ENSBTAG00000045902,ENSBTAG00000008952,ENSBTAG00000003403,ENSBTAG00000005393,ENSBTAG00000004885,ENSBTAG00000003220,ENSBTAG00000017574,ENSBTAG00000014841,…
GO:BP	regulation of metabolic process	GO:0019222	0.00453137	2.34377	5475	461	179	18965	ENSBTAG00000035175,ENSBTAG00000009851,ENSBTAG00000020378,ENSBTAG00000016026,ENSBTAG00000008299,ENSBTAG00000004835,ENSBTAG00000002295,ENSBTAG00000010362,ENSBTAG00000011682,ENSBTAG00000045902,ENSBTAG00000003403,ENSBTAG00000005393,ENSBTAG00000004885,ENSBTAG00000003220,ENSBTAG00000017574,ENSBTAG00000014841,ENSBTAG00000007446,ENSBTAG00000019029,ENSBTAG00000009209,ENSBTAG00000021943,ENSBTAG00000020510,…
GO:BP	regulation of phosphorus metabolic process	GO:0051174	0.00454361	2.3426	994	461	49	18965	ENSBTAG00000009851,ENSBTAG00000020378,ENSBTAG00000002295,ENSBTAG00000045902,ENSBTAG00000005393,ENSBTAG00000004885,ENSBTAG00000014841,ENSBTAG00000020510,ENSBTAG00000017764,ENSBTAG00000006359,ENSBTAG00000006828,ENSBTAG00000018660,ENSBTAG00000015449,ENSBTAG00000018655,ENSBTAG00000025443,ENSBTAG00000009065,ENSBTAG00000018996,ENSBTAG00000021872,ENSBTAG00000010497,ENSBTAG00000019964,ENSBTAG00000018033,…
GO:BP	regulation of phosphate metabolic process	GO:0019220	0.00454361	2.3426	994	461	49	18965	ENSBTAG00000009851,ENSBTAG00000020378,ENSBTAG00000002295,ENSBTAG00000045902,ENSBTAG00000005393,ENSBTAG00000004885,ENSBTAG00000014841,ENSBTAG00000020510,ENSBTAG00000017764,ENSBTAG00000006359,ENSBTAG00000006828,ENSBTAG00000018660,ENSBTAG00000015449,ENSBTAG00000018655,ENSBTAG00000025443,ENSBTAG00000009065,ENSBTAG00000018996,ENSBTAG00000021872,ENSBTAG00000010497,ENSBTAG00000019964,ENSBTAG00000018033,…
GO:BP	cell communication	GO:0007154	0.00470449	2.32749	5630	461	183	18965	ENSBTAG00000035175,ENSBTAG00000009851,ENSBTAG00000008562,ENSBTAG00000020378,ENSBTAG00000005091,ENSBTAG00000031572,ENSBTAG00000006147,ENSBTAG00000008299,ENSBTAG00000021899,ENSBTAG00000002295,ENSBTAG00000010362,ENSBTAG00000011682,ENSBTAG00000018502,ENSBTAG00000045902,ENSBTAG00000008952,ENSBTAG00000003403,ENSBTAG00000005393,ENSBTAG00000004885,ENSBTAG00000003220,ENSBTAG00000017574,ENSBTAG00000014841,…
GO:BP	cytoskeleton organization	GO:0007010	0.00539931	2.26766	1118	461	53	18965	ENSBTAG00000020378,ENSBTAG00000002295,ENSBTAG00000016784,ENSBTAG00000007247,ENSBTAG00000017574,ENSBTAG00000017124,ENSBTAG00000006359,ENSBTAG00000000771,ENSBTAG00000004851,ENSBTAG00000006828,ENSBTAG00000015926,ENSBTAG00000020709,ENSBTAG00000011207,ENSBTAG00000013184,ENSBTAG00000018373,ENSBTAG00000006532,ENSBTAG00000024688,ENSBTAG00000001598,ENSBTAG00000018996,ENSBTAG00000025450,ENSBTAG00000011473,…
GO:BP	negative regulation of response to stimulus	GO:0048585	0.00571258	2.24317	1150	461	54	18965	ENSBTAG00000009851,ENSBTAG00000020378,ENSBTAG00000005091,ENSBTAG00000031572,ENSBTAG00000008299,ENSBTAG00000045902,ENSBTAG00000003403,ENSBTAG00000017574,ENSBTAG00000014841,ENSBTAG00000007281,ENSBTAG00000010428,ENSBTAG00000010644,ENSBTAG00000015449,ENSBTAG00000001817,ENSBTAG00000003476,ENSBTAG00000025443,ENSBTAG00000002098,ENSBTAG00000001306,ENSBTAG00000024688,ENSBTAG00000018996,ENSBTAG00000015904,…
GO:BP	macromolecule modification	GO:0043412	0.00628674	2.20157	3124	461	114	18965	ENSBTAG00000009851,ENSBTAG00000008562,ENSBTAG00000020378,ENSBTAG00000013916,ENSBTAG00000002295,ENSBTAG00000009796,ENSBTAG00000045902,ENSBTAG00000003403,ENSBTAG00000000584,ENSBTAG00000005393,ENSBTAG00000004885,ENSBTAG00000017574,ENSBTAG00000014841,ENSBTAG00000019029,ENSBTAG00000021943,ENSBTAG00000020510,ENSBTAG00000017764,ENSBTAG00000044023,ENSBTAG00000006359,ENSBTAG00000006828,ENSBTAG00000010428,…
GO:BP	gland development	GO:0048732	0.00653337	2.18486	292	461	22	18965	ENSBTAG00000009851,ENSBTAG00000004835,ENSBTAG00000002295,ENSBTAG00000007592,ENSBTAG00000006844,ENSBTAG00000046470,ENSBTAG00000008938,ENSBTAG00000005280,ENSBTAG00000033128,ENSBTAG00000004720,ENSBTAG00000006209,ENSBTAG00000010978,ENSBTAG00000021795,ENSBTAG00000014202,ENSBTAG00000013236,ENSBTAG00000010745,ENSBTAG00000016012,ENSBTAG00000007569,ENSBTAG00000019302,ENSBTAG00000016156,ENSBTAG00000002374,…
GO:BP	animal organ development	GO:0048513	0.00659752	2.18062	2439	461	94	18965	ENSBTAG00000009851,ENSBTAG00000008562,ENSBTAG00000020378,ENSBTAG00000031572,ENSBTAG00000006147,ENSBTAG00000004835,ENSBTAG00000002295,ENSBTAG00000011390,ENSBTAG00000045902,ENSBTAG00000017122,ENSBTAG00000004885,ENSBTAG00000017574,ENSBTAG00000014841,ENSBTAG00000007281,ENSBTAG00000017764,ENSBTAG00000044023,ENSBTAG00000014977,ENSBTAG00000007592,ENSBTAG00000019157,ENSBTAG00000010644,ENSBTAG00000015312,…
GO:BP	hemopoiesis	GO:0030097	0.00699649	2.15512	643	461	36	18965	ENSBTAG00000002295,ENSBTAG00000014841,ENSBTAG00000044023,ENSBTAG00000007592,ENSBTAG00000015312,ENSBTAG00000006844,ENSBTAG00000025443,ENSBTAG00000000816,ENSBTAG00000018790,ENSBTAG00000021872,ENSBTAG00000015904,ENSBTAG00000046470,ENSBTAG00000018578,ENSBTAG00000002742,ENSBTAG00000019964,ENSBTAG00000012817,ENSBTAG00000018033,ENSBTAG00000008938,ENSBTAG00000005280,ENSBTAG00000015609,ENSBTAG00000006209,…
GO:BP	regulation of macromolecule metabolic process	GO:0060255	0.00713499	2.14661	5096	461	168	18965	ENSBTAG00000035175,ENSBTAG00000009851,ENSBTAG00000020378,ENSBTAG00000016026,ENSBTAG00000008299,ENSBTAG00000004835,ENSBTAG00000002295,ENSBTAG00000010362,ENSBTAG00000011682,ENSBTAG00000045902,ENSBTAG00000003403,ENSBTAG00000005393,ENSBTAG00000004885,ENSBTAG00000003220,ENSBTAG00000017574,ENSBTAG00000014841,ENSBTAG00000007446,ENSBTAG00000019029,ENSBTAG00000009209,ENSBTAG00000021943,ENSBTAG00000017764,…
GO:BP	intracellular transport	GO:0046907	0.00814704	2.089	1104	461	52	18965	ENSBTAG00000014797,ENSBTAG00000002295,ENSBTAG00000017574,ENSBTAG00000006167,ENSBTAG00000018180,ENSBTAG00000006828,ENSBTAG00000045785,ENSBTAG00000011826,ENSBTAG00000017439,ENSBTAG00000021626,ENSBTAG00000005493,ENSBTAG00000016352,ENSBTAG00000013184,ENSBTAG00000030366,ENSBTAG00000018790,ENSBTAG00000020713,ENSBTAG00000018996,ENSBTAG00000021872,ENSBTAG00000025450,ENSBTAG00000015385,ENSBTAG00000017907,…
GO:BP	hematopoietic or lymphoid organ development	GO:0048534	0.00886851	2.05215	677	461	37	18965	ENSBTAG00000002295,ENSBTAG00000014841,ENSBTAG00000044023,ENSBTAG00000007592,ENSBTAG00000015312,ENSBTAG00000006844,ENSBTAG00000025443,ENSBTAG00000000816,ENSBTAG00000018790,ENSBTAG00000021872,ENSBTAG00000015904,ENSBTAG00000046470,ENSBTAG00000018578,ENSBTAG00000002742,ENSBTAG00000019964,ENSBTAG00000012817,ENSBTAG00000018033,ENSBTAG00000008938,ENSBTAG00000005280,ENSBTAG00000015609,ENSBTAG00000006209,…
GO:BP	organic substance biosynthetic process	GO:1901576	0.00922487	2.03504	4668	461	156	18965	ENSBTAG00000008562,ENSBTAG00000020378,ENSBTAG00000005091,ENSBTAG00000004835,ENSBTAG00000002295,ENSBTAG00000010362,ENSBTAG00000011682,ENSBTAG00000009796,ENSBTAG00000021832,ENSBTAG00000000584,ENSBTAG00000004885,ENSBTAG00000014841,ENSBTAG00000003799,ENSBTAG00000019029,ENSBTAG00000031358,ENSBTAG00000009209,ENSBTAG00000019010,ENSBTAG00000021943,ENSBTAG00000017764,ENSBTAG00000044023,ENSBTAG00000004078,…
GO:BP	regulation of intracellular signal transduction	GO:1902531	0.00924737	2.03398	1169	461	54	18965	ENSBTAG00000009851,ENSBTAG00000020378,ENSBTAG00000005091,ENSBTAG00000045902,ENSBTAG00000008952,ENSBTAG00000014841,ENSBTAG00000018711,ENSBTAG00000010428,ENSBTAG00000015312,ENSBTAG00000015449,ENSBTAG00000001817,ENSBTAG00000018655,ENSBTAG00000025443,ENSBTAG00000002098,ENSBTAG00000021675,ENSBTAG00000014827,ENSBTAG00000006532,ENSBTAG00000009065,ENSBTAG00000018996,ENSBTAG00000021872,ENSBTAG00000015904,…
GO:BP	negative regulation of cellular process	GO:0048523	0.0107326	1.96929	3549	461	125	18965	ENSBTAG00000035175,ENSBTAG00000009851,ENSBTAG00000014889,ENSBTAG00000020378,ENSBTAG00000005091,ENSBTAG00000031572,ENSBTAG00000008299,ENSBTAG00000002295,ENSBTAG00000010362,ENSBTAG00000045902,ENSBTAG00000008952,ENSBTAG00000003403,ENSBTAG00000005393,ENSBTAG00000017574,ENSBTAG00000014841,ENSBTAG00000007281,ENSBTAG00000009209,ENSBTAG00000017764,ENSBTAG00000044023,ENSBTAG00000006359,ENSBTAG00000004078,…
GO:BP	response to light stimulus	GO:0009416	0.0121909	1.91396	215	461	18	18965	ENSBTAG00000004177,ENSBTAG00000021480,ENSBTAG00000001817,ENSBTAG00000043999,ENSBTAG00000002742,ENSBTAG00000014043,ENSBTAG00000006209,ENSBTAG00000010401,ENSBTAG00000003894,ENSBTAG00000001400,ENSBTAG00000023417,ENSBTAG00000017751,ENSBTAG00000019302,ENSBTAG00000026403,ENSBTAG00000021773,ENSBTAG00000021592,ENSBTAG00000032800,ENSBTAG00000002095
GO:BP	microtubule-based process	GO:0007017	0.0121925	1.91391	742	461	39	18965	ENSBTAG00000020378,ENSBTAG00000016784,ENSBTAG00000007247,ENSBTAG00000017574,ENSBTAG00000017124,ENSBTAG00000004851,ENSBTAG00000020709,ENSBTAG00000013184,ENSBTAG00000006532,ENSBTAG00000001598,ENSBTAG00000021872,ENSBTAG00000025450,ENSBTAG00000010242,ENSBTAG00000009138,ENSBTAG00000008665,ENSBTAG00000010008,ENSBTAG00000008126,ENSBTAG00000010696,ENSBTAG00000020584,ENSBTAG00000012041,ENSBTAG00000008005,…
GO:BP	phosphorus metabolic process	GO:0006793	0.0122824	1.91072	2239	461	87	18965	ENSBTAG00000009851,ENSBTAG00000020378,ENSBTAG00000005091,ENSBTAG00000021899,ENSBTAG00000002295,ENSBTAG00000009796,ENSBTAG00000045902,ENSBTAG00000005393,ENSBTAG00000004885,ENSBTAG00000014841,ENSBTAG00000031358,ENSBTAG00000020510,ENSBTAG00000017764,ENSBTAG00000044023,ENSBTAG00000009655,ENSBTAG00000006359,ENSBTAG00000006828,ENSBTAG00000010428,ENSBTAG00000018660,ENSBTAG00000015449,ENSBTAG00000018655,…
GO:BP	enzyme-linked receptor protein signaling pathway	GO:0007167	0.0125207	1.90237	715	461	38	18965	ENSBTAG00000009851,ENSBTAG00000002295,ENSBTAG00000045902,ENSBTAG00000004885,ENSBTAG00000020510,ENSBTAG00000006359,ENSBTAG00000010428,ENSBTAG00000010644,ENSBTAG00000006844,ENSBTAG00000014955,ENSBTAG00000027357,ENSBTAG00000020665,ENSBTAG00000024688,ENSBTAG00000046470,ENSBTAG00000015385,ENSBTAG00000024822,ENSBTAG00000012849,ENSBTAG00000019964,ENSBTAG00000018033,ENSBTAG00000008938,ENSBTAG00000046467,…
GO:BP	regulation of developmental process	GO:0050793	0.0125574	1.9011	1714	461	71	18965	ENSBTAG00000009851,ENSBTAG00000008562,ENSBTAG00000020378,ENSBTAG00000005091,ENSBTAG00000004835,ENSBTAG00000002295,ENSBTAG00000045902,ENSBTAG00000004885,ENSBTAG00000007281,ENSBTAG00000017764,ENSBTAG00000044023,ENSBTAG00000009296,ENSBTAG00000006359,ENSBTAG00000014977,ENSBTAG00000007592,ENSBTAG00000006828,ENSBTAG00000008129,ENSBTAG00000017439,ENSBTAG00000006844,ENSBTAG00000016795,ENSBTAG00000018655,…
GO:BP	positive regulation of molecular function	GO:0044093	0.0131106	1.88238	1033	461	49	18965	ENSBTAG00000009851,ENSBTAG00000020378,ENSBTAG00000016026,ENSBTAG00000002295,ENSBTAG00000045902,ENSBTAG00000008952,ENSBTAG00000004885,ENSBTAG00000020510,ENSBTAG00000006359,ENSBTAG00000006828,ENSBTAG00000019353,ENSBTAG00000015144,ENSBTAG00000005779,ENSBTAG00000024275,ENSBTAG00000001306,ENSBTAG00000008301,ENSBTAG00000009065,ENSBTAG00000018996,ENSBTAG00000021872,ENSBTAG00000010641,ENSBTAG00000002742,…
GO:BP	biosynthetic process	GO:0009058	0.0134818	1.87025	4735	461	157	18965	ENSBTAG00000008562,ENSBTAG00000020378,ENSBTAG00000005091,ENSBTAG00000004835,ENSBTAG00000002295,ENSBTAG00000010362,ENSBTAG00000011682,ENSBTAG00000009796,ENSBTAG00000021832,ENSBTAG00000000584,ENSBTAG00000004885,ENSBTAG00000014841,ENSBTAG00000003799,ENSBTAG00000019029,ENSBTAG00000031358,ENSBTAG00000009209,ENSBTAG00000019010,ENSBTAG00000021943,ENSBTAG00000017764,ENSBTAG00000044023,ENSBTAG00000004078,…
GO:BP	movement of cell or subcellular component	GO:0006928	0.0148115	1.8294	1562	461	66	18965	ENSBTAG00000009851,ENSBTAG00000020378,ENSBTAG00000016784,ENSBTAG00000045902,ENSBTAG00000003403,ENSBTAG00000004885,ENSBTAG00000017574,ENSBTAG00000014841,ENSBTAG00000007281,ENSBTAG00000020510,ENSBTAG00000006359,ENSBTAG00000004078,ENSBTAG00000014977,ENSBTAG00000010634,ENSBTAG00000006844,ENSBTAG00000018373,ENSBTAG00000018790,ENSBTAG00000021872,ENSBTAG00000046470,ENSBTAG00000025450,ENSBTAG00000006989,…
GO:BP	generation of neurons	GO:0048699	0.0154298	1.81164	980	461	47	18965	ENSBTAG00000009851,ENSBTAG00000005091,ENSBTAG00000004835,ENSBTAG00000045902,ENSBTAG00000014841,ENSBTAG00000007281,ENSBTAG00000007446,ENSBTAG00000020510,ENSBTAG00000010634,ENSBTAG00000006844,ENSBTAG00000016795,ENSBTAG00000020709,ENSBTAG00000018373,ENSBTAG00000006532,ENSBTAG00000000816,ENSBTAG00000018996,ENSBTAG00000015904,ENSBTAG00000006989,ENSBTAG00000003525,ENSBTAG00000024822,ENSBTAG00000038495,…
GO:BP	phosphate-containing compound metabolic process	GO:0006796	0.0158515	1.79993	2220	461	86	18965	ENSBTAG00000009851,ENSBTAG00000020378,ENSBTAG00000005091,ENSBTAG00000021899,ENSBTAG00000002295,ENSBTAG00000009796,ENSBTAG00000045902,ENSBTAG00000005393,ENSBTAG00000004885,ENSBTAG00000014841,ENSBTAG00000031358,ENSBTAG00000020510,ENSBTAG00000017764,ENSBTAG00000044023,ENSBTAG00000009655,ENSBTAG00000006359,ENSBTAG00000006828,ENSBTAG00000010428,ENSBTAG00000018660,ENSBTAG00000015449,ENSBTAG00000018655,…
GO:BP	positive regulation of signaling	GO:0023056	0.0162347	1.78956	1192	461	54	18965	ENSBTAG00000009851,ENSBTAG00000008562,ENSBTAG00000018502,ENSBTAG00000045902,ENSBTAG00000014841,ENSBTAG00000010428,ENSBTAG00000008129,ENSBTAG00000015312,ENSBTAG00000006844,ENSBTAG00000018655,ENSBTAG00000025443,ENSBTAG00000021675,ENSBTAG00000018790,ENSBTAG00000009065,ENSBTAG00000018996,ENSBTAG00000021872,ENSBTAG00000018578,ENSBTAG00000023997,ENSBTAG00000010497,ENSBTAG00000019964,ENSBTAG00000012817,…
GO:BP	positive regulation of catalytic activity	GO:0043085	0.017168	1.76528	753	461	39	18965	ENSBTAG00000009851,ENSBTAG00000020378,ENSBTAG00000016026,ENSBTAG00000045902,ENSBTAG00000008952,ENSBTAG00000004885,ENSBTAG00000020510,ENSBTAG00000006359,ENSBTAG00000006828,ENSBTAG00000015144,ENSBTAG00000005779,ENSBTAG00000024275,ENSBTAG00000001306,ENSBTAG00000009065,ENSBTAG00000021872,ENSBTAG00000010641,ENSBTAG00000002742,ENSBTAG00000010497,ENSBTAG00000019964,ENSBTAG00000008938,ENSBTAG00000015609,…
GO:BP	regulation of cellular protein metabolic process	GO:0032268	0.0173786	1.75999	1698	461	70	18965	ENSBTAG00000009851,ENSBTAG00000020378,ENSBTAG00000016026,ENSBTAG00000002295,ENSBTAG00000045902,ENSBTAG00000005393,ENSBTAG00000004885,ENSBTAG00000017574,ENSBTAG00000014841,ENSBTAG00000019029,ENSBTAG00000021943,ENSBTAG00000006359,ENSBTAG00000000771,ENSBTAG00000006828,ENSBTAG00000018660,ENSBTAG00000015449,ENSBTAG00000018655,ENSBTAG00000025443,ENSBTAG00000014827,ENSBTAG00000009065,ENSBTAG00000018996,…
GO:BP	immune system development	GO:0002520	0.0177456	1.75091	726	461	38	18965	ENSBTAG00000002295,ENSBTAG00000014841,ENSBTAG00000044023,ENSBTAG00000007592,ENSBTAG00000015312,ENSBTAG00000006844,ENSBTAG00000025443,ENSBTAG00000024275,ENSBTAG00000000816,ENSBTAG00000018790,ENSBTAG00000021872,ENSBTAG00000015904,ENSBTAG00000046470,ENSBTAG00000018578,ENSBTAG00000002742,ENSBTAG00000019964,ENSBTAG00000012817,ENSBTAG00000018033,ENSBTAG00000008938,ENSBTAG00000005280,ENSBTAG00000015609,…
GO:BP	cellular biosynthetic process	GO:0044249	0.0184208	1.73469	4611	461	153	18965	ENSBTAG00000008562,ENSBTAG00000020378,ENSBTAG00000005091,ENSBTAG00000004835,ENSBTAG00000002295,ENSBTAG00000010362,ENSBTAG00000011682,ENSBTAG00000009796,ENSBTAG00000021832,ENSBTAG00000000584,ENSBTAG00000004885,ENSBTAG00000014841,ENSBTAG00000003799,ENSBTAG00000019029,ENSBTAG00000031358,ENSBTAG00000009209,ENSBTAG00000019010,ENSBTAG00000021943,ENSBTAG00000017764,ENSBTAG00000044023,ENSBTAG00000004078,…
GO:BP	positive regulation of nucleobase-containing compound metabolic process	GO:0045935	0.029154	1.5353	1531	461	64	18965	ENSBTAG00000002295,ENSBTAG00000021943,ENSBTAG00000017764,ENSBTAG00000004078,ENSBTAG00000014977,ENSBTAG00000007592,ENSBTAG00000011804,ENSBTAG00000006844,ENSBTAG00000001817,ENSBTAG00000018655,ENSBTAG00000008520,ENSBTAG00000009996,ENSBTAG00000030366,ENSBTAG00000000536,ENSBTAG00000006532,ENSBTAG00000024688,ENSBTAG00000009065,ENSBTAG00000018996,ENSBTAG00000015904,ENSBTAG00000046470,ENSBTAG00000002742,…
GO:BP	protein localization	GO:0008104	0.0291644	1.53515	1692	461	69	18965	ENSBTAG00000020378,ENSBTAG00000031572,ENSBTAG00000002295,ENSBTAG00000017574,ENSBTAG00000017124,ENSBTAG00000000771,ENSBTAG00000006828,ENSBTAG00000045785,ENSBTAG00000014683,ENSBTAG00000008129,ENSBTAG00000011826,ENSBTAG00000017439,ENSBTAG00000016352,ENSBTAG00000013184,ENSBTAG00000030366,ENSBTAG00000024275,ENSBTAG00000018996,ENSBTAG00000015385,ENSBTAG00000001706,ENSBTAG00000002742,ENSBTAG00000023997,…
GO:BP	postreplication repair	GO:0006301	0.0308333	1.51098	23	461	6	18965	ENSBTAG00000017296,ENSBTAG00000043999,ENSBTAG00000002742,ENSBTAG00000027316,ENSBTAG00000023218,ENSBTAG00000022520
GO:BP	neuron differentiation	GO:0030182	0.0320462	1.49422	919	461	44	18965	ENSBTAG00000009851,ENSBTAG00000005091,ENSBTAG00000004835,ENSBTAG00000045902,ENSBTAG00000014841,ENSBTAG00000007281,ENSBTAG00000007446,ENSBTAG00000020510,ENSBTAG00000010634,ENSBTAG00000016795,ENSBTAG00000020709,ENSBTAG00000018373,ENSBTAG00000006532,ENSBTAG00000000816,ENSBTAG00000018996,ENSBTAG00000015904,ENSBTAG00000006989,ENSBTAG00000003525,ENSBTAG00000024822,ENSBTAG00000038495,ENSBTAG00000012817,…
GO:BP	response to stress	GO:0006950	0.0346166	1.46072	2608	461	96	18965	ENSBTAG00000035175,ENSBTAG00000014889,ENSBTAG00000020378,ENSBTAG00000008299,ENSBTAG00000013916,ENSBTAG00000002295,ENSBTAG00000045902,ENSBTAG00000005393,ENSBTAG00000003220,ENSBTAG00000017574,ENSBTAG00000014841,ENSBTAG00000014482,ENSBTAG00000044023,ENSBTAG00000013168,ENSBTAG00000010428,ENSBTAG00000015312,ENSBTAG00000021626,ENSBTAG00000010634,ENSBTAG00000017296,ENSBTAG00000001817,ENSBTAG00000003476,…
GO:BP	negative regulation of cell communication	GO:0010648	0.0359907	1.44381	953	461	45	18965	ENSBTAG00000009851,ENSBTAG00000020378,ENSBTAG00000005091,ENSBTAG00000031572,ENSBTAG00000045902,ENSBTAG00000003403,ENSBTAG00000017574,ENSBTAG00000014841,ENSBTAG00000010644,ENSBTAG00000015449,ENSBTAG00000001817,ENSBTAG00000025443,ENSBTAG00000002098,ENSBTAG00000001306,ENSBTAG00000024688,ENSBTAG00000018996,ENSBTAG00000015904,ENSBTAG00000046470,ENSBTAG00000015385,ENSBTAG00000003525,ENSBTAG00000019964,…
GO:BP	organelle localization	GO:0051640	0.0377807	1.42273	375	461	24	18965	ENSBTAG00000020378,ENSBTAG00000007247,ENSBTAG00000017574,ENSBTAG00000017124,ENSBTAG00000005483,ENSBTAG00000013184,ENSBTAG00000006532,ENSBTAG00000018790,ENSBTAG00000018996,ENSBTAG00000021872,ENSBTAG00000025450,ENSBTAG00000004884,ENSBTAG00000023997,ENSBTAG00000003525,ENSBTAG00000011307,ENSBTAG00000010242,ENSBTAG00000009138,ENSBTAG00000003894,ENSBTAG00000008860,ENSBTAG00000008614,ENSBTAG00000013100,…
GO:BP	regulation of phosphorylation	GO:0042325	0.0380468	1.41968	896	461	43	18965	ENSBTAG00000009851,ENSBTAG00000020378,ENSBTAG00000002295,ENSBTAG00000045902,ENSBTAG00000004885,ENSBTAG00000014841,ENSBTAG00000020510,ENSBTAG00000017764,ENSBTAG00000006359,ENSBTAG00000006828,ENSBTAG00000015449,ENSBTAG00000018655,ENSBTAG00000025443,ENSBTAG00000009065,ENSBTAG00000018996,ENSBTAG00000021872,ENSBTAG00000010497,ENSBTAG00000019964,ENSBTAG00000018033,ENSBTAG00000008938,ENSBTAG00000013165,…
GO:BP	negative regulation of signaling	GO:0023057	0.0388923	1.41014	956	461	45	18965	ENSBTAG00000009851,ENSBTAG00000020378,ENSBTAG00000005091,ENSBTAG00000031572,ENSBTAG00000045902,ENSBTAG00000003403,ENSBTAG00000017574,ENSBTAG00000014841,ENSBTAG00000010644,ENSBTAG00000015449,ENSBTAG00000001817,ENSBTAG00000025443,ENSBTAG00000002098,ENSBTAG00000001306,ENSBTAG00000024688,ENSBTAG00000018996,ENSBTAG00000015904,ENSBTAG00000046470,ENSBTAG00000015385,ENSBTAG00000003525,ENSBTAG00000019964,…
GO:BP	positive regulation of cellular protein metabolic process	GO:0032270	0.0410914	1.38625	988	461	46	18965	ENSBTAG00000009851,ENSBTAG00000020378,ENSBTAG00000016026,ENSBTAG00000002295,ENSBTAG00000004885,ENSBTAG00000017574,ENSBTAG00000014841,ENSBTAG00000006828,ENSBTAG00000018655,ENSBTAG00000025443,ENSBTAG00000014827,ENSBTAG00000009065,ENSBTAG00000018996,ENSBTAG00000021872,ENSBTAG00000010641,ENSBTAG00000010497,ENSBTAG00000019964,ENSBTAG00000008938,ENSBTAG00000027316,ENSBTAG00000023218,ENSBTAG00000013165,…
GO:BP	regulation of catalytic activity	GO:0050790	0.0411469	1.38566	1516	461	63	18965	ENSBTAG00000009851,ENSBTAG00000020378,ENSBTAG00000016026,ENSBTAG00000045902,ENSBTAG00000008952,ENSBTAG00000005393,ENSBTAG00000004885,ENSBTAG00000014841,ENSBTAG00000017124,ENSBTAG00000019010,ENSBTAG00000020510,ENSBTAG00000006359,ENSBTAG00000000771,ENSBTAG00000006828,ENSBTAG00000018660,ENSBTAG00000015144,ENSBTAG00000025443,ENSBTAG00000005779,ENSBTAG00000024275,ENSBTAG00000001306,ENSBTAG00000018790,…
GO:BP	mononuclear cell differentiation	GO:1903131	0.0432694	1.36382	329	461	22	18965	ENSBTAG00000002295,ENSBTAG00000014841,ENSBTAG00000044023,ENSBTAG00000015312,ENSBTAG00000006844,ENSBTAG00000025443,ENSBTAG00000000816,ENSBTAG00000021872,ENSBTAG00000015904,ENSBTAG00000046470,ENSBTAG00000018578,ENSBTAG00000002742,ENSBTAG00000019964,ENSBTAG00000005280,ENSBTAG00000015609,ENSBTAG00000017824,ENSBTAG00000013236,ENSBTAG00000011003,ENSBTAG00000014612,ENSBTAG00000007319,ENSBTAG00000019302,…
GO:BP	locomotion	GO:0040011	0.0437246	1.35927	1360	461	58	18965	ENSBTAG00000009851,ENSBTAG00000045902,ENSBTAG00000003403,ENSBTAG00000004885,ENSBTAG00000017574,ENSBTAG00000014841,ENSBTAG00000007281,ENSBTAG00000020510,ENSBTAG00000006359,ENSBTAG00000014977,ENSBTAG00000010634,ENSBTAG00000006844,ENSBTAG00000018373,ENSBTAG00000018790,ENSBTAG00000046470,ENSBTAG00000025450,ENSBTAG00000006989,ENSBTAG00000040347,ENSBTAG00000019964,ENSBTAG00000012817,ENSBTAG00000008938,…
GO:BP	negative regulation of signal transduction	GO:0009968	0.0458093	1.33905	903	461	43	18965	ENSBTAG00000009851,ENSBTAG00000020378,ENSBTAG00000005091,ENSBTAG00000031572,ENSBTAG00000045902,ENSBTAG00000003403,ENSBTAG00000017574,ENSBTAG00000014841,ENSBTAG00000010644,ENSBTAG00000015449,ENSBTAG00000001817,ENSBTAG00000025443,ENSBTAG00000002098,ENSBTAG00000001306,ENSBTAG00000024688,ENSBTAG00000018996,ENSBTAG00000015904,ENSBTAG00000046470,ENSBTAG00000015385,ENSBTAG00000019964,ENSBTAG00000018033,…
GO:CC	cytoplasm	GO:0005737	2.06094e-12	11.6859	8379	461	285	19011	ENSBTAG00000009851,ENSBTAG00000008562,ENSBTAG00000014797,ENSBTAG00000020378,ENSBTAG00000005091,ENSBTAG00000032217,ENSBTAG00000021899,ENSBTAG00000013916,ENSBTAG00000002295,ENSBTAG00000010362,ENSBTAG00000009058,ENSBTAG00000016784,ENSBTAG00000018502,ENSBTAG00000011390,ENSBTAG00000009796,ENSBTAG00000021832,ENSBTAG00000017122,ENSBTAG00000008952,ENSBTAG00000003403,ENSBTAG00000007247,ENSBTAG00000005796,…
GO:CC	cytosol	GO:0005829	9.79745e-07	6.00889	2792	461	115	19011	ENSBTAG00000005091,ENSBTAG00000021899,ENSBTAG00000013916,ENSBTAG00000016784,ENSBTAG00000011390,ENSBTAG00000008952,ENSBTAG00000007247,ENSBTAG00000005796,ENSBTAG00000017124,ENSBTAG00000031358,ENSBTAG00000002721,ENSBTAG00000017764,ENSBTAG00000044023,ENSBTAG00000040058,ENSBTAG00000009655,ENSBTAG00000009418,ENSBTAG00000000771,ENSBTAG00000005483,ENSBTAG00000010428,ENSBTAG00000045785,ENSBTAG00000014730,…
GO:CC	cell projection	GO:0042995	1.95472e-05	4.70892	1313	461	64	19011	ENSBTAG00000020378,ENSBTAG00000031572,ENSBTAG00000006147,ENSBTAG00000004177,ENSBTAG00000016784,ENSBTAG00000018502,ENSBTAG00000045902,ENSBTAG00000018010,ENSBTAG00000006167,ENSBTAG00000020510,ENSBTAG00000021480,ENSBTAG00000044023,ENSBTAG00000032077,ENSBTAG00000006828,ENSBTAG00000008129,ENSBTAG00000030180,ENSBTAG00000016795,ENSBTAG00000020709,ENSBTAG00000014828,ENSBTAG00000012945,ENSBTAG00000014906,…
GO:CC	plasma membrane bounded cell projection	GO:0120025	5.69125e-05	4.24479	1263	461	61	19011	ENSBTAG00000020378,ENSBTAG00000031572,ENSBTAG00000006147,ENSBTAG00000004177,ENSBTAG00000016784,ENSBTAG00000018502,ENSBTAG00000045902,ENSBTAG00000018010,ENSBTAG00000006167,ENSBTAG00000020510,ENSBTAG00000021480,ENSBTAG00000044023,ENSBTAG00000032077,ENSBTAG00000006828,ENSBTAG00000008129,ENSBTAG00000030180,ENSBTAG00000016795,ENSBTAG00000012945,ENSBTAG00000014906,ENSBTAG00000018373,ENSBTAG00000018790,…
GO:CC	cell junction	GO:0030054	0.000897451	3.04699	1219	461	56	19011	ENSBTAG00000020378,ENSBTAG00000004177,ENSBTAG00000011390,ENSBTAG00000045902,ENSBTAG00000017877,ENSBTAG00000000845,ENSBTAG00000006167,ENSBTAG00000017764,ENSBTAG00000009655,ENSBTAG00000032077,ENSBTAG00000008129,ENSBTAG00000030180,ENSBTAG00000020709,ENSBTAG00000006532,ENSBTAG00000018790,ENSBTAG00000021107,ENSBTAG00000025450,ENSBTAG00000003525,ENSBTAG00000011307,ENSBTAG00000040347,ENSBTAG00000010242,…
GO:CC	nucleoplasm	GO:0005654	0.00156887	2.80441	2996	461	109	19011	ENSBTAG00000021899,ENSBTAG00000002295,ENSBTAG00000011390,ENSBTAG00000045902,ENSBTAG00000007247,ENSBTAG00000005796,ENSBTAG00000017574,ENSBTAG00000018711,ENSBTAG00000006167,ENSBTAG00000021943,ENSBTAG00000017764,ENSBTAG00000044023,ENSBTAG00000040058,ENSBTAG00000002340,ENSBTAG00000009418,ENSBTAG00000000771,ENSBTAG00000014977,ENSBTAG00000007592,ENSBTAG00000010428,ENSBTAG00000011804,ENSBTAG00000014730,…
GO:CC	membrane-bounded organelle	GO:0043227	0.00173146	2.76159	11107	461	315	19011	ENSBTAG00000035175,ENSBTAG00000008562,ENSBTAG00000014797,ENSBTAG00000020378,ENSBTAG00000031572,ENSBTAG00000021899,ENSBTAG00000013916,ENSBTAG00000002295,ENSBTAG00000010362,ENSBTAG00000009058,ENSBTAG00000011682,ENSBTAG00000016784,ENSBTAG00000043739,ENSBTAG00000018502,ENSBTAG00000011390,ENSBTAG00000009796,ENSBTAG00000021832,ENSBTAG00000045902,ENSBTAG00000003403,ENSBTAG00000007247,ENSBTAG00000005796,…
GO:CC	endomembrane system	GO:0012505	0.00174424	2.75839	2690	461	100	19011	ENSBTAG00000008562,ENSBTAG00000014797,ENSBTAG00000020378,ENSBTAG00000009796,ENSBTAG00000003220,ENSBTAG00000017574,ENSBTAG00000014841,ENSBTAG00000018711,ENSBTAG00000021862,ENSBTAG00000000845,ENSBTAG00000018010,ENSBTAG00000006167,ENSBTAG00000014482,ENSBTAG00000009209,ENSBTAG00000002340,ENSBTAG00000005483,ENSBTAG00000014977,ENSBTAG00000010644,ENSBTAG00000045785,ENSBTAG00000008129,ENSBTAG00000015312,…
GO:CC	intracellular anatomical structure	GO:0005622	0.00202624	2.69331	13855	461	376	19011	ENSBTAG00000035175,ENSBTAG00000009851,ENSBTAG00000008562,ENSBTAG00000014797,ENSBTAG00000020378,ENSBTAG00000005091,ENSBTAG00000032217,ENSBTAG00000031572,ENSBTAG00000021899,ENSBTAG00000013916,ENSBTAG00000002295,ENSBTAG00000010362,ENSBTAG00000009058,ENSBTAG00000011682,ENSBTAG00000016784,ENSBTAG00000043739,ENSBTAG00000018502,ENSBTAG00000011390,ENSBTAG00000009796,ENSBTAG00000021832,ENSBTAG00000045902,…
GO:CC	cell periphery	GO:0071944	0.00514851	2.28832	4235	461	141	19011	ENSBTAG00000009851,ENSBTAG00000014889,ENSBTAG00000020378,ENSBTAG00000005091,ENSBTAG00000006147,ENSBTAG00000008299,ENSBTAG00000021899,ENSBTAG00000013916,ENSBTAG00000010362,ENSBTAG00000011390,ENSBTAG00000045902,ENSBTAG00000017122,ENSBTAG00000004885,ENSBTAG00000017877,ENSBTAG00000007281,ENSBTAG00000017124,ENSBTAG00000000845,ENSBTAG00000018010,ENSBTAG00000020510,ENSBTAG00000012805,ENSBTAG00000009296,…
GO:CC	plasma membrane	GO:0005886	0.0101222	1.99472	3921	461	131	19011	ENSBTAG00000009851,ENSBTAG00000014889,ENSBTAG00000020378,ENSBTAG00000005091,ENSBTAG00000006147,ENSBTAG00000008299,ENSBTAG00000021899,ENSBTAG00000013916,ENSBTAG00000010362,ENSBTAG00000011390,ENSBTAG00000045902,ENSBTAG00000004885,ENSBTAG00000017877,ENSBTAG00000007281,ENSBTAG00000000845,ENSBTAG00000018010,ENSBTAG00000020510,ENSBTAG00000012805,ENSBTAG00000009296,ENSBTAG00000002340,ENSBTAG00000032077,…
GO:CC	synapse	GO:0045202	0.0120696	1.91831	725	461	36	19011	ENSBTAG00000020378,ENSBTAG00000004177,ENSBTAG00000011390,ENSBTAG00000045902,ENSBTAG00000000845,ENSBTAG00000006167,ENSBTAG00000017764,ENSBTAG00000032077,ENSBTAG00000008129,ENSBTAG00000030180,ENSBTAG00000020709,ENSBTAG00000021107,ENSBTAG00000003525,ENSBTAG00000011307,ENSBTAG00000040347,ENSBTAG00000010242,ENSBTAG00000044126,ENSBTAG00000015655,ENSBTAG00000008126,ENSBTAG00000010696,ENSBTAG00000046177,…
GO:CC	organelle	GO:0043226	0.0171607	1.76547	12651	461	345	19011	ENSBTAG00000035175,ENSBTAG00000008562,ENSBTAG00000014797,ENSBTAG00000020378,ENSBTAG00000031572,ENSBTAG00000021899,ENSBTAG00000013916,ENSBTAG00000002295,ENSBTAG00000010362,ENSBTAG00000009058,ENSBTAG00000011682,ENSBTAG00000016784,ENSBTAG00000043739,ENSBTAG00000018502,ENSBTAG00000011390,ENSBTAG00000009796,ENSBTAG00000021832,ENSBTAG00000045902,ENSBTAG00000003403,ENSBTAG00000007247,ENSBTAG00000004885,…
GO:CC	acetylcholine-gated channel complex	GO:0005892	0.0425683	1.37091	12	461	4	19011	ENSBTAG00000011390,ENSBTAG00000021107,ENSBTAG00000019242,ENSBTAG00000013657
GO:CC	intracellular membrane-bounded organelle	GO:0043231	0.0483095	1.31597	10724	461	298	19011	ENSBTAG00000035175,ENSBTAG00000008562,ENSBTAG00000014797,ENSBTAG00000020378,ENSBTAG00000021899,ENSBTAG00000013916,ENSBTAG00000002295,ENSBTAG00000010362,ENSBTAG00000009058,ENSBTAG00000011682,ENSBTAG00000043739,ENSBTAG00000011390,ENSBTAG00000009796,ENSBTAG00000021832,ENSBTAG00000045902,ENSBTAG00000003403,ENSBTAG00000007247,ENSBTAG00000005796,ENSBTAG00000003220,ENSBTAG00000017574,ENSBTAG00000014841,…

## Sheet: enrichment analysis Hyper S
# version: e106_eg53_p16_65fcd97
# date: 16/10/2022, 21:14:25
# organism: btaurus
# all results: false
# ordered: false
# no iea: false
# sources: GO:MF,GO:BP,GO:CC,KEGG,REAC,WP,TF,MIRNA,HPA,CORUM,HP
# combined: false
# numeric ns: ENTREZGENE_ACC
# domain scope: annotated
# measure underrepresentation: false
# significance threshold method: g_SCS
# user threshold: 0.05
# no evidences: false
# query genes included: query_1<ENSBTAG00000001258,ENSBTAG00000010382,ENSBTAG00000000496,ENSBTAG00000014564,ENSBTAG00000011742,ENSBTAG00000004891,ENSBTAG00000047978,ENSBTAG00000004216,ENSBTAG00000003458,ENSBTAG00000020984,ENSBTAG00000006159,ENSBTAG00000018125,ENSBTAG00000044055,ENSBTAG00000040215,ENSBTAG00000000684,ENSBTAG00000015961,ENSBTAG00000000736,ENSBTAG00000024137,ENSBTAG00000001629,ENSBTA…
# query genes not included: ENSBTAG00000033884,ENSBTAG00000047480,ENSBTAG00000045210,ENSBTAG00000033529,ENSBTAG00000043850,ENSBTAG00000045544
# query genes duplicates: ENSBTAG00000015539,ENSBTAG00000006392,ENSBTAG00000018237,ENSBTAG00000012058
source	term_name	term_id	adjusted_p_value	negative_log10_of_adjusted_p_value	term_size	query_size	intersection_size	effective_domain_size	intersections
GO:MF	cation binding	GO:0043169	0.00801973	2.09584	2570	147	41	17921	ENSBTAG00000014564,ENSBTAG00000000736,ENSBTAG00000034645,ENSBTAG00000046169,ENSBTAG00000020335,ENSBTAG00000020792,ENSBTAG00000034693,ENSBTAG00000000395,ENSBTAG00000010660,ENSBTAG00000019868,ENSBTAG00000002736,ENSBTAG00000006797,ENSBTAG00000014809,ENSBTAG00000012387,ENSBTAG00000008147,ENSBTAG00000021741,ENSBTAG00000008805,ENSBTAG00000002329,ENSBTAG00000019470,ENSBTAG00000004092,ENSBTAG00000017851,…
GO:MF	metal ion binding	GO:0046872	0.00937132	2.0282	2494	147	40	17921	ENSBTAG00000014564,ENSBTAG00000000736,ENSBTAG00000034645,ENSBTAG00000046169,ENSBTAG00000020335,ENSBTAG00000020792,ENSBTAG00000034693,ENSBTAG00000000395,ENSBTAG00000010660,ENSBTAG00000019868,ENSBTAG00000002736,ENSBTAG00000006797,ENSBTAG00000014809,ENSBTAG00000012387,ENSBTAG00000008147,ENSBTAG00000021741,ENSBTAG00000008805,ENSBTAG00000002329,ENSBTAG00000019470,ENSBTAG00000017851,ENSBTAG00000000446,…
GO:CC	cytoplasm	GO:0005737	0.00384636	2.41495	8379	144	89	19011	ENSBTAG00000001258,ENSBTAG00000014564,ENSBTAG00000004216,ENSBTAG00000003458,ENSBTAG00000020984,ENSBTAG00000018125,ENSBTAG00000000684,ENSBTAG00000014079,ENSBTAG00000019403,ENSBTAG00000005102,ENSBTAG00000019024,ENSBTAG00000020335,ENSBTAG00000034693,ENSBTAG00000023670,ENSBTAG00000016296,ENSBTAG00000019281,ENSBTAG00000006734,ENSBTAG00000010660,ENSBTAG00000001057,ENSBTAG00000016805,ENSBTAG00000012464,…
GO:CC	Golgi apparatus	GO:0005794	0.0374242	1.42685	966	144	19	19011	ENSBTAG00000014079,ENSBTAG00000034693,ENSBTAG00000006734,ENSBTAG00000001057,ENSBTAG00000016805,ENSBTAG00000014661,ENSBTAG00000003349,ENSBTAG00000020130,ENSBTAG00000035007,ENSBTAG00000014877,ENSBTAG00000011601,ENSBTAG00000000446,ENSBTAG00000003946,ENSBTAG00000013955,ENSBTAG00000017738,ENSBTAG00000011292,ENSBTAG00000013247,ENSBTAG00000022989,ENSBTAG00000024814
