# Supplementary material for: Effect of Superovulation Treatment on Oocyte’s DNA Methylation
Source: Int J Mol Sci. 2022 Dec 18;23(24):16158. doi: 10.3390/ijms232416158 (PMC9785075; doi:10.3390/ijms232416158)
Supplement: Supplementary file 1 [file ijms-23-16158-s001.zip › Supplementary Table S5.XLSX]

## Sheet: DMRs S vs NS merged
Probe	Chromosome	Start	End	Probe Strand	Feature	ID	Description	Feature Strand	Type	Feature Orientation	Distance	P-value	FDR	Difference	Ovarian stimulated	Non stimulated
42393..56412	1	42393	56412		null					Not found	0	3.1598115E-6	1.291606E-5	37.626263	49.32051	82.14286
125740..159783	1	125740	159783		ENSBTAG00000001753	ENSBTAG00000001753	No description	-	gene	overlapping	0	0.0087206345	0.014935039	11.340852	81.29944	91.52542
1211248..1248846	1	1211248	1248846		CRYZL1	ENSBTAG00000008490	crystallin zeta like 1 [Source:VGNC Symbol;Acc:VGNC:27747]	+	gene	overlapping	0	1.3903846E-5	4.9387094E-5	15.7951355	21.609638	39.215687
1257942..1265715	1	1257942	1265715		SON	ENSBTAG00000008482	SON DNA binding protein [Source:VGNC Symbol;Acc:VGNC:35128]	-	gene	overlapping	0	0.002426728	0.00496567	18.813131	30.953066	67.92453
1363575..1374612	1	1363575	1374612		SNORA20	ENSBTAG00000043399	Small nucleolar RNA SNORA20 [Source:RFAM;Acc:RF00401]	-	gene	overlapping	0	1.55576E-4	4.3344597E-4	40.634922	66.455696	26.086956
1570145..1577456	1	1570145	1577456		IL10RB	ENSBTAG00000019404	No description	-	gene	overlapping	0	0.013028253	0.021006297	32.93413	68.04814	100.0
2463750..2490637	1	2463750	2490637		ENSBTAG00000023718	ENSBTAG00000023718	No description	-	gene	overlapping	0	0.0020554566	0.0043021026	10.518518	27.650894	18.951612
6458194..6488079	1	6458194	6488079		CCT8	ENSBTAG00000014233	T-complex protein 1 subunit theta [Source:UniProtKB/Swiss-Prot;Acc:Q3ZCI9]	+	gene	overlapping	0	0.0048244493	0.009006777	16.31395	29.320988	41.26984
6488080..6513205	1	6488080	6513205		CCT8	ENSBTAG00000014233	T-complex protein 1 subunit theta [Source:UniProtKB/Swiss-Prot;Acc:Q3ZCI9]	+	gene	overlapping	0	0.0013710592	0.003014133	15.504512	98.0	81.818184
10027130..10087218	1	10027130	10087218		GABPA	ENSBTAG00000019043	GA binding protein transcription factor alpha subunit [Source:VGNC Symbol;Acc:VGNC:29189]	-	gene	overlapping	0	1.7763568E-15	3.038412E-14	35.016975	47.709923	62.5
16147106..16175888	1	16147106	16175888		null					Not found	0	7.0560904E-4	0.0016810602	22.958258	76.002884	93.75
16265035..16795011	1	16265035	16795011		null					Not found	0	4.3785112E-5	1.394253E-4	13.662538	46.184505	61.13782
20200392..20234955	1	20200392	20234955		null					Not found	0	0.0035304886	0.006877484	35.858585	59.589043	93.75
22658068..22687989	1	22658068	22687989		null					Not found	0	1.0182098E-5	3.734706E-5	33.293934	50.2907	14.0
23512367..23555945	1	23512367	23555945		null					Not found	0	0.04479411	0.059731457	19.055944	83.111115	66.666664
25509676..25593788	1	25509676	25593788		null					Not found	0	0.009266808	0.015768055	16.170214	84.53879	100.0
25594001..25612538	1	25594001	25612538		null					Not found	0	0.008546784	0.014692329	42.608696	43.67816	88.888885
28667799..28987935	1	28667799	28987935		GBE1	ENSBTAG00000036262	1,4-alpha-glucan branching enzyme 1 [Source:HGNC Symbol;Acc:HGNC:4180]	-	gene	overlapping	0	2.1871696E-7	1.12373E-6	19.437122	80.36223	90.97222
35752396..35780059	1	35752396	35780059		C1H3orf38	ENSBTAG00000007970	chromosome 3 open reading frame 38 [Source:HGNC Symbol;Acc:HGNC:28384]	+	gene	overlapping	0	0.006893543	0.012252607	31.515152	24.86188	54.545456
37947560..37963907	1	37947560	37963907		ARL13B	ENSBTAG00000005155	ADP ribosylation factor like GTPase 13B [Source:VGNC Symbol;Acc:VGNC:26138]	+	gene	overlapping	0	0.0012475876	0.002771115	27.829893	25.0	46.875
40471760..40503591	1	40471760	40503591		Metazoa_SRP	ENSBTAG00000045781	Metazoan signal recognition particle RNA [Source:RFAM;Acc:RF00017]	+	gene	overlapping	0	0.010163994	0.01703686	16.752136	84.02778	78.888885
40932412..41327490	1	40932412	41327490		EPHA6	ENSBTAG00000044111	EPH receptor A6 [Source:VGNC Symbol;Acc:VGNC:28536]	+	gene	overlapping	0	2.7959106E-9	1.9934669E-8	20.78993	55.644157	33.28829
42604165..42668339	1	42604165	42668339		null					Not found	0	5.551115E-16	1.0153359E-14	24.50194	22.899252	36.309525
43957343..44212685	1	43957343	44212685		CMSS1	ENSBTAG00000013663	Uncharacterized protein C3orf26 homolog [Source:UniProtKB/Swiss-Prot;Acc:Q2T9Y1]	+	gene	overlapping	0	1.2955931E-5	4.6235553E-5	13.108833	47.285397	55.42328
44447699..44504752	1	44447699	44504752		ENSBTAG00000013321	ENSBTAG00000013321	No description	+	gene	overlapping	0	0.031573307	0.04437732	14.268126	85.03145	96.666664
45479293..45495722	1	45479293	45495722		TFG	ENSBTAG00000016363	protein TFG [Source:RefSeq peptide;Acc:NP_001179905]	+	gene	overlapping	0	0.0012756187	0.0028278825	10.106178	18.288288	22.564102
49200233..49234959	1	49200233	49234959		null					Not found	0	0.022000967	0.03276262	22.794117	85.218254	62.5
49235203..49425994	1	49235203	49425994		null					Not found	0	1.663035E-4	4.6032108E-4	15.917794	49.235973	67.68293
51994069..52027867	1	51994069	52027867		null					Not found	0	0.0025204134	0.005126784	28.174603	39.69298	62.31884
53164311..53274234	1	53164311	53274234		CD47	ENSBTAG00000003585	CD47 molecule [Source:VGNC Symbol;Acc:VGNC:27035]	-	gene	overlapping	0	1.4447332E-12	1.6824151E-11	12.695258	29.008345	21.09823
53629954..53678535	1	53629954	53678535		MYH15	ENSBTAG00000018399	myosin heavy chain 15 [Source:HGNC Symbol;Acc:HGNC:31073]	-	gene	overlapping	0	0.0013683093	0.003010017	12.586367	83.50862	93.333336
53716281..53767217	1	53716281	53767217		CIP2A	ENSBTAG00000017140	cell proliferation regulating inhibitor of protein phosphatase 2A [Source:VGNC Symbol;Acc:VGNC:27369]	-	gene	overlapping	0	7.644141E-5	2.2975968E-4	34.133972	47.928993	77.77778
57757252..57786221	1	57757252	57786221		ATG3	ENSBTAG00000009084	autophagy related 3 [Source:VGNC Symbol;Acc:VGNC:26256]	-	gene	overlapping	0	3.0508303E-4	7.93239E-4	24.975891	82.7381	64.86487
58347124..58396599	1	58347124	58396599		null					Not found	0	0.012682779	0.020550717	14.2265835	44.002934	52.38095
58409811..58419342	1	58409811	58419342		null					Not found	0	4.522533E-5	1.4341218E-4	40.666668	47.28889	73.91304
58942145..58979039	1	58942145	58979039		GRAMD1C	ENSBTAG00000004971	GRAM domain containing 1C [Source:VGNC Symbol;Acc:VGNC:29624]	+	gene	overlapping	0	0.01246503	0.020260105	21.410257	47.463768	27.272728
59157167..59194938	1	59157167	59194938		CCDC191	ENSBTAG00000004975	coiled-coil domain containing 191 [Source:VGNC Symbol;Acc:VGNC:26884]	-	gene	overlapping	0	7.486376E-5	2.2571013E-4	33.00365	50.396824	82.35294
59240682..59298594	1	59240682	59298594		DRD3	ENSBTAG00000002132	dopamine receptor D3 [Source:VGNC Symbol;Acc:VGNC:28208]	-	gene	overlapping	0	2.6956983E-4	7.0869277E-4	27.010225	50.394463	70.21277
59324932..59433864	1	59324932	59433864		DRD3	ENSBTAG00000002132	dopamine receptor D3 [Source:VGNC Symbol;Acc:VGNC:28208]	-	gene	overlapping	0	3.7030026E-7	1.809671E-6	13.279279	47.61207	44.5283
60267603..60278962	1	60267603	60278962		null					Not found	0	1.3260504E-12	1.5521126E-11	56.29351	15.858586	64.28571
60713879..60770370	1	60713879	60770370		null					Not found	0	0.02376816	0.034969073	12.698413	88.27345	77.77778
61244367..61273069	1	61244367	61273069		null					Not found	0	0.035598826	0.04914902	16.45796	88.63636	63.333332
61273105..61306295	1	61273105	61306295		null					Not found	0	0.033459026	0.046626464	17.636023	38.987343	57.692307
62162693..62189970	1	62162693	62189970		ENSBTAG00000040393	ENSBTAG00000040393	aldo-keto reductase family 1, member C1 (dihydrodiol dehydrogenase 1; 20-alpha (3-alpha)- hydroxysteroid dehydrogenase)-like [Source:RefSeq peptide;Acc:NP_001193716]	-	gene	overlapping	0	0.004744937	0.008870408	31.718426	53.048782	84.210526
63880194..63929963	1	63880194	63929963		null					Not found	0	0.0081455475	0.014101542	17.951021	65.31936	80.0
64263509..64293459	1	64263509	64293459		null					Not found	0	0.023953356	0.035203785	13.704319	63.907658	74.21875
64716156..64758591	1	64716156	64758591		ARHGAP31	ENSBTAG00000000210	Rho GTPase activating protein 31 [Source:VGNC Symbol;Acc:VGNC:26089]	+	gene	overlapping	0	0.023864849	0.035081223	12.652194	47.36959	63.46154
64804992..64841962	1	64804992	64841962		TMEM39A	ENSBTAG00000000213	transmembrane protein 39A [Source:VGNC Symbol;Acc:VGNC:36082]	-	gene	overlapping	0	0.016186215	0.025255062	11.1553545	19.901854	23.68421
64868417..64886338	1	64868417	64886338		TIMMDC1	ENSBTAG00000012581	complex I assembly factor TIMMDC1, mitochondrial [Source:RefSeq peptide;Acc:NP_001073704]	+	gene	overlapping	0	3.1679226E-4	8.1871817E-4	47.17101	41.06814	81.818184
65464897..65497383	1	65464897	65497383		GSK3B	ENSBTAG00000048057	glycogen synthase kinase 3 beta [Source:HGNC Symbol;Acc:HGNC:4617]	-	gene	downstream	1974	0.046592645	0.061742455	18.556702	78.83772	100.0
66023060..66096020	1	66023060	66096020		RABL3	ENSBTAG00000015898	RAB, member of RAS oncogene family like 3 [Source:VGNC Symbol;Acc:VGNC:33673]	-	gene	overlapping	0	9.802238E-8	5.3916244E-7	25.05222	62.570282	45.539906
67512425..67561121	1	67512425	67561121		KPNA1	ENSBTAG00000011143	karyopherin subunit alpha 1 [Source:VGNC Symbol;Acc:VGNC:30700]	-	gene	overlapping	0	3.5210138E-7	1.7294451E-6	31.380442	34.62585	50.0
67588677..67590471	1	67588677	67590471		PARP9	ENSBTAG00000021791	poly(ADP-ribose) polymerase family member 9 [Source:HGNC Symbol;Acc:HGNC:24118]	-	gene	overlapping	0	2.0692877E-4	5.5967056E-4	23.393393	21.878038	34.090908
67710784..67740931	1	67710784	67740931		HSPBAP1	ENSBTAG00000005066	HSPB1 associated protein 1 [Source:VGNC Symbol;Acc:VGNC:29987]	-	gene	overlapping	0	2.2578627E-8	1.3901867E-7	19.288263	24.586454	36.625515
67841473..67846660	1	67841473	67846660		SEMA5B	ENSBTAG00000018765	semaphorin 5B [Source:VGNC Symbol;Acc:VGNC:34440]	-	gene	overlapping	0	1.0803615E-5	3.9332266E-5	10.552721	83.96112	97.93814
68550158..68583766	1	68550158	68583766		HACD2	ENSBTAG00000023607	3-hydroxyacyl-CoA dehydratase 2 [Source:HGNC Symbol;Acc:HGNC:9640]	-	gene	overlapping	0	0.004263068	0.008095305	10.375129	25.452663	29.166666
68780999..68788651	1	68780999	68788651		null					Not found	0	0.029173162	0.041574635	18.103449	25.298246	4.0
68910007..68938378	1	68910007	68938378		CCDC14	ENSBTAG00000000566	coiled-coil domain containing 14 [Source:VGNC Symbol;Acc:VGNC:26851]	-	gene	overlapping	0	1.0100417E-4	2.939277E-4	23.231318	35.832638	14.583333
69728638..69743298	1	69728638	69743298		UMPS	ENSBTAG00000013727	uridine monophosphate synthetase [Source:VGNC Symbol;Acc:VGNC:36661]	+	gene	overlapping	0	0.0026647074	0.005375655	11.61919	21.604939	5.5555553
70017656..70027078	1	70017656	70027078		HEG1	ENSBTAG00000021396	heart development protein with EGF like domains 1 [Source:VGNC Symbol;Acc:VGNC:29803]	-	gene	upstream	252	7.884043E-4	0.0018544805	18.088625	54.718254	40.92014
70082769..70097004	1	70082769	70097004		HEG1	ENSBTAG00000021396	heart development protein with EGF like domains 1 [Source:VGNC Symbol;Acc:VGNC:29803]	-	gene	overlapping	0	1.550363E-5	5.4449258E-5	29.9591	56.688595	82.07547
70267725..70278178	1	70267725	70278178		null					Not found	0	0.001004249	0.0022991134	11.634492	25.688202	7.017544
70642054..70731091	1	70642054	70731091		OSBPL11	ENSBTAG00000006471	oxysterol binding protein like 11 [Source:VGNC Symbol;Acc:VGNC:32459]	-	gene	overlapping	0	0.0044732816	0.008443047	15.831382	47.28223	55.06329
70759278..70798059	1	70759278	70798059		LMLN	ENSBTAG00000044172	leishmanolysin like peptidase [Source:VGNC Symbol;Acc:VGNC:30928]	-	gene	overlapping	0	1.4152099E-6	6.1748888E-6	17.018677	30.10974	16.666666
71107256..71112985	1	71107256	71112985		ENSBTAG00000014721	ENSBTAG00000014721	No description	-	gene	overlapping	0	2.2128763E-6	9.3403805E-6	35.452164	46.74074	67.741936
71150424..71206443	1	71150424	71206443		TNK2	ENSBTAG00000021364	tyrosine kinase non receptor 2 [Source:VGNC Symbol;Acc:VGNC:36183]	-	gene	upstream	952	5.9491317E-6	2.2847198E-5	23.166143	43.541435	64.28571
71527654..71569754	1	71527654	71569754		ENSBTAG00000040161	ENSBTAG00000040161	No description	-	gene	overlapping	0	0.022364365	0.033202853	12.5	91.18358	100.0
71911817..71981831	1	71911817	71981831		PAK2	ENSBTAG00000047856	p21 (RAC1) activated kinase 2 [Source:HGNC Symbol;Acc:HGNC:8591]	+	gene	overlapping	0	1.6310514E-7	8.625583E-7	25.753803	33.02682	51.612904
72077314..72087577	1	72077314	72087577		MELTF	ENSBTAG00000002998	melanotransferrin [Source:VGNC Symbol;Acc:VGNC:31383]	-	gene	overlapping	0	0.019319002	0.029322647	15.876121	44.21659	36.11111
72381408..72459608	1	72381408	72459608		null					Not found	0	6.201903E-6	2.3711735E-5	17.992378	31.800268	39.130436
73418695..73435133	1	73418695	73435133		null					Not found	0	0.0023802295	0.004883636	30.538301	85.42034	57.142857
73489721..73504366	1	73489721	73504366		LSG1	ENSBTAG00000008461	large 60S subunit nuclear export GTPase 1 [Source:VGNC Symbol;Acc:VGNC:31049]	+	gene	overlapping	0	0.0042532776	0.008081228	22.434017	93.75	78.57143
73937796..73948185	1	73937796	73948185		null					Not found	0	5.8049767E-4	0.0014114262	30.170576	86.37566	57.692307
75600555..75616444	1	75600555	75616444		FGF12	ENSBTAG00000012413	fibroblast growth factor 12 [Source:RefSeq peptide;Acc:NP_001073257]	+	gene	downstream	207	2.6367797E-13	3.367909E-12	18.03327	28.43964	33.211678
75913526..75970122	1	75913526	75970122		null					Not found	0	0.019790376	0.02995194	17.272728	46.653324	63.636364
76538255..76562343	1	76538255	76562343		CCDC50	ENSBTAG00000006945	coiled-coil domain containing 50 [Source:VGNC Symbol;Acc:VGNC:26898]	-	gene	overlapping	0	0.026418047	0.03825235	12.745098	90.364586	100.0
76980358..77228578	1	76980358	77228578		GMNC	ENSBTAG00000023593	geminin coiled-coil domain containing [Source:VGNC Symbol;Acc:VGNC:29438]	+	gene	overlapping	0	6.483458E-11	5.9214433E-10	24.242136	34.1875	55.873016
79974847..80139888	1	79974847	80139888		null					Not found	0	1.5750698E-4	4.3791663E-4	10.099388	36.058228	31.242079
80867019..80905586	1	80867019	80905586		null					Not found	0	0.019302482	0.029304055	15.707869	53.779583	31.707317
81036020..81043037	1	81036020	81043037		RFC4	ENSBTAG00000014727	replication factor C subunit 4 [Source:VGNC Symbol;Acc:VGNC:33888]	+	gene	downstream	573	0.0110579925	0.018338194	23.404255	77.23577	100.0
81043038..81093978	1	81043038	81093978		RFC4	ENSBTAG00000014727	replication factor C subunit 4 [Source:VGNC Symbol;Acc:VGNC:33888]	+	gene	overlapping	0	0.0	0.0	30.649683	22.496473	40.336136
81251953..81265067	1	81251953	81265067		DNAJB11	ENSBTAG00000003151	DnaJ homolog subfamily B member 11 [Source:UniProtKB/Swiss-Prot;Acc:Q3ZBA6]	-	gene	overlapping	0	5.5478216E-5	1.7226124E-4	19.371584	17.768173	35.714287
81776170..81836835	1	81776170	81836835		ETV5	ENSBTAG00000014915	ETS variant 5 [Source:VGNC Symbol;Acc:VGNC:28631]	+	gene	overlapping	0	0.026444554	0.03828265	13.2661295	38.446327	51.666668
82967509..83017684	1	82967509	83017684		VPS8	ENSBTAG00000005209	VPS8, CORVET complex subunit [Source:VGNC Symbol;Acc:VGNC:36832]	-	gene	overlapping	0	0.002787066	0.005599439	14.044305	38.075882	20.77922
83131697..83149240	1	83131697	83149240		null					Not found	0	1.6145401E-4	4.476205E-4	17.738325	37.301014	46.232876
83155189..83159008	1	83155189	83159008		null					Not found	0	0.04355466	0.05838214	11.841114	61.39764	65.0
83200615..83212358	1	83200615	83212358		EPHB3	ENSBTAG00000005313	EPH receptor B3 [Source:VGNC Symbol;Acc:VGNC:28539]	-	gene	overlapping	0	2.3778368E-7	1.217133E-6	10.237021	91.6207	86.85307
83299598..83417300	1	83299598	83417300		ENSBTAG00000008343	ENSBTAG00000008343	No description	+	gene	overlapping	0	1.0056677E-6	4.5025295E-6	12.700168	26.380346	35.06536
83817701..83869963	1	83817701	83869963		PARL	ENSBTAG00000014460	Presenilins-associated rhomboid-like protein, mitochondrial P-beta [Source:UniProtKB/Swiss- Prot;Acc:Q2KHV4]	+	gene	overlapping	0	2.6128764E-9	1.8805581E-8	18.962702	29.179668	38.389515
84003872..84038436	1	84003872	84038436		YEATS2	ENSBTAG00000014451	YEATS domain containing 2 [Source:VGNC Symbol;Acc:VGNC:37020]	-	gene	overlapping	0	6.517009E-14	9.122483E-13	52.6843	33.483215	64.28571
84624843..84664947	1	84624843	84664947		MCCC1	ENSBTAG00000006548	methylcrotonoyl-CoA carboxylase 1 [Source:VGNC Symbol;Acc:VGNC:31298]	+	gene	overlapping	0	0.0011749446	0.0026353647	13.65196	26.56064	32.75862
86529363..86568477	1	86529363	86568477		null					Not found	0	0.0108797215	0.018068766	12.631579	87.66234	100.0
87548663..87677213	1	87548663	87677213		null					Not found	0	0.002083552	0.004353689	14.88866	43.49711	38.636364
88159846..88230518	1	88159846	88230518		ACTL6A	ENSBTAG00000002460	actin like 6A [Source:VGNC Symbol;Acc:VGNC:25575]	-	gene	overlapping	0	9.942839E-7	4.4602966E-6	20.4	24.470774	38.636364
88601244..88631928	1	88601244	88631928		ZMAT3	ENSBTAG00000012463	zinc finger matrin-type 3 [Source:VGNC Symbol;Acc:VGNC:37192]	+	gene	downstream	359	0.0011771685	0.0026394895	24.528301	78.809525	100.0
89061128..89094630	1	89061128	89094630		null					Not found	0	0.0068445355	0.01217181	27.962963	66.16466	89.47369
90367965..90428718	1	90367965	90428718		5S_rRNA	ENSBTAG00000036933	5S ribosomal RNA [Source:RFAM;Acc:RF00001]	-	gene	overlapping	0	0.0054831193	0.010045063	15.086867	39.053665	32.75862
90627848..90642535	1	90627848	90642535		null					Not found	0	0.008155441	0.014111546	24.045584	58.13008	31.034483
90642543..90674668	1	90642543	90674668		null					Not found	0	0.030157097	0.042723503	10.151724	84.96622	96.07843
91497386..91525476	1	91497386	91525476		null					Not found	0	0.01810116	0.027721077	26.309525	69.0171	40.625
91580709..91692465	1	91580709	91692465		null					Not found	0	0.004548332	0.008558851	24.59893	62.07265	85.71429
95084916..95205377	1	95084916	95205377		SPATA16	ENSBTAG00000031802	spermatogenesis associated 16 [Source:VGNC Symbol;Acc:VGNC:35175]	+	gene	overlapping	0	0.0065334504	0.011703561	10.444113	21.021416	27.911646
95635377..95690763	1	95635377	95690763		NCEH1	ENSBTAG00000020073	neutral cholesterol ester hydrolase 1 [Source:VGNC Symbol;Acc:VGNC:31911]	+	gene	overlapping	0	0.012542384	0.020363672	18.568665	54.74359	69.0
96340761..96542234	1	96340761	96542234		TMEM212	ENSBTAG00000006174	transmembrane protein 212 [Source:VGNC Symbol;Acc:VGNC:36034]	-	gene	overlapping	0	1.7075749E-7	8.965341E-7	10.182823	33.936577	27.535816
97015101..97071101	1	97015101	97071101		TNIK	ENSBTAG00000011742	TRAF2 and NCK interacting kinase [Source:VGNC Symbol;Acc:VGNC:36179]	+	gene	overlapping	0	1.8460436E-7	9.632123E-7	24.0017	96.26301	71.875
97194237..97226265	1	97194237	97226265		SLC2A2	ENSBTAG00000005386	solute carrier family 2 member 2 [Source:VGNC Symbol;Acc:VGNC:34800]	+	gene	overlapping	0	0.044171657	0.059059143	16.765728	39.88821	22.580645
97754893..97895480	1	97754893	97895480		SLC7A14	ENSBTAG00000016323	solute carrier family 7 member 14 [Source:VGNC Symbol;Acc:VGNC:34927]	+	gene	overlapping	0	3.5074732E-10	2.8742841E-9	14.365698	23.72274	35.779816
97925250..97990694	1	97925250	97990694		PRKCI	ENSBTAG00000001403	protein kinase C iota [Source:VGNC Symbol;Acc:VGNC:33333]	-	gene	overlapping	0	0.0	0.0	24.076803	18.293169	31.31579
98392484..98411192	1	98392484	98411192		MYNN	ENSBTAG00000013142	Myoneurin [Source:UniProtKB/Swiss- Prot;Acc:Q3B7N9]	-	gene	overlapping	0	5.4134314E-5	1.6839331E-4	16.39366	20.737328	11.25
99064715..99098312	1	99064715	99098312		MECOM	ENSBTAG00000005871	MDS1 and EVI1 complex locus [Source:VGNC Symbol;Acc:VGNC:31343]	+	gene	overlapping	0	0.041891027	0.05650552	14.291505	33.231083	33.333332
100249244..100436226	1	100249244	100436226		MGC133804	ENSBTAG00000031704	No description	-	gene	overlapping	0	0.0097678555	0.01647755	13.004439	38.88889	50.63158
104128257..104218775	1	104128257	104218775		ENSBTAG00000018312	ENSBTAG00000018312	No description	+	gene	overlapping	0	0.020272784	0.030574106	11.262351	80.10913	89.583336
108272866..108393659	1	108272866	108393659		IL12A	ENSBTAG00000015150	interleukin 12A [Source:VGNC Symbol;Acc:VGNC:30110]	-	gene	overlapping	0	7.176742E-4	0.0017080248	11.323251	37.041492	40.243904
108408052..108484204	1	108408052	108484204		SCHIP1	ENSBTAG00000014960	No description	-	gene	overlapping	0	0.011553983	0.018990839	15.106281	63.66034	54.081635
109548119..109550846	1	109548119	109550846		ENSBTAG00000038395	ENSBTAG00000038395	No description	+	gene	overlapping	0	5.3146685E-4	0.0013061021	18.189102	54.250515	40.8046
109598693..109643635	1	109598693	109643635		null					Not found	0	0.022121299	0.032906093	10.0982	92.07621	78.57143
109757857..109770334	1	109757857	109770334		GFM1	ENSBTAG00000027795	G elongation factor mitochondrial 1 [Source:VGNC Symbol;Acc:VGNC:29327]	-	gene	overlapping	0	0.0038584648	0.0074173794	27.488276	38.75	62.068966
110279250..110281016	1	110279250	110281016		SHOX2	ENSBTAG00000005230	short stature homeobox 2 [Source:VGNC Symbol;Acc:VGNC:34606]	+	gene	overlapping	0	0.031271152	0.0440416	13.615024	87.80731	100.0
110828090..110984116	1	110828090	110984116		null					Not found	0	4.369537E-6	1.7224513E-5	16.027117	39.181667	48.19959
111018153..111045139	1	111018153	111045139		VEPH1	ENSBTAG00000024643	ventricular zone expressed PH domain containing 1 [Source:VGNC Symbol;Acc:VGNC:36787]	+	gene	overlapping	0	3.7779895E-7	1.8417363E-6	23.404255	51.488094	31.927711
111190261..111270742	1	111190261	111270742		VEPH1	ENSBTAG00000024643	ventricular zone expressed PH domain containing 1 [Source:VGNC Symbol;Acc:VGNC:36787]	+	gene	overlapping	0	0.0013506548	0.0029730876	20.031923	50.056023	70.149254
111624256..111649509	1	111624256	111649509		null					Not found	0	9.072965E-12	9.330055E-11	12.656469	32.999554	42.998543
111642134..111654403	1	111642134	111654403		null					Not found	0	1.4026395E-4	3.9548246E-4	12.57013	62.192207	75.75419
111752998..111776734	1	111752998	111776734		null					Not found	0	0.041525956	0.056112397	31.818182	49.184784	80.0
112302029..112316348	1	112302029	112316348		KCNAB1	ENSBTAG00000018465	potassium voltage-gated channel subfamily A member regulatory beta subunit 1 [Source:VGNC Symbol;Acc:VGNC:30427]	-	gene	overlapping	0	1.09802764E-4	3.1724398E-4	35.69905	30.845938	58.0
112401440..112472302	1	112401440	112472302		KCNAB1	ENSBTAG00000018465	potassium voltage-gated channel subfamily A member regulatory beta subunit 1 [Source:VGNC Symbol;Acc:VGNC:30427]	-	gene	overlapping	0	0.0066941096	0.011943634	13.716994	82.38255	94.23077
112491110..112677618	1	112491110	112677618		ENSBTAG00000009622	ENSBTAG00000009622	No description	-	gene	overlapping	0	3.2856275E-5	1.0756108E-4	10.17673	91.11979	88.71605
112677647..112705311	1	112677647	112705311		GMPS	ENSBTAG00000013013	guanine monophosphate synthase [Source:VGNC Symbol;Acc:VGNC:29443]	-	gene	downstream	1868	1.2924161E-4	3.6721962E-4	11.746362	20.466667	16.483517
113314658..113344227	1	113314658	113344227		SNORA70	ENSBTAG00000044667	Small nucleolar RNA SNORA70 [Source:RFAM;Acc:RF00156]	+	gene	overlapping	0	0.0026809531	0.0054036607	23.812317	58.0	46.296295
115566540..115586802	1	115566540	115586802		null					Not found	0	0.0015705212	0.0034013907	23.07826	28.82353	11.111111
115662675..116040173	1	115662675	116040173		U6	ENSBTAG00000046577	U6 spliceosomal RNA [Source:RFAM;Acc:RF00026]	-	gene	overlapping	0	1.5898394E-13	2.109228E-12	10.896317	29.922415	19.083204
116066998..116092494	1	116066998	116092494		null					Not found	0	4.650163E-4	0.0011552144	23.315321	87.306366	72.72727
117676284..117685651	1	117676284	117685651		MED12L	ENSBTAG00000021703	mediator complex subunit 12 like [Source:HGNC Symbol;Acc:HGNC:16050]	-	gene	overlapping	0	1.5870919E-8	9.98703E-8	57.24138	39.341084	88.888885
118221111..118308402	1	118221111	118308402		SIAH2	ENSBTAG00000023445	siah E3 ubiquitin protein ligase 2 [Source:VGNC Symbol;Acc:VGNC:34614]	+	gene	overlapping	0	0.0	0.0	24.470581	29.576504	37.5
118328845..118393001	1	118328845	118393001		ERICH6	ENSBTAG00000001331	glutamate rich 6 [Source:VGNC Symbol;Acc:VGNC:28586]	+	gene	overlapping	0	2.802767E-7	1.4125039E-6	23.267387	50.93753	65.71429
118459854..118501223	1	118459854	118501223		SELENOT	ENSBTAG00000031435	selenoprotein T precursor [Source:RefSeq peptide;Acc:NP_001096573]	-	gene	overlapping	0	0.031676617	0.04449517	15.121049	29.643766	33.333332
119273691..119353606	1	119273691	119353606		RNF13	ENSBTAG00000011147	ring finger protein 13 [Source:VGNC Symbol;Acc:VGNC:34020]	-	gene	overlapping	0	8.5504835E-6	3.193762E-5	13.226182	32.16931	22.393162
120113856..120166291	1	120113856	120166291		GYG1	ENSBTAG00000001721	glycogenin 1 [Source:VGNC Symbol;Acc:VGNC:29728]	-	gene	overlapping	0	1.718603E-11	1.6936526E-10	19.757915	33.378777	36.07143
120182497..120237591	1	120182497	120237591		CPA3	ENSBTAG00000015008	carboxypeptidase A3 [Source:VGNC Symbol;Acc:VGNC:27643]	-	gene	overlapping	0	0.04122891	0.055765938	12.0	49.23611	35.74879
122101087..122214251	1	122101087	122214251		null					Not found	0	0.028969793	0.041344944	13.798567	81.6879	66.25
122339759..122370142	1	122339759	122370142		null					Not found	0	0.010528272	0.017564874	25.034674	91.16466	75.0
122423732..122507894	1	122423732	122507894		null					Not found	0	6.549162E-4	0.0015734046	14.718352	87.71605	81.568146
125933711..126061900	1	125933711	126061900		SLC9A9	ENSBTAG00000031178	solute carrier family 9 member A9 [Source:VGNC Symbol;Acc:VGNC:34947]	+	gene	overlapping	0	0.023053767	0.034078833	12.922358	58.237793	64.55696
126167803..126272238	1	126167803	126272238		SLC9A9	ENSBTAG00000031178	solute carrier family 9 member A9 [Source:VGNC Symbol;Acc:VGNC:34947]	+	gene	overlapping	0	0.003415911	0.0066884765	11.226266	91.875854	85.64103
126272245..126305122	1	126272245	126305122		SLC9A9	ENSBTAG00000031178	solute carrier family 9 member A9 [Source:VGNC Symbol;Acc:VGNC:34947]	+	gene	overlapping	0	0.012607993	0.020453695	28.148148	73.09237	52.941177
127156965..127223396	1	127156965	127223396		PCOLCE2	ENSBTAG00000016026	procollagen C-endopeptidase enhancer 2 [Source:VGNC Symbol;Acc:VGNC:32643]	+	gene	overlapping	0	6.6063317E-6	2.5062405E-5	19.925373	54.132545	80.166664
130096781..130410223	1	130096781	130410223		null					Not found	0	0.0	0.0	16.290504	35.578926	36.156227
130588315..130590978	1	130588315	130590978		KPNA6	ENSBTAG00000002896	karyopherin subunit alpha 6 [Source:VGNC Symbol;Acc:VGNC:30705]	+	gene	overlapping	0	2.6290065E-5	8.757822E-5	13.59375	17.737263	0.0
130610408..130657825	1	130610408	130657825		KPNA6	ENSBTAG00000002896	karyopherin subunit alpha 6 [Source:VGNC Symbol;Acc:VGNC:30705]	+	gene	overlapping	0	4.2066683E-11	3.9417403E-10	27.202463	40.572315	63.405796
130739745..130772327	1	130739745	130772327		COPB2	ENSBTAG00000014843	coatomer protein complex subunit beta 2 [Source:VGNC Symbol;Acc:VGNC:27594]	+	gene	overlapping	0	2.714704E-6	1.1277122E-5	21.423798	37.926136	19.53125
130833449..130849310	1	130833449	130849310		null					Not found	0	2.9759004E-4	7.7729253E-4	11.136051	95.70707	87.5
131830505..131877005	1	131830505	131877005		MRAS	ENSBTAG00000001497	muscle RAS oncogene homolog [Source:VGNC Symbol;Acc:VGNC:31597]	-	gene	overlapping	0	5.95507E-11	5.453381E-10	10.076828	24.209126	20.201908
131982638..132036851	1	131982638	132036851		ARMC8	ENSBTAG00000019952	armadillo repeat containing 8 [Source:VGNC Symbol;Acc:VGNC:26162]	-	gene	overlapping	0	0.0045857066	0.008610282	14.413861	33.19604	42.307693
133290161..133308517	1	133290161	133308517		IL20RB	ENSBTAG00000008299	interleukin 20 receptor subunit beta [Source:VGNC Symbol;Acc:VGNC:30140]	-	gene	overlapping	0	0.0324765	0.045456998	22.33677	42.763157	71.15385
135280420..135321298	1	135280420	135321298		EPHB1	ENSBTAG00000015377	ephrin type-B receptor 1 precursor [Source:RefSeq peptide;Acc:NP_001179758]	-	gene	overlapping	0	0.04571064	0.060749713	10.010223	56.00241	62.13592
135576702..135633641	1	135576702	135633641		null					Not found	0	3.0987427E-4	8.0417236E-4	11.848821	45.710857	54.380455
137116147..137122249	1	137116147	137122249		TMEM108	ENSBTAG00000018508	transmembrane protein 108 [Source:VGNC Symbol;Acc:VGNC:35948]	-	gene	overlapping	0	0.013963216	0.022283716	12.456494	43.559086	57.27416
137476665..137839455	1	137476665	137839455		ENSBTAG00000035654	ENSBTAG00000035654	No description	+	gene	overlapping	0	5.2246996E-6	2.0303805E-5	12.425232	43.75824	29.30839
137988864..138003930	1	137988864	138003930		UBA5	ENSBTAG00000004495	ubiquitin like modifier activating enzyme 5 [Source:VGNC Symbol;Acc:VGNC:36564]	-	gene	overlapping	0	2.675409E-5	8.8949295E-5	15.165631	16.875	9.393939
138299672..138358454	1	138299672	138358454		DNAJC13	ENSBTAG00000002966	DnaJ heat shock protein family (Hsp40) member C13 [Source:HGNC Symbol;Acc:HGNC:30343]	-	gene	overlapping	0	5.40934E-4	0.0013250951	19.400164	39.69478	54.411766
138502022..138529106	1	138502022	138529106		KCNH8	ENSBTAG00000012798	potassium voltage-gated channel subfamily H member 8 [Source:HGNC Symbol;Acc:HGNC:18864]	+	gene	overlapping	0	0.04987759	0.065559186	21.241287	52.09472	72.72727
140253122..140282204	1	140253122	140282204		NEK11	ENSBTAG00000009258	NIMA related kinase 11 [Source:HGNC Symbol;Acc:HGNC:18593]	-	gene	overlapping	0	5.835419E-4	0.0014178229	34.144146	53.048782	87.5
140324500..140335730	1	140324500	140335730		NEK11	ENSBTAG00000009258	NIMA related kinase 11 [Source:HGNC Symbol;Acc:HGNC:18593]	-	gene	overlapping	0	0.011115554	0.018415842	12.354312	25.570776	19.444445
140733487..140743080	1	140733487	140743080		PSMG1	ENSBTAG00000013600	proteasome assembly chaperone 1 [Source:VGNC Symbol;Acc:VGNC:33478]	-	gene	overlapping	0	0.0	0.0	50.009056	22.366522	56.666668
142175466..142188876	1	142175466	142188876		null					Not found	0	0.03001906	0.04256314	30.874605	62.3494	33.333332
142521617..142610372	1	142521617	142610372		7SK	ENSBTAG00000043030	7SK RNA [Source:RFAM;Acc:RF00100]	-	gene	overlapping	0	1.2646901E-8	8.114602E-8	10.568768	30.659496	24.949697
143532479..143567806	1	143532479	143567806		RIPK4	ENSBTAG00000021251	receptor interacting serine/threonine kinase 4 [Source:VGNC Symbol;Acc:VGNC:33983]	-	gene	overlapping	0	1.1757484E-11	1.1859497E-10	14.053104	19.477402	26.008968
143630957..143656960	1	143630957	143656960		C2CD2	ENSBTAG00000021259	C2 calcium dependent domain containing 2 [Source:VGNC Symbol;Acc:VGNC:26631]	-	gene	overlapping	0	1.1513013E-13	1.5637179E-12	20.743206	50.62165	47.74163
143704046..143723653	1	143704046	143723653		C2CD2	ENSBTAG00000021259	C2 calcium dependent domain containing 2 [Source:VGNC Symbol;Acc:VGNC:26631]	-	gene	overlapping	0	1.4767836E-6	6.4068686E-6	16.038998	34.348087	41.85743
144514081..144539244	1	144514081	144539244		PDE9A	ENSBTAG00000021899	phosphodiesterase 9A [Source:VGNC Symbol;Acc:VGNC:32688]	+	gene	overlapping	0	1.5691423E-4	4.3644555E-4	11.658982	56.931248	67.33421
144539361..144550959	1	144539361	144550959		PDE9A	ENSBTAG00000021899	phosphodiesterase 9A [Source:VGNC Symbol;Acc:VGNC:32688]	+	gene	overlapping	0	0.0067731086	0.012066688	20.0	80.30303	100.0
145018076..145038071	1	145018076	145038071		SUMO3	ENSBTAG00000017321	Small ubiquitin-related modifier 3 [Source:UniProtKB/Swiss-Prot;Acc:Q17QV3]	-	gene	overlapping	0	1.0095969E-4	2.9392296E-4	11.075557	47.255543	47.15026
146128494..146206349	1	146128494	146206349		ENSBTAG00000011437	ENSBTAG00000011437	No description	-	gene	upstream	901	3.7414516E-14	5.4255005E-13	10.323033	26.816404	20.363487
146523914..146572695	1	146523914	146572695		CSTB	ENSBTAG00000018189	No description	-	gene	overlapping	0	7.398926E-11	6.668756E-10	11.475651	29.846992	35.982143
147044495..147085525	1	147044495	147085525		SLC19A1	ENSBTAG00000024162	solute carrier family 19 member 1 [Source:VGNC Symbol;Acc:VGNC:34709]	-	gene	overlapping	0	1.2212453E-15	2.1314305E-14	14.371004	72.635	75.733635
147170657..147189041	1	147170657	147189041		PCBP3	ENSBTAG00000030775	poly(rC) binding protein 3 [Source:HGNC Symbol;Acc:HGNC:8651]	+	gene	overlapping	0	0.0021895368	0.004543383	22.984455	69.48052	41.666668
147602619..147609146	1	147602619	147609146		SPATC1L	ENSBTAG00000020409	spermatogenesis and centriole associated 1 like [Source:VGNC Symbol;Acc:VGNC:35193]	-	gene	overlapping	0	1.2014722E-8	7.737932E-8	26.356588	92.950195	69.04762
148142017..148150903	1	148142017	148150903		null					Not found	0	0.0015097875	0.0032791744	23.215153	86.59931	65.38461
148150935..148192128	1	148150935	148192128		null					Not found	0	2.3587617E-7	1.2082709E-6	11.192516	22.168346	27.764027
148278392..148358634	1	148278392	148358634		FBXO25	ENSBTAG00000007039	F-box protein 25 [Source:VGNC Symbol;Acc:VGNC:28900]	+	gene	overlapping	0	0.0	0.0	23.606539	72.08915	81.613754
149253779..149320046	1	149253779	149320046		null					Not found	0	9.4509744E-7	4.2514316E-6	21.372322	90.16299	70.37037
149960585..149975166	1	149960585	149975166		null					Not found	0	0.018907513	0.028808983	17.60549	44.447384	64.70588
150061432..150066879	1	150061432	150066879		CBR1	ENSBTAG00000023384	No description	+	gene	overlapping	0	0.004630682	0.00868522	15.864453	92.98635	81.25
150156816..150165870	1	150156816	150165870		null					Not found	0	3.013756E-11	2.8992078E-10	12.110598	9.091055	13.170732
150757152..150774351	1	150757152	150774351		HLCS	ENSBTAG00000033679	holocarboxylase synthetase [Source:HGNC Symbol;Acc:HGNC:4976]	-	gene	overlapping	0	1.6244487E-6	6.9856387E-6	34.675976	57.019608	29.268293
150914050..150922633	1	150914050	150922633		null					Not found	0	0.005743603	0.010483069	18.734015	92.63566	78.57143
152570585..152579720	1	152570585	152579720		null					Not found	0	0.0051131	0.009463237	18.219887	41.254166	32.65306
153337504..153395759	1	153337504	153395759		COL6A6	ENSBTAG00000012837	collagen type VI alpha 6 chain [Source:HGNC Symbol;Acc:HGNC:27023]	-	gene	overlapping	0	0.04756209	0.06285711	11.912062	60.907322	73.84615
153862826..153880443	1	153862826	153880443		null					Not found	0	0.044589695	0.059524734	20.170454	54.142857	56.52174
155112993..155114310	1	155112993	155114310		OXNAD1	ENSBTAG00000004891	oxidoreductase NAD binding domain containing 1 [Source:VGNC Symbol;Acc:VGNC:32512]	+	gene	overlapping	0	1.3619021E-5	4.8475802E-5	24.466019	66.2623	96.91558
155161031..155163954	1	155161031	155163954		null					Not found	0	0.0	0.0	47.435947	59.283787	32.789856
155176466..155183347	1	155176466	155183347		ENSBTAG00000030593	ENSBTAG00000030593	No description	-	gene	overlapping	0	1.110223E-16	2.30061E-15	31.995815	60.26087	88.99083
155198020..155202638	1	155198020	155202638		null					Not found	0	0.0031737234	0.0062661394	24.168514	63.122604	85.0
155640726..155644507	1	155640726	155644507		PLCL2	ENSBTAG00000009942	phospholipase C like 2 [Source:VGNC Symbol;Acc:VGNC:32992]	+	gene	overlapping	0	0.0	0.0	44.811913	21.718336	66.21622
155670579..155671716	1	155670579	155671716		PLCL2	ENSBTAG00000009942	phospholipase C like 2 [Source:VGNC Symbol;Acc:VGNC:32992]	+	gene	overlapping	0	0.0	0.0	33.754505	75.1807	51.083107
155683627..155685359	1	155683627	155685359		PLCL2	ENSBTAG00000009942	phospholipase C like 2 [Source:VGNC Symbol;Acc:VGNC:32992]	+	gene	overlapping	0	0.034513168	0.0478524	32.490585	40.01938	72.72727
155951010..155956904	1	155951010	155956904		TBC1D5	ENSBTAG00000030581	TBC1 domain family member 5 [Source:RefSeq peptide;Acc:NP_001192418]	-	gene	overlapping	0	3.4453906E-6	1.3933924E-5	47.02381	53.39147	93.75
157118264..157126064	1	157118264	157126064		null					Not found	0	0.010350324	0.017306892	20.430107	87.01771	73.68421
158286813..158293211	1	158286813	158293211		null					Not found	0	5.4033915E-8	3.130225E-7	32.394222	54.886364	30.76923
602019..645702	2	602019	645702		U6	ENSBTAG00000043266	U6 spliceosomal RNA [Source:RFAM;Acc:RF00026]	-	gene	overlapping	0	0.040132258	0.05454075	14.026443	64.227646	51.666668
878897..916830	2	878897	916830		NIPA1	ENSBTAG00000002316	non imprinted in Prader-Willi/Angelman syndrome 1 [Source:HGNC Symbol;Acc:HGNC:17043]	+	gene	overlapping	0	2.0524954E-5	7.032001E-5	12.828905	10.470795	16.41791
1256090..1264025	2	1256090	1264025		PTPN18	ENSBTAG00000011658	protein tyrosine phosphatase, non-receptor type 18 [Source:VGNC Symbol;Acc:VGNC:33533]	+	gene	overlapping	0	4.8650967E-4	0.0012033789	10.008071	26.723963	12.626263
1264026..1278099	2	1264026	1278099		PTPN18	ENSBTAG00000011658	protein tyrosine phosphatase, non-receptor type 18 [Source:VGNC Symbol;Acc:VGNC:33533]	+	gene	overlapping	0	4.1516763E-4	0.0010396622	25.412352	79.98084	97.14286
1474804..1480366	2	1474804	1480366		null					Not found	0	1.6778897E-4	4.634976E-4	25.446428	87.07563	59.52381
1605914..1608052	2	1605914	1608052		ARHGEF4	ENSBTAG00000015834	rho guanine nucleotide exchange factor 4 [Source:RefSeq peptide;Acc:NP_001179002]	+	gene	downstream	989	8.9938774E-5	2.6510103E-4	20.593834	35.186893	6.818182
1729153..1751662	2	1729153	1751662		ARHGEF4	ENSBTAG00000015834	rho guanine nucleotide exchange factor 4 [Source:RefSeq peptide;Acc:NP_001179002]	+	gene	overlapping	0	0.026470277	0.03830372	19.078947	86.931816	82.5
4151289..4225678	2	4151289	4225678		HS6ST1	ENSBTAG00000006157	heparan sulfate 6-O-sulfotransferase 1 [Source:VGNC Symbol;Acc:VGNC:29962]	+	gene	upstream	1917	8.0553646E-4	0.0018889486	10.190859	31.485535	17.738928
6736817..6850336	2	6736817	6850336		SLC40A1	ENSBTAG00000010498	solute carrier family 40 member 1 [Source:VGNC Symbol;Acc:VGNC:34872]	+	gene	overlapping	0	0.006802773	0.01210696	10.030235	37.42598	28.541666
6850382..6946518	2	6850382	6946518		WDR75	ENSBTAG00000003002	WD repeat domain 75 [Source:VGNC Symbol;Acc:VGNC:36919]	-	gene	overlapping	0	9.992452E-6	3.66907E-5	19.692839	67.79493	75.32051
13462409..13591843	2	13462409	13591843		NUP35	ENSBTAG00000009777	nucleoporin 35 [Source:VGNC Symbol;Acc:VGNC:32359]	-	gene	overlapping	0	6.819756E-11	6.203807E-10	19.012194	38.838974	18.84058
13724055..13740498	2	13724055	13740498		FRZB	ENSBTAG00000010977	frizzled-related protein [Source:VGNC Symbol;Acc:VGNC:29124]	+	gene	overlapping	0	6.4158644E-7	2.9855098E-6	11.802614	25.463722	17.910448
13873491..14029332	2	13873491	14029332		DNAJC10	ENSBTAG00000008390	DnaJ heat shock protein family (Hsp40) member C10 [Source:HGNC Symbol;Acc:HGNC:24637]	-	gene	overlapping	0	4.8343782E-9	3.299403E-8	20.826086	31.989918	41.384182
14060815..14177360	2	14060815	14177360		PDE1A	ENSBTAG00000012100	phosphodiesterase 1A [Source:VGNC Symbol;Acc:VGNC:32671]	+	gene	overlapping	0	0.037271183	0.051077534	12.274718	48.072918	55.46875
14751405..14782508	2	14751405	14782508		SSFA2	ENSBTAG00000000937	sperm specific antigen 2 [Source:VGNC Symbol;Acc:VGNC:35311]	-	gene	downstream	83	0.040845755	0.055302218	18.661024	82.31707	95.454544
15200617..15288288	2	15200617	15288288		ITGA4	ENSBTAG00000009256	integrin subunit alpha 4 [Source:VGNC Symbol;Acc:VGNC:30316]	-	gene	overlapping	0	1.2043126E-8	7.7489496E-8	16.546417	36.84765	29.444445
15530248..15574150	2	15530248	15574150		null					Not found	0	0.0016203967	0.003497263	22.709051	59.452053	73.0
16458790..16612000	2	16458790	16612000		null					Not found	0	0.0112575665	0.018612342	13.113772	57.949734	67.441864
16644309..16832680	2	16644309	16832680		CWC22	ENSBTAG00000021726	CWC22 spliceosome associated protein homolog [Source:VGNC Symbol;Acc:VGNC:27841]	+	gene	overlapping	0	4.625189E-13	5.6955426E-12	27.090315	39.600357	58.064518
17451782..17498103	2	17451782	17498103		null					Not found	0	0.040076472	0.054475725	11.628712	38.55422	34.74359
17555921..17589504	2	17555921	17589504		null					Not found	0	0.039967358	0.054348953	22.074074	52.658226	70.0
17615316..17630590	2	17615316	17630590		null					Not found	0	2.8665958E-13	3.647863E-12	14.745098	9.652898	14.356436
18782121..18804382	2	18782121	18804382		CYCT	ENSBTAG00000039522	Cytochrome c 2 [Source:UniProtKB/Swiss- Prot;Acc:Q3SZT9]	+	gene	overlapping	0	3.0557223E-7	1.5276383E-6	40.545258	90.27778	60.0
19306747..19324256	2	19306747	19324256		TTC30B	ENSBTAG00000027696	Tetratricopeptide repeat protein 30B [Source:UniProtKB/Swiss-Prot;Acc:A6H739]	+	gene	overlapping	0	4.0871205E-4	0.001026597	13.295756	22.738094	5.5555553
20107479..20422662	2	20107479	20422662		U6	ENSBTAG00000043318	U6 spliceosomal RNA [Source:RFAM;Acc:RF00026]	+	gene	overlapping	0	7.2591786E-7	3.3439026E-6	10.570827	29.496277	33.995983
21064074..21082015	2	21064074	21082015		null					Not found	0	0.0012232123	0.002723427	26.243568	56.813725	33.333332
21685205..21726536	2	21685205	21726536		U6	ENSBTAG00000043840	U6 spliceosomal RNA [Source:RFAM;Acc:RF00026]	-	gene	overlapping	0	7.831926E-4	0.0018445135	11.0990715	32.315594	18.181818
22741987..22795447	2	22741987	22795447		null					Not found	0	0.0042339973	0.008049054	10.783634	26.022623	33.152172
23529204..23557223	2	23529204	23557223		MAP3K20	ENSBTAG00000001083	mitogen-activated protein kinase kinase kinase MLT [Source:RefSeq peptide;Acc:NP_001192422]	-	gene	overlapping	0	0.036139064	0.049764674	18.692661	64.68355	85.416664
23929665..23974291	2	23929665	23974291		RAPGEF4	ENSBTAG00000020984	Rap guanine nucleotide exchange factor 4 [Source:VGNC Symbol;Acc:VGNC:33725]	-	gene	overlapping	0	1.9600299E-4	5.324295E-4	19.971087	90.09524	74.07407
23974310..24012596	2	23974310	24012596		RAPGEF4	ENSBTAG00000020984	Rap guanine nucleotide exchange factor 4 [Source:VGNC Symbol;Acc:VGNC:33725]	-	gene	overlapping	0	2.874593E-4	7.5156864E-4	13.375011	32.750603	10.606061
24968707..24986889	2	24968707	24986889		CYBRD1	ENSBTAG00000007898	cytochrome b reductase 1 [Source:HGNC Symbol;Acc:HGNC:20797]	-	gene	overlapping	0	7.251003E-4	0.0017245017	26.515152	79.67033	100.0
25069901..25083031	2	25069901	25083031		DCAF17	ENSBTAG00000007683	DDB1 and CUL4 associated factor 17 [Source:VGNC Symbol;Acc:VGNC:27904]	-	gene	overlapping	0	1.4054873E-6	6.1363703E-6	25.691004	13.571428	39.02439
25557673..25566216	2	25557673	25566216		GORASP2	ENSBTAG00000013218	golgi reassembly stacking protein 2 [Source:VGNC Symbol;Acc:VGNC:29499]	-	gene	upstream	135	2.4133358E-4	6.4159185E-4	21.154495	47.246777	41.304348
25580053..25611077	2	25580053	25611077		GORASP2	ENSBTAG00000013218	golgi reassembly stacking protein 2 [Source:VGNC Symbol;Acc:VGNC:29499]	-	gene	overlapping	0	2.9293627E-8	1.7733892E-7	15.355323	28.225517	12.32493
25689280..25723005	2	25689280	25723005		ERICH2	ENSBTAG00000032846	glutamate rich 2 [Source:VGNC Symbol;Acc:VGNC:28583]	-	gene	overlapping	0	0.032900628	0.04596973	14.43299	85.666664	100.0
25725043..25778072	2	25725043	25778072		SP5	ENSBTAG00000003207	Sp5 transcription factor [Source:HGNC Symbol;Acc:HGNC:14529]	-	gene	overlapping	0	0.0	0.0	19.544466	28.287125	31.71875
25778073..25784177	2	25778073	25784177		SP5	ENSBTAG00000003207	Sp5 transcription factor [Source:HGNC Symbol;Acc:HGNC:14529]	-	gene	downstream	1882	0.035539113	0.049086343	19.35484	80.92593	100.0
25784265..25799522	2	25784265	25799522		null					Not found	0	1.3376765E-4	3.786679E-4	39.56229	54.837166	91.666664
26543388..26613577	2	26543388	26613577		UBR3	ENSBTAG00000020296	ubiquitin protein ligase E3 component n- recognin 3 (putative) [Source:HGNC Symbol;Acc:HGNC:30467]	-	gene	overlapping	0	7.2506E-7	3.3421952E-6	11.543546	25.31014	26.463104
27138053..27224871	2	27138053	27224871		DHRS9	ENSBTAG00000004557	dehydrogenase/reductase 9 [Source:VGNC Symbol;Acc:VGNC:28046]	-	gene	overlapping	0	0.011483723	0.018916152	15.448718	45.53303	55.555557
27380561..27491564	2	27380561	27491564		CERS6	ENSBTAG00000044179	ceramide synthase 6 [Source:VGNC Symbol;Acc:VGNC:27228]	-	gene	overlapping	0	0.01471678	0.023253258	10.69251	47.70054	60.0
27833954..27879581	2	27833954	27879581		null					Not found	0	4.060557E-6	1.6136362E-5	33.82275	50.77568	64.28571
27997644..28013512	2	27997644	28013512		STK39	ENSBTAG00000017162	No description	+	gene	overlapping	0	0.0063045835	0.011359578	34.75	63.916668	28.571428
28376225..28400841	2	28376225	28400841		B3GALT1	ENSBTAG00000003164	beta-1,3-galactosyltransferase 1 [Source:VGNC Symbol;Acc:VGNC:26372]	-	gene	overlapping	0	9.844137E-4	0.002258225	34.43287	45.670998	72.72727
28400844..28479751	2	28400844	28479751		B3GALT1	ENSBTAG00000003164	beta-1,3-galactosyltransferase 1 [Source:VGNC Symbol;Acc:VGNC:26372]	-	gene	overlapping	0	9.03221E-5	2.6566008E-4	15.512412	90.35115	80.63063
29762233..29802918	2	29762233	29802918		null					Not found	0	0.012205759	0.019909464	26.11111	62.88889	90.47619
29828720..29923609	2	29828720	29923609		null					Not found	0	0.017111585	0.02651194	10.881665	32.54179	34.782608
29960889..30050569	2	29960889	30050569		SCN7A	ENSBTAG00000019137	sodium voltage-gated channel alpha subunit 7 [Source:VGNC Symbol;Acc:VGNC:34353]	+	gene	overlapping	0	0.030625017	0.04327503	11.420982	33.115078	36.206898
30170713..30196745	2	30170713	30196745		SCN9A	ENSBTAG00000002425	sodium voltage-gated channel alpha subunit 9 [Source:VGNC Symbol;Acc:VGNC:34355]	+	gene	overlapping	0	0.032386024	0.045352336	24.85119	70.0	43.75
30576983..30623559	2	30576983	30623559		null					Not found	0	1.1070289E-10	9.697461E-10	18.977434	15.6802225	24.521072
31792050..31919204	2	31792050	31919204		GRB14	ENSBTAG00000019291	growth factor receptor bound protein 14 [Source:VGNC Symbol;Acc:VGNC:29630]	+	gene	overlapping	0	0.002350081	0.0048347944	11.496368	83.61872	95.34884
34560521..34577443	2	34560521	34577443		ENSBTAG00000015330	ENSBTAG00000015330	No description	+	gene	overlapping	0	0.0078033996	0.013615751	19.727892	85.11905	100.0
35972569..36027251	2	35972569	36027251		RBMS1	ENSBTAG00000005180	RNA binding motif single stranded interacting protein 1 [Source:VGNC Symbol;Acc:VGNC:33809]	+	gene	overlapping	0	0.00746301	0.013098461	13.043478	92.85714	73.333336
36027252..36050200	2	36027252	36050200		RBMS1	ENSBTAG00000005180	RNA binding motif single stranded interacting protein 1 [Source:VGNC Symbol;Acc:VGNC:33809]	+	gene	overlapping	0	0.005427602	0.009955139	10.242005	17.541899	17.460318
37129803..37186813	2	37129803	37186813		BAZ2B	ENSBTAG00000020654	bromodomain adjacent to zinc finger domain protein 2B [Source:RefSeq peptide;Acc:NP_001192347]	+	gene	overlapping	0	1.1573512E-7	6.2703566E-7	28.096382	26.96802	41.37931
37429781..37433533	2	37429781	37433533		TANC1	ENSBTAG00000004177	tetratricopeptide repeat, ankyrin repeat and coiled-coil containing 1 [Source:VGNC Symbol;Acc:VGNC:35591]	-	gene	overlapping	0	0.0033974936	0.006656215	16.93459	67.80591	78.24074
37695766..37705950	2	37695766	37705950		null					Not found	0	0.006024681	0.010929195	32.112675	57.242832	84.375
41289984..41368812	2	41289984	41368812		KCNJ3	ENSBTAG00000006159	potassium voltage-gated channel subfamily J member 3 [Source:VGNC Symbol;Acc:VGNC:30461]	-	gene	overlapping	0	0.0036601867	0.0070898673	19.921875	65.87749	42.5
41369090..41446377	2	41369090	41446377		KCNJ3	ENSBTAG00000006159	potassium voltage-gated channel subfamily J member 3 [Source:VGNC Symbol;Acc:VGNC:30461]	-	gene	overlapping	0	0.01277933	0.020668102	14.051095	87.971375	81.72043
43456963..43484826	2	43456963	43484826		null					Not found	0	0.0050066793	0.009303932	24.761906	53.968254	63.44086
44240800..44250445	2	44240800	44250445		CACNB4	ENSBTAG00000002297	No description	+	gene	overlapping	0	0.028209805	0.040420108	17.294117	60.0	74.19355
44268307..44279796	2	44268307	44279796		CACNB4	ENSBTAG00000002297	No description	+	gene	overlapping	0	0.036894772	0.0506365	19.401993	67.9386	51.851852
44336608..44351715	2	44336608	44351715		CACNB4	ENSBTAG00000002297	No description	+	gene	overlapping	0	0.003815063	0.0073421765	22.7491	43.975903	43.47222
47458001..47472846	2	47458001	47472846		KIF5C	ENSBTAG00000018125	kinesin family member 5C [Source:VGNC Symbol;Acc:VGNC:30607]	-	gene	overlapping	0	1.7630342E-13	2.3121704E-12	23.234734	29.214762	12.251656
47773580..47783377	2	47773580	47783377		null					Not found	0	3.234497E-8	1.942681E-7	48.823017	45.93633	72.0
58846185..58852445	2	58846185	58852445		SPOPL	ENSBTAG00000013455	speckle type BTB/POZ protein like [Source:VGNC Symbol;Acc:VGNC:35230]	-	gene	overlapping	0	1.8335595E-4	5.022518E-4	17.447985	10.56563	25.0
58865207..59087246	2	58865207	59087246		null					Not found	0	0.01763718	0.027178932	10.041712	49.279636	51.38889
63454304..63463750	2	63454304	63463750		null					Not found	0	0.013970404	0.022284692	36.11111	45.207375	11.111111
63762067..63915795	2	63762067	63915795		U6atac	ENSBTAG00000043111	U6atac minor spliceosomal RNA [Source:RFAM;Acc:RF00619]	+	gene	overlapping	0	0.0030105768	0.0059836414	10.878387	54.322403	62.73408
65030674..65053245	2	65030674	65053245		null					Not found	0	0.0058162883	0.010601627	38.471176	60.64257	90.0
65742572..65912574	2	65742572	65912574		ACTR3	ENSBTAG00000003401	actin-related protein 3 [Source:RefSeq peptide;Acc:NP_776651]	+	gene	overlapping	0	2.533535E-4	6.6991197E-4	14.96173	60.385345	55.22388
65958188..65988668	2	65958188	65988668		null					Not found	0	0.031388227	0.04416243	18.316595	69.25154	87.5
66020095..66146792	2	66020095	66146792		null					Not found	0	0.002378557	0.0048816646	11.246953	57.164894	64.189186
70056497..70134469	2	70056497	70134469		INSIG2	ENSBTAG00000002112	insulin induced gene 2 [Source:VGNC Symbol;Acc:VGNC:30218]	+	gene	overlapping	0	4.4782546E-8	2.6275748E-7	37.07627	39.953705	71.42857
71937644..71975796	2	71937644	71975796		null					Not found	0	6.389063E-4	0.0015403369	15.421115	26.197054	27.777779
72372454..72392911	2	72372454	72392911		RALB	ENSBTAG00000032021	RAS like proto-oncogene B [Source:VGNC Symbol;Acc:VGNC:33699]	+	gene	overlapping	0	1.2068124E-13	1.6358748E-12	21.170534	35.45728	24.948875
73062181..73067268	2	73062181	73067268		GLI2	ENSBTAG00000011682	GLI family zinc finger 2 [Source:VGNC Symbol;Acc:VGNC:29400]	+	gene	overlapping	0	0.0023907563	0.0049013696	22.049356	83.7672	69.565216
73113440..73125757	2	73113440	73125757		GLI2	ENSBTAG00000011682	GLI family zinc finger 2 [Source:VGNC Symbol;Acc:VGNC:29400]	+	gene	overlapping	0	0.016453719	0.025636256	10.7622595	84.87828	93.965515
73125772..73136408	2	73125772	73136408		GLI2	ENSBTAG00000011682	GLI family zinc finger 2 [Source:VGNC Symbol;Acc:VGNC:29400]	+	gene	overlapping	0	2.1086763E-4	5.685303E-4	19.06402	46.033768	61.392406
73748142..73793409	2	73748142	73793409		null					Not found	0	5.352991E-4	0.0013136375	15.523125	27.98221	33.770493
76787323..76845112	2	76787323	76845112		CNTNAP5	ENSBTAG00000031898	contactin associated protein like 5 [Source:HGNC Symbol;Acc:HGNC:18748]	+	gene	overlapping	0	0.0051315953	0.009492344	14.047619	84.95885	97.72727
79459940..79555529	2	79459940	79555529		null					Not found	0	0.0032298542	0.0063586594	13.456538	54.777653	49.56597
79757788..79882960	2	79757788	79882960		GLS	ENSBTAG00000007863	glutaminase [Source:VGNC Symbol;Acc:VGNC:29419]	+	gene	overlapping	0	4.296611E-6	1.697607E-5	10.6069765	35.043385	15.449438
79897380..79925833	2	79897380	79925833		STAT1	ENSBTAG00000007867	signal transducer and activator of transcription 1-alpha/beta [Source:RefSeq peptide;Acc:NP_001071368]	-	gene	overlapping	0	4.2305142E-5	1.3496325E-4	16.566265	89.64803	86.693245
80043465..80139321	2	80043465	80139321		STAT4	ENSBTAG00000046699	No description	-	gene	overlapping	0	0.0027185373	0.0054745884	12.84231	38.10531	28.504673
80139360..80158190	2	80139360	80158190		null					Not found	0	0.033641685	0.04684294	13.640133	82.09876	96.296295
80415341..80437447	2	80415341	80437447		null					Not found	0	0.0051851	0.009573759	29.266666	62.80488	90.47619
80629686..80654559	2	80629686	80654559		NABP1	ENSBTAG00000018653	nucleic acid binding protein 1 [Source:VGNC Symbol;Acc:VGNC:31859]	+	gene	overlapping	0	0.006038554	0.01094857	20.960423	22.033897	34.090908
85020981..85109305	2	85020981	85109305		DNAH7	ENSBTAG00000016784	dynein heavy chain 7, axonemal [Source:RefSeq peptide;Acc:NP_001137346]	-	gene	overlapping	0	5.4639317E-5	1.6981018E-4	12.557359	27.282269	26.747313
85909399..85967329	2	85909399	85967329		PGAP1	ENSBTAG00000020416	post-GPI attachment to proteins 1 [Source:VGNC Symbol;Acc:VGNC:32781]	-	gene	overlapping	0	6.1922E-8	3.5334693E-7	15.811604	24.5	13.301282
86673359..86702009	2	86673359	86702009		BOLL	ENSBTAG00000031614	boule homolog, RNA binding protein [Source:VGNC Symbol;Acc:VGNC:26539]	-	gene	overlapping	0	0.03328139	0.046407204	11.548311	16.666666	21.73913
89342929..89356647	2	89342929	89356647		SPATS2L	ENSBTAG00000016092	spermatogenesis associated serine rich 2 like [Source:VGNC Symbol;Acc:VGNC:35194]	+	gene	overlapping	0	0.011594158	0.019046895	20.426172	61.824326	76.666664
89850324..89879936	2	89850324	89879936		AOX2	ENSBTAG00000026812	aldehyde oxidase 2 [Source:RefSeq peptide;Acc:NP_001268847]	+	gene	overlapping	0	0.0044105854	0.008343134	21.73302	80.33708	95.0
89979081..90005901	2	89979081	90005901		ORC2	ENSBTAG00000031473	origin recognition complex subunit 2 [Source:VGNC Symbol;Acc:VGNC:32447]	-	gene	overlapping	0	0.033316277	0.046446413	20.349714	26.785715	38.636364
90758315..90798653	2	90758315	90798653		null					Not found	0	0.0022081225	0.0045756837	13.513514	86.75698	100.0
91170484..91204943	2	91170484	91204943		SUMO1	ENSBTAG00000009859	small ubiquitin-like modifier 1 [Source:VGNC Symbol;Acc:VGNC:35473]	-	gene	overlapping	0	7.315076E-9	4.833729E-8	37.94472	28.841242	45.16129
91204948..91235868	2	91204948	91235868		NOP58	ENSBTAG00000005517	NOP58 ribonucleoprotein [Source:VGNC Symbol;Acc:VGNC:32170]	+	gene	overlapping	0	0.003786382	0.0072890245	20.168856	85.04902	75.86207
91235886..91296207	2	91235886	91296207		null					Not found	0	2.6888398E-5	8.931115E-5	10.042524	26.072971	11.229946
91612839..91652776	2	91612839	91652776		ICA1L	ENSBTAG00000008673	islet cell autoantigen 1 like [Source:VGNC Symbol;Acc:VGNC:30024]	-	gene	overlapping	0	8.097073E-7	3.6951312E-6	11.474468	19.570406	22.287735
91721920..91754396	2	91721920	91754396		CARF	ENSBTAG00000016000	calcium responsive transcription factor [Source:VGNC Symbol;Acc:VGNC:26765]	+	gene	overlapping	0	0.0	0.0	78.781624	22.205883	89.28571
91950719..91981009	2	91950719	91981009		ABI2	ENSBTAG00000011017	abl interactor 2 [Source:VGNC Symbol;Acc:VGNC:25506]	+	gene	overlapping	0	6.3019444E-4	0.0015230809	13.758434	25.438597	22.666666
91981381..92069761	2	91981381	92069761		ABI2	ENSBTAG00000011017	abl interactor 2 [Source:VGNC Symbol;Acc:VGNC:25506]	+	gene	overlapping	0	5.55864E-8	3.20662E-7	12.333508	89.60877	92.56479
92143252..92246551	2	92143252	92246551		null					Not found	0	1.4785555E-5	5.219461E-5	16.236631	39.44745	40.47619
92541071..92560431	2	92541071	92560431		null					Not found	0	0.028901309	0.041272968	26.58228	70.567375	54.545456
92963212..93066984	2	92963212	93066984		ENSBTAG00000040367	ENSBTAG00000040367	No description	-	gene	overlapping	0	0.015168211	0.023889497	13.833672	56.509903	70.666664
94742529..94756189	2	94742529	94756189		null					Not found	0	0.02000138	0.030244593	17.600452	86.75799	71.875
94756190..94763381	2	94756190	94763381		null					Not found	0	0.018054549	0.027677663	31.77489	45.31835	69.23077
95822876..95836345	2	95822876	95836345		KLF7	ENSBTAG00000044097	Kruppel like factor 7 [Source:HGNC Symbol;Acc:HGNC:6350]	-	gene	overlapping	0	0.037877932	0.0518262	20.903265	54.430378	78.57143
95873313..95891690	2	95873313	95891690		KLF7	ENSBTAG00000044097	Kruppel like factor 7 [Source:HGNC Symbol;Acc:HGNC:6350]	-	gene	overlapping	0	0.03952807	0.053804927	17.905138	85.470085	69.04762
96137455..96226405	2	96137455	96226405		null					Not found	0	0.0013152837	0.002903615	15.0	35.581596	22.727272
96483560..96500309	2	96483560	96500309		null					Not found	0	0.011346303	0.018730275	19.53125	79.861115	98.07692
96516720..96530419	2	96516720	96530419		null					Not found	0	3.4968743E-8	2.0929372E-7	41.40625	35.98951	71.42857
96617108..96625718	2	96617108	96625718		null					Not found	0	3.5571647E-6	1.4335249E-5	48.214287	47.6	83.333336
101006248..101448165	2	101006248	101448165		null					Not found	0	5.0602855E-12	5.448744E-11	19.105831	40.896175	51.925632
105024795..105045872	2	105024795	105045872		null					Not found	0	0.0066314507	0.011854345	21.763086	87.55556	65.0
105194293..105214501	2	105194293	105214501		RPL37A	ENSBTAG00000003846	60S ribosomal protein L37a [Source:UniProtKB/Swiss-Prot;Acc:Q3MIC0]	+	gene	overlapping	0	0.012320641	0.020058695	16.774193	43.984222	36.53846
107036143..107079045	2	107036143	107079045		PNKD	ENSBTAG00000003936	paroxysmal nonkinesigenic dyskinesia [Source:VGNC Symbol;Acc:VGNC:33080]	+	gene	overlapping	0	9.644605E-6	3.5565776E-5	11.775217	35.834717	28.787878
107294277..107314552	2	107294277	107314552		PLCD4	ENSBTAG00000003809	phospholipase C delta 4 [Source:VGNC Symbol;Acc:VGNC:32986]	+	gene	overlapping	0	0.0011644597	0.0026135566	23.244358	49.788216	33.333332
107335639..107362051	2	107335639	107362051		ZNF142	ENSBTAG00000026772	zinc finger protein 142 [Source:VGNC Symbol;Acc:VGNC:37211]	-	gene	overlapping	0	7.039541E-4	0.0016777002	11.199594	41.039707	43.344906
107833976..107839157	2	107833976	107839157		NHEJ1	ENSBTAG00000031041	non-homologous end joining factor 1 [Source:VGNC Symbol;Acc:VGNC:32064]	-	gene	overlapping	0	1.360822E-8	8.666554E-8	41.744812	37.758945	74.19355
107881689..107897467	2	107881689	107897467		ZFAND2B	ENSBTAG00000020606	zinc finger AN1-type containing 2B [Source:VGNC Symbol;Acc:VGNC:37150]	+	gene	overlapping	0	4.3361393E-8	2.5551185E-7	13.031603	87.47863	77.30061
107891692..107892203	2	107891692	107892203		ABCB6	ENSBTAG00000020607	ATP binding cassette subfamily B member 6 (Langereis blood group) [Source:HGNC Symbol;Acc:HGNC:47]	-	gene	overlapping	0	0.006656718	0.011890216	14.523809	72.8022	63.49206
109505868..109530927	2	109505868	109530927		null					Not found	0	0.0034674113	0.0067757764	28.60577	56.11111	85.25641
111621580..111641977	2	111621580	111641977		MOGAT1	ENSBTAG00000008431	monoacylglycerol O-acyltransferase 1 [Source:VGNC Symbol;Acc:VGNC:31550]	+	gene	overlapping	0	0.03512809	0.04856754	19.469027	84.39922	100.0
112938462..113276622	2	112938462	113276622		ENSBTAG00000040156	ENSBTAG00000040156	No description	-	gene	overlapping	0	1.02852726E-10	9.056057E-10	10.337818	33.13635	20.146523
114604678..114851002	2	114604678	114851002		null					Not found	0	2.3801178E-4	6.3402107E-4	14.883097	47.10332	34.160755
115791053..115793908	2	115791053	115793908		IRS1	ENSBTAG00000021308	insulin receptor substrate 1 [Source:VGNC Symbol;Acc:VGNC:30283]	-	gene	overlapping	0	1.7613096E-6	7.545798E-6	12.793117	83.4506	89.15205
116104677..116131097	2	116104677	116131097		COL4A3	ENSBTAG00000021316	collagen type IV alpha 3 chain [Source:HGNC Symbol;Acc:HGNC:2204]	+	gene	overlapping	0	3.8206336E-9	2.6443718E-8	10.664925	19.784212	7.751938
116266310..116306351	2	116266310	116306351		COL4A3	ENSBTAG00000021316	collagen type IV alpha 3 chain [Source:HGNC Symbol;Acc:HGNC:2204]	+	gene	overlapping	0	7.660539E-15	1.2162878E-13	61.27185	37.650604	77.77778
118096426..118192370	2	118096426	118192370		PID1	ENSBTAG00000037640	phosphotyrosine interaction domain containing 1 [Source:VGNC Symbol;Acc:VGNC:32862]	-	gene	overlapping	0	2.5305114E-8	1.5455724E-7	10.304738	26.33716	21.31016
119822781..119835083	2	119822781	119835083		ARMC9	ENSBTAG00000018502	armadillo repeat containing 9 [Source:VGNC Symbol;Acc:VGNC:26163]	+	gene	overlapping	0	3.0252754E-4	7.874901E-4	20.866873	57.11765	43.650795
121385199..121406084	2	121385199	121406084		AZIN2	ENSBTAG00000020548	antizyme inhibitor 2 [Source:HGNC Symbol;Acc:HGNC:29957]	-	gene	overlapping	0	2.9919596E-4	7.805953E-4	16.197535	47.814972	61.941055
121727154..121732904	2	121727154	121732904		null					Not found	0	5.982754E-8	3.4310796E-7	35.86222	48.489113	81.12245
121890506..121940110	2	121890506	121940110		ZBTB8A	ENSBTAG00000018199	zinc finger and BTB domain containing 8A [Source:VGNC Symbol;Acc:VGNC:37092]	-	gene	overlapping	0	2.3024452E-7	1.1820713E-6	31.431274	28.782288	45.945946
122127558..122148746	2	122127558	122148746		MTMR9	ENSBTAG00000014390	Myotubularin-related protein 9 [Source:UniProtKB/Swiss-Prot;Acc:Q2KJ24]	+	gene	overlapping	0	6.0488335E-5	1.8546691E-4	13.557705	69.399956	69.44444
122535769..122556814	2	122535769	122556814		COL16A1	ENSBTAG00000010050	collagen type XVI alpha 1 chain [Source:VGNC Symbol;Acc:VGNC:27557]	+	gene	downstream	644	3.99838E-5	1.2803402E-4	13.356099	21.424809	6.969697
122586392..122589438	2	122586392	122589438		COL16A1	ENSBTAG00000010050	collagen type XVI alpha 1 chain [Source:VGNC Symbol;Acc:VGNC:27557]	+	gene	overlapping	0	0.0011621993	0.0026101917	23.968784	61.355556	90.47619
122611636..122621167	2	122611636	122621167		COL16A1	ENSBTAG00000010050	collagen type XVI alpha 1 chain [Source:VGNC Symbol;Acc:VGNC:27557]	+	gene	overlapping	0	1.2378907E-4	3.5348427E-4	21.844645	35.15625	45.584797
122796451..122830623	2	122796451	122830623		ZCCHC17	ENSBTAG00000016818	No description	-	gene	overlapping	0	5.359982E-5	1.6695783E-4	13.842855	47.24139	53.649788
122850255..122858048	2	122850255	122858048		ZCCHC17	ENSBTAG00000016818	No description	-	gene	overlapping	0	0.020298861	0.030606702	29.380642	52.3448	23.529411
122983979..123093511	2	122983979	123093511		PUM1	ENSBTAG00000018979	pumilio RNA binding family member 1 [Source:VGNC Symbol;Acc:VGNC:33569]	+	gene	overlapping	0	2.2971455E-5	7.753996E-5	11.940867	21.682236	22.626583
123369144..123374964	2	123369144	123374964		LAPTM5	ENSBTAG00000005477	lysosomal protein transmembrane 5 [Source:VGNC Symbol;Acc:VGNC:30788]	+	gene	overlapping	0	2.8635399E-5	9.4655516E-5	20.69597	95.42124	77.41936
124039767..124059162	2	124039767	124059162		null					Not found	0	0.042450253	0.057125032	23.731483	62.178032	82.35294
124852729..124855791	2	124852729	124855791		PTPRU	ENSBTAG00000012848	protein tyrosine phosphatase, receptor type U [Source:VGNC Symbol;Acc:VGNC:33559]	-	gene	overlapping	0	6.309402E-8	3.5943677E-7	31.32917	70.34253	43.404118
124890358..124895823	2	124890358	124895823		PTPRU	ENSBTAG00000012848	protein tyrosine phosphatase, receptor type U [Source:VGNC Symbol;Acc:VGNC:33559]	-	gene	overlapping	0	0.023408806	0.034544103	14.946524	79.28862	93.93939
125170834..125181625	2	125170834	125181625		null					Not found	0	0.0010508362	0.002392403	11.709081	18.984962	23.239437
125266530..125282075	2	125266530	125282075		null					Not found	0	0.031602077	0.044408653	11.367094	34.84127	41.393036
125338287..125375726	2	125338287	125375726		GMEB1	ENSBTAG00000001160	glucocorticoid modulatory element binding protein 1 [Source:VGNC Symbol;Acc:VGNC:29432]	-	gene	overlapping	0	0.0023948438	0.004907748	23.108192	86.32801	63.636364
125615159..125638213	2	125615159	125638213		null					Not found	0	5.4247753E-6	2.0986201E-5	23.968369	22.364342	35.416668
125733685..125761623	2	125733685	125761623		ENSBTAG00000018385	ENSBTAG00000018385	No description	+	gene	overlapping	0	7.762333E-4	0.001830875	11.124101	87.4	96.42857
126103595..126108291	2	126103595	126108291		null					Not found	0	0.006588236	0.011786309	13.758037	90.85648	77.46212
126118703..126141316	2	126118703	126141316		PPP1R8	ENSBTAG00000003866	protein phosphatase 1 regulatory subunit 8 [Source:VGNC Symbol;Acc:VGNC:33249]	-	gene	overlapping	0	3.011489E-4	7.8449683E-4	29.425837	32.2549	44.0
126304410..126333768	2	126304410	126333768		null					Not found	0	2.4438283E-8	1.4966267E-7	11.214324	57.45843	62.233055
126326265..126339422	2	126326265	126339422		null					Not found	0	1.065178E-5	3.884134E-5	12.567143	33.91457	35.5273
126468682..126493324	2	126468682	126493324		WASF2	ENSBTAG00000018374	WAS protein family member 2 [Source:VGNC Symbol;Acc:VGNC:36866]	+	gene	overlapping	0	1.44838586E-11	1.4418691E-10	13.838822	43.62338	35.984066
126732664..126737752	2	126732664	126737752		null					Not found	0	0.018072532	0.027694259	17.454653	62.890945	52.22222
126755672..126771896	2	126755672	126771896		null					Not found	0	3.07861E-4	7.998555E-4	16.16964	37.791004	28.544062
126786061..126805218	2	126786061	126805218		FAM46B	ENSBTAG00000018413	family with sequence similarity 46 member B [Source:VGNC Symbol;Acc:VGNC:28816]	+	gene	overlapping	0	1.1988296E-6	5.298178E-6	13.421025	27.520054	20.8
126866955..126918479	2	126866955	126918479		NUDC	ENSBTAG00000004416	nuclear distribution C, dynein complex regulator [Source:VGNC Symbol;Acc:VGNC:32321]	-	gene	overlapping	0	1.2273516E-12	1.4439802E-11	16.553364	32.58642	42.040432
127200168..127206009	2	127200168	127206009		RPS6KA1	ENSBTAG00000014447	ribosomal protein S6 kinase A1 [Source:VGNC Symbol;Acc:VGNC:34140]	-	gene	overlapping	0	3.8733717E-5	1.2467131E-4	11.539816	15.2379265	23.049646
127287516..127342115	2	127287516	127342115		DHDDS	ENSBTAG00000003235	dehydrodolichyl diphosphate synthase subunit [Source:VGNC Symbol;Acc:VGNC:28035]	-	gene	overlapping	0	1.931788E-14	2.8930425E-13	14.285462	26.352673	9.743252
127396656..127407562	2	127396656	127407562		CD52	ENSBTAG00000005628	CD52 molecule [Source:VGNC Symbol;Acc:VGNC:27038]	-	gene	overlapping	0	0.022212436	0.03302018	13.256881	28.224987	23.049646
127790338..127809482	2	127790338	127809482		null					Not found	0	1.466398E-8	9.261532E-8	20.422842	30.008598	38.194443
127817732..127837346	2	127817732	127837346		PAQR7	ENSBTAG00000021787	progestin and adipoQ receptor family member 7 [Source:VGNC Symbol;Acc:VGNC:32579]	+	gene	overlapping	0	0.0	0.0	38.46564	50.830536	38.666668
127901502..127917927	2	127901502	127917927		MAN1C1	ENSBTAG00000003069	mannosidase alpha class 1C member 1 [Source:VGNC Symbol;Acc:VGNC:31163]	-	gene	overlapping	0	2.454884E-4	6.511233E-4	12.314158	38.42273	32.98611
127934878..127940864	2	127934878	127940864		MAN1C1	ENSBTAG00000003069	mannosidase alpha class 1C member 1 [Source:VGNC Symbol;Acc:VGNC:31163]	-	gene	overlapping	0	1.6103479E-5	5.6382727E-5	39.807693	32.034634	67.391304
128251770..128266969	2	128251770	128266969		ENSBTAG00000001297	ENSBTAG00000001297	No description	+	gene	overlapping	0	0.034971513	0.048429154	19.81955	77.89352	92.0
128773520..128838137	2	128773520	128838137		CLIC4	ENSBTAG00000009470	chloride intracellular channel 4 [Source:VGNC Symbol;Acc:VGNC:27442]	-	gene	overlapping	0	9.320744E-11	8.3050455E-10	12.844824	24.035149	30.078283
129397752..129403531	2	129397752	129403531		MYOM3	ENSBTAG00000014885	myomesin 3 [Source:VGNC Symbol;Acc:VGNC:31839]	+	gene	overlapping	0	1.6181612E-7	8.570631E-7	30.29755	50.913475	66.969696
129680440..129687857	2	129680440	129687857		HMGCL	ENSBTAG00000021832	3-hydroxymethyl-3-methylglutaryl-CoA lyase [Source:VGNC Symbol;Acc:VGNC:29877]	+	gene	overlapping	0	0.0013947184	0.0030583036	17.021276	9.236543	0.0
129687858..129712823	2	129687858	129712823		HMGCL	ENSBTAG00000021832	3-hydroxymethyl-3-methylglutaryl-CoA lyase [Source:VGNC Symbol;Acc:VGNC:29877]	+	gene	overlapping	0	0.0	0.0	36.492184	70.7747	97.31993
130499032..130503994	2	130499032	130503994		EPHB2	ENSBTAG00000045902	ephrin type-B receptor 2 [Source:RefSeq peptide;Acc:NP_001178427]	-	gene	overlapping	0	0.010412841	0.017402943	10.689021	86.77536	80.0
130528179..130552607	2	130528179	130552607		EPHB2	ENSBTAG00000045902	ephrin type-B receptor 2 [Source:RefSeq peptide;Acc:NP_001178427]	-	gene	overlapping	0	3.7719676E-4	9.560948E-4	11.253852	55.777203	62.544804
130546360..130556847	2	130546360	130556847		EPHB2	ENSBTAG00000045902	ephrin type-B receptor 2 [Source:RefSeq peptide;Acc:NP_001178427]	-	gene	overlapping	0	0.0038473692	0.007398123	12.031155	76.14617	86.931816
131294613..131297335	2	131294613	131297335		null					Not found	0	0.031148512	0.043888174	17.377327	79.07772	65.21739
131379443..131418919	2	131379443	131418919		ENSBTAG00000040602	ENSBTAG00000040602	SCAN domain-containing protein 1-like [Source:RefSeq peptide;Acc:NP_001098840]	-	gene	overlapping	0	6.027769E-5	1.8498642E-4	11.048995	28.158236	19.878471
131569308..131575626	2	131569308	131575626		HSPG2	ENSBTAG00000017122	heparan sulfate proteoglycan 2 [Source:VGNC Symbol;Acc:VGNC:29988]	+	gene	overlapping	0	1.08196674E-10	9.490038E-10	15.5348835	76.281105	90.10791
131582732..131585655	2	131582732	131585655		HSPG2	ENSBTAG00000017122	heparan sulfate proteoglycan 2 [Source:VGNC Symbol;Acc:VGNC:29988]	+	gene	overlapping	0	0.01322625	0.021290757	16.959064	82.00355	100.0
131619553..131632004	2	131619553	131632004		USP48	ENSBTAG00000006940	ubiquitin specific peptidase 48 [Source:VGNC Symbol;Acc:VGNC:36733]	+	gene	overlapping	0	6.978962E-11	6.340225E-10	17.494646	28.205128	12.857142
131779394..131791576	2	131779394	131791576		ALPL	ENSBTAG00000008951	alkaline phosphatase, liver/bone/kidney [Source:VGNC Symbol;Acc:VGNC:25850]	-	gene	upstream	104	3.2554672E-4	8.378705E-4	12.991459	34.90535	20.943953
132548040..132557014	2	132548040	132557014		KIF17	ENSBTAG00000017644	kinesin family member 17 [Source:VGNC Symbol;Acc:VGNC:30586]	+	gene	overlapping	0	5.3389533E-4	0.0013106616	11.379837	39.15726	40.712467
132563319..132568316	2	132563319	132568316		KIF17	ENSBTAG00000017644	kinesin family member 17 [Source:VGNC Symbol;Acc:VGNC:30586]	+	gene	overlapping	0	0.011153704	0.018465666	12.473688	45.39266	51.811596
132840730..132870776	2	132840730	132870776		null					Not found	0	4.5423815E-7	2.1910123E-6	13.931112	35.358295	44.810127
133066764..133073273	2	133066764	133073273		UBXN10	ENSBTAG00000040547	UBX domain protein 10 [Source:VGNC Symbol;Acc:VGNC:36623]	-	gene	overlapping	0	0.0055644047	0.010183099	18.97816	81.64762	92.59259
133497425..133506579	2	133497425	133506579		TMCO4	ENSBTAG00000007998	transmembrane and coiled-coil domains 4 [Source:VGNC Symbol;Acc:VGNC:35931]	+	gene	overlapping	0	0.0044434885	0.008396112	10.538642	31.084606	26.043957
133949412..133951229	2	133949412	133951229		PQLC2	ENSBTAG00000013650	No description	-	gene	overlapping	0	3.6139967E-4	9.1911026E-4	11.538462	8.885768	0.0
134184061..134235597	2	134184061	134235597		null					Not found	0	0.0	0.0	15.549974	37.92533	44.252712
134341480..134354537	2	134341480	134354537		ALDH4A1	ENSBTAG00000030335	aldehyde dehydrogenase 4 family member A1 [Source:VGNC Symbol;Acc:VGNC:25815]	+	gene	overlapping	0	0.0	0.0	34.723747	40.33488	71.02273
135340084..135342595	2	135340084	135342595		null					Not found	0	1.2652377E-7	6.822536E-7	24.604744	88.76649	72.76423
135649465..135651162	2	135649465	135651162		ARHGEF10L	ENSBTAG00000000684	Rho guanine nucleotide exchange factor 10 like [Source:VGNC Symbol;Acc:VGNC:26105]	-	gene	overlapping	0	6.954798E-4	0.0016609665	18.554607	60.369545	70.666664
135656803..135658940	2	135656803	135658940		ARHGEF10L	ENSBTAG00000000684	Rho guanine nucleotide exchange factor 10 like [Source:VGNC Symbol;Acc:VGNC:26105]	-	gene	overlapping	0	7.5125963E-6	2.8250493E-5	22.567461	63.071712	46.11111
136050166..136102313	2	136050166	136102313		PADI2	ENSBTAG00000003403	peptidyl arginine deiminase 2 [Source:VGNC Symbol;Acc:VGNC:32546]	+	gene	overlapping	0	0.0	0.0	11.4071455	82.97881	94.05143
136090608..136091672	2	136090608	136091672		PADI2	ENSBTAG00000003403	peptidyl arginine deiminase 2 [Source:VGNC Symbol;Acc:VGNC:32546]	+	gene	overlapping	0	0.005722318	0.010449781	19.833887	65.996376	90.625
136102336..136126466	2	136102336	136126466		PADI2	ENSBTAG00000003403	peptidyl arginine deiminase 2 [Source:VGNC Symbol;Acc:VGNC:32546]	+	gene	overlapping	0	5.162537E-14	7.316083E-13	18.131153	15.945757	24.905838
136449336..136462853	2	136449336	136462853		RSG1	ENSBTAG00000014221	REM2 and RAB like small GTPase 1 [Source:VGNC Symbol;Acc:VGNC:34179]	+	gene	overlapping	0	3.2396308E-13	4.062272E-12	13.887247	44.077003	55.942917
123395..147371	3	123395	147371		5S_rRNA	ENSBTAG00000047189	5S ribosomal RNA [Source:RFAM;Acc:RF00001]	+	gene	overlapping	0	0.0047045616	0.008802124	11.553376	89.60039	79.7619
392342..498739	3	392342	498739		TIPRL	ENSBTAG00000005393	TOR signaling pathway regulator [Source:VGNC Symbol;Acc:VGNC:35878]	-	gene	overlapping	0	3.3192782E-10	2.7298477E-9	29.272583	66.47436	88.316154
789912..822203	3	789912	822203		MPC2	ENSBTAG00000020968	mitochondrial pyruvate carrier 2 [Source:VGNC Symbol;Acc:VGNC:31570]	+	gene	overlapping	0	0.02938906	0.04183593	18.26087	85.46032	100.0
1053432..1079011	3	1053432	1079011		RCSD1	ENSBTAG00000014151	RCSD domain containing 1 [Source:VGNC Symbol;Acc:VGNC:33837]	-	gene	overlapping	0	1.4059459E-5	4.991399E-5	20.188658	83.35602	92.39766
1079127..1085814	3	1079127	1085814		RCSD1	ENSBTAG00000014151	RCSD domain containing 1 [Source:VGNC Symbol;Acc:VGNC:33837]	-	gene	overlapping	0	0.0017216055	0.003684397	27.760084	65.12048	42.857143
1100080..1120703	3	1100080	1120703		RCSD1	ENSBTAG00000014151	RCSD domain containing 1 [Source:VGNC Symbol;Acc:VGNC:33837]	-	gene	overlapping	0	5.638685E-4	0.0013762207	23.152634	59.660854	82.07547
1195970..1250332	3	1195970	1250332		CREG1	ENSBTAG00000008931	cellular repressor of E1A stimulated genes 1 [Source:VGNC Symbol;Acc:VGNC:27702]	+	gene	overlapping	0	3.29342E-7	1.6251488E-6	12.555769	42.635487	32.209522
1520771..1560630	3	1520771	1560630		null					Not found	0	4.779399E-11	4.4299864E-10	20.88727	17.423372	42.028984
2078471..2102570	3	2078471	2102570		TADA1	ENSBTAG00000010456	transcriptional adaptor 1 [Source:VGNC Symbol;Acc:VGNC:35564]	+	gene	overlapping	0	2.433238E-4	6.458816E-4	16.001709	35.585587	37.2093
2803531..3037676	3	2803531	3037676		FAM78B	ENSBTAG00000047468	family with sequence similarity 78 member B [Source:HGNC Symbol;Acc:HGNC:13495]	+	gene	overlapping	0	1.3322676E-15	2.3075817E-14	22.086115	47.373917	63.65188
3148059..3183102	3	3148059	3183102		SNORD112	ENSBTAG00000045167	Small nucleolar RNA SNORD112 [Source:RFAM;Acc:RF01169]	-	gene	overlapping	0	0.0044559543	0.008417347	14.342046	48.363453	31.578947
3576007..3593456	3	3576007	3593456		RXRG	ENSBTAG00000016801	retinoid X receptor gamma [Source:VGNC Symbol;Acc:VGNC:34232]	+	gene	overlapping	0	3.480043E-4	8.8866777E-4	20.548967	30.446928	38.636364
3690362..3692433	3	3690362	3692433		LMX1A	ENSBTAG00000012025	LIM homeobox transcription factor 1 alpha [Source:VGNC Symbol;Acc:VGNC:30943]	+	gene	overlapping	0	1.2912033E-8	8.261533E-8	11.771888	4.102925	21.311476
4521274..4571677	3	4521274	4571677		PBX1	ENSBTAG00000013801	PBX homeobox 1 [Source:VGNC Symbol;Acc:VGNC:32607]	-	gene	overlapping	0	0.003054348	0.0060583497	26.323318	57.440475	34.375
6053685..6084149	3	6053685	6084149		NUF2	ENSBTAG00000007247	NUF2, NDC80 kinetochore complex component [Source:VGNC Symbol;Acc:VGNC:32344]	-	gene	overlapping	0	0.0012249461	0.002726121	28.026047	43.77778	69.69697
6643600..6661339	3	6643600	6661339		HSD17B7	ENSBTAG00000005976	hydroxysteroid 17-beta dehydrogenase 7 [Source:VGNC Symbol;Acc:VGNC:29976]	-	gene	overlapping	0	0.0015310366	0.00332217	10.884354	29.24581	17.288136
8143537..8166557	3	8143537	8166557		CFAP126	ENSBTAG00000015856	cilia and flagella associated protein 126 [Source:VGNC Symbol;Acc:VGNC:27237]	+	gene	overlapping	0	0.008109652	0.014050039	10.457196	37.609238	32.53012
8312632..8342018	3	8312632	8342018		NDUFS2	ENSBTAG00000002203	NADH:ubiquinone oxidoreductase core subunit S2 [Source:VGNC Symbol;Acc:VGNC:31969]	-	gene	overlapping	0	1.6343051E-7	8.636132E-7	11.983474	42.493767	46.43855
8347790..8386103	3	8347790	8386103		PPOX	ENSBTAG00000021894	protoporphyrinogen oxidase [Source:VGNC Symbol;Acc:VGNC:33219]	-	gene	overlapping	0	2.019381E-7	1.0445651E-6	13.992043	33.090412	23.630537
8412621..8428228	3	8412621	8428228		PVRL4	ENSBTAG00000017877	nectin cell adhesion molecule 4 [Source:HGNC Symbol;Acc:HGNC:19688]	+	gene	overlapping	0	9.972885E-4	0.0022862307	12.315668	77.92603	84.081635
8418809..8466939	3	8418809	8466939		PVRL4	ENSBTAG00000017877	nectin cell adhesion molecule 4 [Source:HGNC Symbol;Acc:HGNC:19688]	+	gene	overlapping	0	8.185847E-9	5.3831947E-8	12.320762	49.40324	57.43909
8468932..8505918	3	8468932	8505918		F11R	ENSBTAG00000017846	Junctional adhesion molecule A [Source:UniProtKB/Swiss-Prot;Acc:Q9XT56]	+	gene	overlapping	0	0.01488976	0.023483299	10.937217	67.52715	70.42254
9407812..9409982	3	9407812	9409982		VANGL2	ENSBTAG00000006560	VANGL planar cell polarity protein 2 [Source:VGNC Symbol;Acc:VGNC:36762]	-	gene	overlapping	0	2.7407534E-4	7.191594E-4	26.522688	39.863846	53.623188
9509991..9520340	3	9509991	9520340		COPA	ENSBTAG00000004333	coatomer protein complex subunit alpha [Source:VGNC Symbol;Acc:VGNC:27592]	+	gene	overlapping	0	0.015737476	0.024633352	26.428572	44.56929	57.894737
9588021..9594323	3	9588021	9594323		PEA15	ENSBTAG00000005793	proliferation and apoptosis adaptor protein 15 [Source:VGNC Symbol;Acc:VGNC:32732]	-	gene	overlapping	0	1.8040024E-9	1.3290712E-8	28.602625	23.549223	45.454544
10035298..10071744	3	10035298	10071744		null					Not found	0	0.029843017	0.04233573	10.982494	82.123146	88.679245
10665174..10671342	3	10665174	10671342		CADM3	ENSBTAG00000003217	cell adhesion molecule 3 [Source:VGNC Symbol;Acc:VGNC:26696]	-	gene	overlapping	0	0.0	0.0	74.33628	35.12918	100.0
10682557..10691631	3	10682557	10691631		CADM3	ENSBTAG00000003217	cell adhesion molecule 3 [Source:VGNC Symbol;Acc:VGNC:26696]	-	gene	overlapping	0	1.2212453E-15	2.1314305E-14	38.11182	25.778324	57.63889
14627417..14630419	3	14627417	14630419		PMF1	ENSBTAG00000009432	Polyamine-modulated factor 1 [Source:UniProtKB/Swiss-Prot;Acc:Q2T9N4]	-	gene	overlapping	0	9.721509E-5	2.8420088E-4	40.663715	28.475178	50.0
14643067..14679018	3	14643067	14679018		SLC25A44	ENSBTAG00000009431	solute carrier family 25 member 44 [Source:VGNC Symbol;Acc:VGNC:34769]	-	gene	overlapping	0	3.1086245E-15	5.2132164E-14	25.629921	55.893696	39.88439
14723756..14726369	3	14723756	14726369		null					Not found	0	9.299406E-6	3.4403787E-5	25.855513	82.49569	100.0
14733322..14738894	3	14733322	14738894		null					Not found	0	0.0142194675	0.022588994	11.643356	88.29588	97.22222
14843438..14843921	3	14843438	14843921		ARHGEF2	ENSBTAG00000000113	Rho/Rac guanine nucleotide exchange factor 2 [Source:VGNC Symbol;Acc:VGNC:26111]	+	gene	overlapping	0	3.1191472E-9	2.2010525E-8	56.651836	37.584526	93.333336
14987023..15012638	3	14987023	15012638		ENSBTAG00000045596	ENSBTAG00000045596	No description	+	gene	overlapping	0	3.324217E-4	8.5300434E-4	16.92749	33.39785	11.764706
15417451..15439029	3	15417451	15439029		HCN3	ENSBTAG00000017055	hyperpolarization activated cyclic nucleotide gated potassium channel 3 [Source:VGNC Symbol;Acc:VGNC:29778]	-	gene	overlapping	0	2.6625793E-7	1.3477957E-6	11.455202	23.60976	30.167395
15425649..15429556	3	15425649	15429556		CLK2	ENSBTAG00000014393	CDC like kinase 2 [Source:VGNC Symbol;Acc:VGNC:27449]	+	gene	overlapping	0	6.3524954E-4	0.0015331374	20.982143	92.36948	78.26087
15444914..15460958	3	15444914	15460958		GBA	ENSBTAG00000014841	glucosylceramidase beta [Source:HGNC Symbol;Acc:HGNC:4177]	+	gene	overlapping	0	3.0664418E-7	1.5307659E-6	31.406202	45.84394	72.05882
15460959..15479949	3	15460959	15479949		GBA	ENSBTAG00000014841	glucosylceramidase beta [Source:HGNC Symbol;Acc:HGNC:4177]	+	gene	overlapping	0	0.0	0.0	20.712643	74.12536	88.38688
15468728..15472554	3	15468728	15472554		MTX1	ENSBTAG00000014840	metaxin 1 [Source:HGNC Symbol;Acc:HGNC:7504]	-	gene	overlapping	0	3.5960273E-8	2.1429322E-7	30.88889	26.741978	49.375
15527880..15529231	3	15527880	15529231		EFNA1	ENSBTAG00000020244	ephrin A1 [Source:VGNC Symbol;Acc:VGNC:28355]	-	gene	overlapping	0	4.0117334E-6	1.5960835E-5	14.757511	17.91983	36.60767
15701259..15721135	3	15701259	15721135		PMVK	ENSBTAG00000017819	phosphomevalonate kinase [Source:VGNC Symbol;Acc:VGNC:33078]	+	gene	overlapping	0	7.4702495E-4	0.0017692832	14.259436	37.149254	26.285715
15741999..15774692	3	15741999	15774692		U6	ENSBTAG00000045012	U6 spliceosomal RNA [Source:RFAM;Acc:RF00026]	-	gene	overlapping	0	0.0012347709	0.002745314	11.949258	27.817719	28.47826
15935947..15946931	3	15935947	15946931		KCNN3	ENSBTAG00000018249	potassium calcium-activated channel subfamily N member 3 [Source:VGNC Symbol;Acc:VGNC:30485]	+	gene	overlapping	0	0.030530764	0.043168522	13.936249	56.27619	57.446808
16018273..16063336	3	16018273	16063336		ADAR	ENSBTAG00000007519	adenosine deaminase, RNA specific [Source:VGNC Symbol;Acc:VGNC:25635]	+	gene	overlapping	0	3.546146E-7	1.7386001E-6	10.356312	89.82094	97.53401
16122939..16133971	3	16122939	16133971		TDRD10	ENSBTAG00000011881	tudor domain containing 10 [Source:VGNC Symbol;Acc:VGNC:35716]	-	gene	overlapping	0	0.007901268	0.013755024	20.588236	56.881535	76.47059
16142498..16158922	3	16142498	16158922		ENSBTAG00000045672	ENSBTAG00000045672	No description	-	gene	overlapping	0	7.8825835E-15	1.2457751E-13	12.916581	8.150022	16.546762
16401458..16407712	3	16401458	16407712		TPM3	ENSBTAG00000033217	tropomyosin 3 [Source:VGNC Symbol;Acc:VGNC:36253]	+	gene	overlapping	0	1.5234707E-4	4.2616174E-4	54.545456	44.91409	100.0
16665229..16684703	3	16665229	16684703		SLC27A3	ENSBTAG00000021862	solute carrier family 27 member 3 [Source:VGNC Symbol;Acc:VGNC:34787]	-	gene	overlapping	0	8.970769E-5	2.6464733E-4	13.915628	57.980885	71.03658
18802869..18816371	3	18802869	18816371		S100A10	ENSBTAG00000015147	S100 calcium binding protein A10 [Source:VGNC Symbol;Acc:VGNC:34237]	+	gene	overlapping	0	0.028983893	0.041356463	18.90244	86.30081	100.0
18816449..18900465	3	18816449	18900465		bta-mir-2412	ENSBTAG00000044572	bta-mir-2412 [Source:miRBase;Acc:MI0011457]	-	gene	overlapping	0	8.7134955E-5	2.583911E-4	14.140829	35.569206	35.818714
19315658..19374854	3	19315658	19374854		POGZ	ENSBTAG00000021289	pogo transposable element derived with ZNF domain [Source:VGNC Symbol;Acc:VGNC:33109]	+	gene	overlapping	0	3.3011867E-5	1.079773E-4	10.696108	31.96398	33.580887
19408235..19490632	3	19408235	19490632		POGZ	ENSBTAG00000021289	pogo transposable element derived with ZNF domain [Source:VGNC Symbol;Acc:VGNC:33109]	+	gene	overlapping	0	0.0031607277	0.006242278	11.358355	41.483177	53.11653
19490656..19495688	3	19490656	19495688		SELENBP1	ENSBTAG00000008091	selenium binding protein 1 [Source:VGNC Symbol;Acc:VGNC:34422]	+	gene	overlapping	0	1.6359254E-5	5.7219848E-5	13.776051	97.01755	87.5
19577830..19596407	3	19577830	19596407		U6	ENSBTAG00000042404	U6 spliceosomal RNA [Source:RFAM;Acc:RF00026]	+	gene	overlapping	0	4.0465596E-7	1.961509E-6	44.875885	68.17461	28.846153
19652104..19675642	3	19652104	19675642		PIP5K1A	ENSBTAG00000006099	phosphatidylinositol-4-phosphate 5-kinase type 1 alpha [Source:HGNC Symbol;Acc:HGNC:8994]	-	gene	overlapping	0	0.0052446467	0.009662378	12.180097	26.40909	35.0
19718444..19727565	3	19718444	19727565		SEMA6C	ENSBTAG00000007281	semaphorin 6C [Source:VGNC Symbol;Acc:VGNC:34443]	+	gene	overlapping	0	2.3944349E-4	6.3706085E-4	11.047688	87.48805	97.10145
19778706..19787530	3	19778706	19787530		C3H1orf56	ENSBTAG00000015349	chromosome 1 open reading frame 56 [Source:HGNC Symbol;Acc:HGNC:26045]	-	gene	overlapping	0	8.997742E-5	2.6510103E-4	23.09277	62.877907	37.5
20160567..20184973	3	20160567	20184973		MCL1	ENSBTAG00000015154	No description	+	gene	overlapping	0	8.548717E-15	1.335664E-13	21.38907	30.55777	5.263158
20319819..20347125	3	20319819	20347125		RPRD2	ENSBTAG00000014984	regulation of nuclear pre-mRNA domain containing 2 [Source:VGNC Symbol;Acc:VGNC:34128]	-	gene	overlapping	0	1.5065024E-4	4.219314E-4	34.091873	28.503788	54.166668
20712049..20746866	3	20712049	20746866		OTUD7B	ENSBTAG00000001586	OTU deubiquitinase 7B [Source:VGNC Symbol;Acc:VGNC:32500]	+	gene	overlapping	0	0.009872625	0.01663792	12.458389	51.28283	59.375
21498290..21520830	3	21498290	21520830		POLR3GL	ENSBTAG00000013910	DNA-directed RNA polymerase III subunit RPC7- like [Source:UniProtKB/Swiss-Prot;Acc:Q1RMR0]	-	gene	overlapping	0	0.0021135418	0.004404978	15.154965	76.18437	91.83673
21639561..21662385	3	21639561	21662385		POLR3C	ENSBTAG00000021637	RNA polymerase III subunit C [Source:VGNC Symbol;Acc:VGNC:33147]	-	gene	overlapping	0	0.03386163	0.04709183	13.936333	26.88172	10.714286
22773800..22900417	3	22773800	22900417		ENSBTAG00000021104	ENSBTAG00000021104	No description	-	gene	overlapping	0	5.751736E-6	2.2163571E-5	10.249747	21.703632	28.814554
23248584..23261566	3	23248584	23261566		null					Not found	0	8.21765E-8	4.5861435E-7	50.25641	50.698975	82.0
24351045..24380657	3	24351045	24380657		TBX15	ENSBTAG00000007767	T-box transcription factor TBX15 [Source:RefSeq peptide;Acc:NP_001073243]	+	gene	overlapping	0	1.01892155E-7	5.57764E-7	27.052475	48.71795	29.38492
24582766..24630604	3	24582766	24630604		null					Not found	0	0.047921803	0.06324719	18.152174	77.34375	95.454544
25540816..25633574	3	25540816	25633574		null					Not found	0	0.0020842208	0.004353689	17.864807	45.42763	62.857143
25694544..25704714	3	25694544	25704714		FAM46C	ENSBTAG00000046509	family with sequence similarity 46 member C [Source:HGNC Symbol;Acc:HGNC:24712]	-	gene	overlapping	0	0.0011468868	0.0025803559	25.63992	55.42735	69.04762
25787891..25798753	3	25787891	25798753		null					Not found	0	0.03784421	0.051800728	14.70498	71.26126	44.090908
25958621..26132015	3	25958621	26132015		MAN1A2	ENSBTAG00000003586	mannosidase alpha class 1A member 2 [Source:VGNC Symbol;Acc:VGNC:31162]	-	gene	overlapping	0	1.1531306E-5	4.156239E-5	10.728543	25.970116	30.691057
26149087..26186769	3	26149087	26186769		VTCN1	ENSBTAG00000014466	V-set domain containing T-cell activation inhibitor 1 [Source:VGNC Symbol;Acc:VGNC:36848]	+	gene	overlapping	0	0.028160105	0.040357325	10.656214	86.9	95.12195
26446432..26585136	3	26446432	26585136		CD2	ENSBTAG00000017256	CD2 molecule [Source:VGNC Symbol;Acc:VGNC:27009]	-	gene	overlapping	0	2.4669156E-13	3.1686468E-12	16.054773	28.484413	29.3479
26822006..26842207	3	26822006	26842207		CD58	ENSBTAG00000040131	CD58 molecule [Source:VGNC Symbol;Acc:VGNC:27040]	+	gene	overlapping	0	5.3890865E-9	3.6417482E-8	25.710716	19.109772	30.76923
26925503..26938277	3	26925503	26938277		null					Not found	0	0.00806074	0.013982959	36.25337	64.594154	92.30769
27243675..27271538	3	27243675	27271538		null					Not found	0	5.075542E-6	1.9757743E-5	26.610167	39.301888	54.6875
27284651..27290460	3	27284651	27290460		null					Not found	0	1.8269855E-4	5.0082203E-4	21.646889	36.412395	42.857143
27508556..27530620	3	27508556	27530620		null					Not found	0	0.0060974173	0.011029057	34.210526	55.14403	76.92308
27924317..27970906	3	27924317	27970906		null					Not found	0	0.020484237	0.030842992	13.70662	65.956436	76.08696
28061785..28073403	3	28061785	28073403		null					Not found	0	0.001707154	0.0036614663	11.201	37.68157	47.767296
28084763..28109619	3	28084763	28109619		null					Not found	0	0.005415406	0.009939596	17.592592	53.516376	73.202614
29351672..29357611	3	29351672	29357611		SYT6	ENSBTAG00000018881	synaptotagmin 6 [Source:HGNC Symbol;Acc:HGNC:18638]	+	gene	overlapping	0	0.0054992065	0.010069155	19.62264	89.07631	74.01961
29623151..29631043	3	29623151	29631043		DCLRE1B	ENSBTAG00000003616	DNA cross-link repair 1B [Source:VGNC Symbol;Acc:VGNC:27917]	-	gene	overlapping	0	0.009411192	0.01597806	12.322473	38.840157	21.12069
30213314..30226659	3	30213314	30226659		null					Not found	0	0.010218975	0.017108116	28.243105	66.50183	40.19608
30450618..30540610	3	30450618	30540610		SLC16A1	ENSBTAG00000015107	solute carrier family 16 member 1 [Source:VGNC Symbol;Acc:VGNC:34683]	+	gene	overlapping	0	5.7595855E-5	1.7795044E-4	12.079538	35.586193	36.700912
30540682..30583765	3	30540682	30583765		SLC16A1	ENSBTAG00000015107	solute carrier family 16 member 1 [Source:VGNC Symbol;Acc:VGNC:34683]	+	gene	overlapping	0	0.006443741	0.011554932	17.391304	85.57748	100.0
30618930..30652458	3	30618930	30652458		null					Not found	0	0.008041714	0.013957013	10.957408	18.698895	31.034483
30754349..30779110	3	30754349	30779110		PPM1J	ENSBTAG00000006081	protein phosphatase, Mg2+/Mn2+ dependent 1J [Source:HGNC Symbol;Acc:HGNC:20785]	+	gene	overlapping	0	3.340661E-13	4.1736965E-12	17.044743	28.529331	36.805557
30779122..30796322	3	30779122	30796322		MOV10	ENSBTAG00000014297	Mov10 RISC complex RNA helicase [Source:VGNC Symbol;Acc:VGNC:31566]	-	gene	overlapping	0	0.001358762	0.0029899739	10.260337	90.44655	100.0
30866913..30956059	3	30866913	30956059		ST7L	ENSBTAG00000014294	suppression of tumorigenicity 7 like [Source:VGNC Symbol;Acc:VGNC:35343]	+	gene	overlapping	0	7.72474E-9	5.084836E-8	19.500484	94.706726	78.888885
31800716..31844436	3	31800716	31844436		null					Not found	0	2.1393998E-13	2.7739401E-12	46.96373	42.641632	70.588234
32020748..32024001	3	32020748	32024001		WDR77	ENSBTAG00000014102	WD repeat domain 77 [Source:VGNC Symbol;Acc:VGNC:36921]	+	gene	overlapping	0	1.4442318E-5	5.119373E-5	16.621946	8.674699	16.521992
32081945..32322257	3	32081945	32322257		ENSBTAG00000023535	ENSBTAG00000023535	No description	+	gene	overlapping	0	9.678769E-11	8.5881857E-10	13.67643	29.724972	31.948854
33084674..33100824	3	33084674	33100824		PROK1	ENSBTAG00000010560	prokineticin 1 [Source:VGNC Symbol;Acc:VGNC:33361]	-	gene	overlapping	0	2.3906806E-4	6.363088E-4	12.78574	88.91473	98.57143
33499873..33508766	3	33499873	33508766		STRIP1	ENSBTAG00000020964	striatin interacting protein 1 [Source:VGNC Symbol;Acc:VGNC:35422]	-	gene	overlapping	0	2.4084844E-7	1.231901E-6	27.477829	13.228697	42.307693
33768605..33780047	3	33768605	33780047		GSTM3	ENSBTAG00000001842	glutathione S-transferase mu 3 [Source:VGNC Symbol;Acc:VGNC:29686]	+	gene	overlapping	0	0.0074196374	0.013035679	12.434691	91.56118	76.666664
34063418..34071488	3	34063418	34071488		CYB561D1	ENSBTAG00000016643	cytochrome b561 family member D1 [Source:HGNC Symbol;Acc:HGNC:26804]	-	gene	overlapping	0	1.110223E-16	2.30061E-15	43.975903	45.27493	78.67647
34087718..34163664	3	34087718	34163664		SYPL2	ENSBTAG00000015470	synaptophysin-like protein 2 [Source:RefSeq peptide;Acc:NP_001069144]	-	gene	overlapping	0	2.636713E-11	2.5580218E-10	10.279992	27.567106	14.26404
34302576..34316568	3	34302576	34316568		SARS	ENSBTAG00000012962	seryl-tRNA synthetase [Source:VGNC Symbol;Acc:VGNC:34291]	-	gene	overlapping	0	0.020969886	0.031466298	13.9639635	43.136574	30.654762
34327328..34334459	3	34327328	34334459		KIAA1324	ENSBTAG00000001136	KIAA1324 [Source:VGNC Symbol;Acc:VGNC:30567]	-	gene	overlapping	0	0.008733788	0.014953832	18.04878	77.97149	92.85714
34494872..34519981	3	34494872	34519981		WDR47	ENSBTAG00000020384	WD repeat domain 47 [Source:VGNC Symbol;Acc:VGNC:36903]	+	gene	overlapping	0	0.006676052	0.011918543	17.687729	24.89783	37.837837
34569368..34615001	3	34569368	34615001		GPSM2	ENSBTAG00000017124	G protein signaling modulator 2 [Source:VGNC Symbol;Acc:VGNC:29615]	-	gene	overlapping	0	0.0	0.0	80.71005	33.918182	94.117645
35011450..35046928	3	35011450	35046928		null					Not found	0	0.016181862	0.025254013	14.298245	31.30392	51.351353
35315453..35326901	3	35315453	35326901		null					Not found	0	0.013642888	0.02184327	16.883118	39.138725	38.409092
36388488..36428628	3	36388488	36428628		PRMT6	ENSBTAG00000039951	protein arginine methyltransferase 6 [Source:VGNC Symbol;Acc:VGNC:33351]	-	gene	overlapping	0	0.0034529276	0.00675132	22.47619	91.358025	71.42857
42397650..42409088	3	42397650	42409088		DPH5	ENSBTAG00000019029	diphthamide biosynthesis 5 [Source:VGNC Symbol;Acc:VGNC:28180]	+	gene	overlapping	0	0.04694434	0.062184475	22.532467	42.613636	47.058823
43423390..43521623	3	43423390	43521623		SLC35A3	ENSBTAG00000012454	UDP-N-acetylglucosamine transporter [Source:UniProtKB/Swiss-Prot;Acc:Q6YC49]	-	gene	overlapping	0	3.2559597E-5	1.06701526E-4	15.130399	34.557663	45.412846
43523258..43622076	3	43523258	43622076		AGL	ENSBTAG00000006491	amylo-alpha-1, 6-glucosidase, 4-alpha- glucanotransferase [Source:VGNC Symbol;Acc:VGNC:25729]	-	gene	overlapping	0	1.2912584E-6	5.6665012E-6	22.948866	67.7566	50.0
46823709..46910008	3	46823709	46910008		U3	ENSBTAG00000028330	Small nucleolar RNA U3 [Source:RFAM;Acc:RF00012]	+	gene	overlapping	0	0.0053145527	0.009775414	13.336451	85.79812	91.17647
48410366..48462252	3	48410366	48462252		RWDD3	ENSBTAG00000021537	RWD domain containing 3 [Source:VGNC Symbol;Acc:VGNC:34228]	-	gene	overlapping	0	0.0016270691	0.003510559	10.927793	28.561922	22.5
48506382..48520150	3	48506382	48520150		null					Not found	0	0.0027624816	0.0055516735	32.283688	45.490196	68.42105
48597475..48605543	3	48597475	48605543		ALG14	ENSBTAG00000004422	ALG14, UDP-N-acetylglucosaminyltransferase subunit [Source:VGNC Symbol;Acc:VGNC:25826]	+	gene	overlapping	0	0.008034729	0.01394842	23.717949	19.822813	30.0
48929759..48941053	3	48929759	48941053		null					Not found	0	0.020422908	0.030773444	24.636175	39.80392	74.60317
49102858..49113041	3	49102858	49113041		F3	ENSBTAG00000007101	coagulation factor III, tissue factor [Source:VGNC Symbol;Acc:VGNC:28687]	+	gene	overlapping	0	2.2900915E-5	7.737802E-5	26.894295	59.479168	45.945946
49414885..49492736	3	49414885	49492736		ARHGAP29	ENSBTAG00000004190	Rho GTPase activating protein 29 [Source:VGNC Symbol;Acc:VGNC:26087]	+	gene	overlapping	0	0.00839509	0.014467819	16.760387	85.420166	94.5946
50448079..50478233	3	50448079	50478233		TMED5	ENSBTAG00000020180	transmembrane p24 trafficking protein 5 [Source:VGNC Symbol;Acc:VGNC:35938]	+	gene	overlapping	0	0.006863061	0.0122015895	12.547458	22.137014	29.850746
51278912..51377350	3	51278912	51377350		RPAP2	ENSBTAG00000018739	RNA polymerase II associated protein 2 [Source:VGNC Symbol;Acc:VGNC:34099]	-	gene	overlapping	0	5.28378E-4	0.0012994424	11.181425	44.634304	29.710144
51454627..51491782	3	51454627	51491782		BTBD8	ENSBTAG00000006167	No description	-	gene	overlapping	0	0.039871223	0.054239728	11.093015	53.548584	56.77966
51562699..51672420	3	51562699	51672420		BRDT	ENSBTAG00000003724	No description	-	gene	overlapping	0	3.1142768E-6	1.27375215E-5	10.162575	24.50009	29.655172
53067735..53308145	3	53067735	53308145		null					Not found	0	0.0021553934	0.00448131	11.050184	42.375965	52.925533
53479616..53585976	3	53479616	53585976		LRRC8D	ENSBTAG00000020958	leucine rich repeat containing 8 VRAC subunit D [Source:VGNC Symbol;Acc:VGNC:31032]	-	gene	overlapping	0	0.002504286	0.005097002	10.053927	87.21535	96.039604
53605973..53702872	3	53605973	53702872		LRRC8D	ENSBTAG00000020958	leucine rich repeat containing 8 VRAC subunit D [Source:VGNC Symbol;Acc:VGNC:31032]	-	gene	overlapping	0	2.220446E-16	4.3639082E-15	24.303175	29.475763	33.28125
53702991..53744896	3	53702991	53744896		LRRC8C	ENSBTAG00000000900	leucine rich repeat containing 8 VRAC subunit C [Source:VGNC Symbol;Acc:VGNC:31031]	-	gene	overlapping	0	0.031504165	0.044307377	12.35492	82.665596	88.63636
55078318..55104173	3	55078318	55104173		KYAT3	ENSBTAG00000000505	kynurenine aminotransferase 3 [Source:VGNC Symbol;Acc:VGNC:30758]	+	gene	overlapping	0	8.2937E-4	0.001940194	24.551971	31.774893	47.5
55159935..55194720	3	55159935	55194720		GTF2B	ENSBTAG00000000504	general transcription factor IIB [Source:VGNC Symbol;Acc:VGNC:29693]	+	gene	overlapping	0	0.0015976761	0.0034536591	17.50022	27.746914	37.5
56926516..57066794	3	56926516	57066794		SNORA62	ENSBTAG00000042087	Small nucleolar RNA SNORA62/SNORA6 family [Source:RFAM;Acc:RF00091]	+	gene	overlapping	0	3.173794E-4	8.19618E-4	11.416505	28.584133	37.77462
57606155..57823318	3	57606155	57823318		CLCA4	ENSBTAG00000017357	chloride channel accessory 4 [Source:HGNC Symbol;Acc:HGNC:2018]	-	gene	overlapping	0	9.969878E-6	3.6627418E-5	16.381456	46.50853	56.28692
59776818..59954565	3	59776818	59954565		GNG5	ENSBTAG00000008122	Guanine nucleotide-binding protein G(I)/G(S)/G(O) subunit gamma-5 [Source:UniProtKB/Swiss- Prot;Acc:P63217]	+	gene	overlapping	0	1.5766932E-7	8.3768697E-7	18.745728	34.249863	47.402596
62822440..63730092	3	62822440	63730092		ENSBTAG00000047248	ENSBTAG00000047248	No description	-	gene	overlapping	0	6.112793E-8	3.49628E-7	10.31625	41.083298	44.389732
66446725..66717691	3	66446725	66717691		FP	ENSBTAG00000015902	prostaglandin F receptor [Source:HGNC Symbol;Acc:HGNC:9600]	-	gene	downstream	1055	1.7389837E-6	7.4594677E-6	12.480279	37.447254	35.44268
66739672..66768613	3	66739672	66768613		ENSBTAG00000031082	ENSBTAG00000031082	No description	-	gene	overlapping	0	9.328515E-4	0.0021545242	32.857143	60.88889	91.666664
66872800..66936197	3	66872800	66936197		GIPC2	ENSBTAG00000011733	GIPC PDZ domain containing family member 2 [Source:VGNC Symbol;Acc:VGNC:29366]	-	gene	overlapping	0	6.487333E-7	3.0126348E-6	24.94348	39.595097	58.95062
68961687..69148193	3	68961687	69148193		null					Not found	0	2.569708E-4	6.781696E-4	16.884392	34.841064	47.87234
69375877..69425255	3	69375877	69425255		ACADM	ENSBTAG00000024240	acyl-CoA dehydrogenase medium chain [Source:VGNC Symbol;Acc:VGNC:25524]	-	gene	overlapping	0	4.089278E-6	1.6241087E-5	30.37604	27.471655	48.75
70237878..70260285	3	70237878	70260285		TYW3	ENSBTAG00000005196	tRNA-yW synthesizing protein 3 homolog [Source:VGNC Symbol;Acc:VGNC:36554]	-	gene	overlapping	0	0.0056815674	0.010386426	29.501114	53.131634	69.565216
70280647..70344731	3	70280647	70344731		null					Not found	0	6.357914E-5	1.9407623E-4	19.975773	24.11294	42.857143
70382841..70448735	3	70382841	70448735		ENSBTAG00000017031	ENSBTAG00000017031	No description	+	gene	overlapping	0	6.6488705E-5	2.0232744E-4	16.443644	93.3925	75.968994
70448741..70524574	3	70448741	70524574		TNNI3K	ENSBTAG00000000965	serine/threonine-protein kinase TNNI3K [Source:RefSeq peptide;Acc:NP_001071476]	-	gene	overlapping	0	4.7417265E-7	2.2787667E-6	14.719723	29.124277	20.881226
77058796..77119457	3	77058796	77119457		DEPDC1	ENSBTAG00000001343	DEP domain containing 1 [Source:HGNC Symbol;Acc:HGNC:22949]	+	gene	overlapping	0	2.2891758E-4	6.1262026E-4	22.865246	41.911488	42.857143
77572978..77587912	3	77572978	77587912		DIRAS3	ENSBTAG00000012182	DIRAS family GTPase 3 [Source:VGNC Symbol;Acc:VGNC:28071]	+	gene	overlapping	0	4.1262593E-10	3.3493506E-9	68.8	65.0	0.0
78094696..78105418	3	78094696	78105418		null					Not found	0	0.024073014	0.035349347	16.729322	49.452053	38.095238
79297476..79416775	3	79297476	79416775		PDE4B	ENSBTAG00000008636	phosphodiesterase 4B [Source:VGNC Symbol;Acc:VGNC:32676]	-	gene	overlapping	0	7.830913E-4	0.0018445135	16.84154	53.877888	67.2043
81313109..81352442	3	81313109	81352442		null					Not found	0	0.044327363	0.059209615	12.741313	84.97024	70.731705
81550020..81605850	3	81550020	81605850		UBE2U	ENSBTAG00000040268	ubiquitin-conjugating enzyme E2 U [Source:RefSeq peptide;Acc:NP_001092663]	-	gene	overlapping	0	5.0888606E-4	0.0012551058	21.981964	61.65563	53.38983
82375527..82395197	3	82375527	82395197		EFCAB7	ENSBTAG00000002600	EF-hand calcium binding domain 7 [Source:VGNC Symbol;Acc:VGNC:28347]	-	gene	overlapping	0	0.010849995	0.018036501	28.027523	61.53846	94.73684
83305021..83384847	3	83305021	83384847		ATG4C	ENSBTAG00000010124	autophagy related 4C cysteine peptidase [Source:VGNC Symbol;Acc:VGNC:26259]	-	gene	overlapping	0	0.01251888	0.020337991	14.0	94.26048	86.95652
84492160..84559828	3	84492160	84559828		TM2D1	ENSBTAG00000017161	TM2 domain containing 1 [Source:VGNC Symbol;Acc:VGNC:35900]	+	gene	overlapping	0	0.0077618407	0.013557033	16.686182	87.47534	69.69697
84559884..84691340	3	84559884	84691340		null					Not found	0	3.219863E-4	8.3120214E-4	14.344876	50.0233	37.919464
84777958..84793484	3	84777958	84793484		NFIA	ENSBTAG00000000074	nuclear factor I A [Source:VGNC Symbol;Acc:VGNC:32038]	-	gene	overlapping	0	6.30951E-4	0.0015243724	28.571428	76.90763	56.666668
85012656..85034927	3	85012656	85034927		NFIA	ENSBTAG00000000074	nuclear factor I A [Source:VGNC Symbol;Acc:VGNC:32038]	-	gene	overlapping	0	0.025726678	0.037425086	20.47244	79.979675	100.0
85034948..85046531	3	85034948	85046531		NFIA	ENSBTAG00000000074	nuclear factor I A [Source:VGNC Symbol;Acc:VGNC:32038]	-	gene	overlapping	0	0.02937551	0.04183593	21.666666	63.414635	90.0
85267732..85293985	3	85267732	85293985		null					Not found	0	0.00518139	0.009571547	22.21493	52.264957	35.9375
86025618..86144104	3	86025618	86144104		null					Not found	0	0.003111642	0.0061559714	16.9446	61.069183	80.128204
86769361..86791919	3	86769361	86791919		FGGY	ENSBTAG00000030669	FGGY carbohydrate kinase domain containing [Source:VGNC Symbol;Acc:VGNC:28991]	-	gene	overlapping	0	1.17118994E-4	3.3611682E-4	27.124184	90.310074	59.72222
87640184..87723017	3	87640184	87723017		null					Not found	0	0.0014106345	0.003086622	10.806506	36.238773	37.5
88373795..88374358	3	88373795	88374358		null					Not found	0	7.374689E-7	3.3857425E-6	35.483727	24.364931	51.851852
88737620..88755531	3	88737620	88755531		null					Not found	0	0.0044386447	0.008389271	33.462032	55.811405	85.0
89917895..90155654	3	89917895	90155654		FYB2	ENSBTAG00000009314	FYN binding protein 2 [Source:VGNC Symbol;Acc:VGNC:29161]	+	gene	overlapping	0	8.8040686E-13	1.0502105E-11	17.311398	74.20119	58.978874
90525404..90609420	3	90525404	90609420		null					Not found	0	2.3971338E-6	1.00500865E-5	14.722867	90.48742	76.190475
90756401..90777778	3	90756401	90777778		null					Not found	0	9.1859977E-7	4.142456E-6	45.760235	66.19718	38.88889
92091954..92110237	3	92091954	92110237		PARS2	ENSBTAG00000040313	prolyl-tRNA synthetase 2, mitochondrial [Source:HGNC Symbol;Acc:HGNC:30563]	+	gene	overlapping	0	2.5415711E-5	8.4947205E-5	19.537975	39.811462	60.0
92122949..92137559	3	92122949	92137559		TTC4	ENSBTAG00000015931	tetratricopeptide repeat domain 4 [Source:VGNC Symbol;Acc:VGNC:36478]	-	gene	overlapping	0	1.2917631E-8	8.261533E-8	28.20617	37.717667	52.83019
92137595..92145407	3	92137595	92145407		ENSBTAG00000030623	ENSBTAG00000030623	No description	-	gene	overlapping	0	0.012373932	0.02013112	10.6508875	87.83525	100.0
92295771..92331984	3	92295771	92331984		ACOT11	ENSBTAG00000039686	acyl-CoA thioesterase 11 [Source:VGNC Symbol;Acc:VGNC:25547]	-	gene	overlapping	0	1.6071607E-4	4.4611553E-4	13.747405	36.028984	41.935482
92824518..92842304	3	92824518	92842304		LRRC42	ENSBTAG00000019198	leucine rich repeat containing 42 [Source:VGNC Symbol;Acc:VGNC:31016]	-	gene	overlapping	0	1.316268E-8	8.398402E-8	27.982813	16.631098	36.734695
93080138..93085072	3	93080138	93085072		null					Not found	0	2.4238203E-5	8.129576E-5	36.670532	63.530464	33.333332
93183845..93246275	3	93183845	93246275		GLIS1	ENSBTAG00000017986	GLIS family zinc finger 1 [Source:VGNC Symbol;Acc:VGNC:29406]	+	gene	overlapping	0	2.7866598E-14	4.0928692E-13	18.533953	47.464016	58.47387
93307476..93309139	3	93307476	93309139		GLIS1	ENSBTAG00000017986	GLIS family zinc finger 1 [Source:VGNC Symbol;Acc:VGNC:29406]	+	gene	overlapping	0	2.1268761E-8	1.3154411E-7	30.50755	88.543625	58.739838
93731191..93735053	3	93731191	93735053		PODN	ENSBTAG00000012514	podocan [Source:VGNC Symbol;Acc:VGNC:33101]	-	gene	overlapping	0	0.0127402935	0.020624422	12.046332	81.853355	92.85714
93845211..93967749	3	93845211	93967749		SCP2	ENSBTAG00000003746	sterol carrier protein 2 [Source:VGNC Symbol;Acc:VGNC:34361]	-	gene	overlapping	0	0.0033880959	0.0066397	10.720974	90.41529	84.649124
94110277..94119117	3	94110277	94119117		ZYG11A	ENSBTAG00000026032	zyg-11 family member A, cell cycle regulator [Source:VGNC Symbol;Acc:VGNC:37393]	-	gene	overlapping	0	0.028067319	0.04028433	10.533762	10.213213	19.444445
94119144..94187207	3	94119144	94187207		ZYG11B	ENSBTAG00000019680	zyg-11 family member B, cell cycle regulator [Source:VGNC Symbol;Acc:VGNC:37394]	-	gene	overlapping	0	0.012425469	0.020205827	13.095238	84.22819	94.871796
94187364..94233206	3	94187364	94233206		ZYG11B	ENSBTAG00000019680	zyg-11 family member B, cell cycle regulator [Source:VGNC Symbol;Acc:VGNC:37394]	-	gene	overlapping	0	0.002246495	0.004645375	11.169529	26.263763	27.215189
94522161..94545791	3	94522161	94545791		PRPF38A	ENSBTAG00000002720	pre-mRNA processing factor 38A [Source:VGNC Symbol;Acc:VGNC:33375]	-	gene	overlapping	0	4.8252537E-7	2.3144346E-6	41.600353	39.473682	72.97298
97847536..97864632	3	97847536	97864632		null					Not found	0	0.0017728759	0.0037776192	44.565216	73.07692	30.0
98046542..98060796	3	98046542	98060796		BEND5	ENSBTAG00000009209	BEN domain containing 5 [Source:VGNC Symbol;Acc:VGNC:26468]	+	gene	overlapping	0	4.4280165E-5	1.4067515E-4	55.177994	36.630035	80.0
98566936..98569228	3	98566936	98569228		SLC5A9	ENSBTAG00000014225	solute carrier family 5 member 9 [Source:VGNC Symbol;Acc:VGNC:34912]	-	gene	overlapping	0	0.0013922196	0.0030557548	24.028137	19.658709	42.857143
99380533..99386953	3	99380533	99386953		5S_rRNA	ENSBTAG00000028255	5S ribosomal RNA [Source:RFAM;Acc:RF00001]	+	gene	overlapping	0	8.350549E-6	3.1213305E-5	30.147324	64.53634	86.76471
99393415..99421837	3	99393415	99421837		null					Not found	0	9.446249E-7	4.2514316E-6	15.873885	86.992966	72.54902
100059366..100081804	3	100059366	100081804		TEX38	ENSBTAG00000046812	testis expressed 38 [Source:HGNC Symbol;Acc:HGNC:29589]	-	gene	overlapping	0	0.0	0.0	21.93743	35.471924	8.969465
100099480..100114096	3	100099480	100114096		MOB3C	ENSBTAG00000023551	MOB kinase activator 3C [Source:VGNC Symbol;Acc:VGNC:31546]	+	gene	overlapping	0	2.0872193E-14	3.1054743E-13	61.4335	27.823315	81.25
100299367..100318064	3	100299367	100318064		ENSBTAG00000037858	ENSBTAG00000037858	No description	-	gene	overlapping	0	0.020266492	0.030571338	14.40233	56.601852	58.14394
100365925..100414358	3	100365925	100414358		NSUN4	ENSBTAG00000015891	5-methylcytosine rRNA methyltransferase NSUN4 [Source:UniProtKB/Swiss-Prot;Acc:Q0V8R7]	-	gene	overlapping	0	0.0	0.0	14.503542	31.911829	21.96802
101091017..101117916	3	101091017	101117916		AKR1A1	ENSBTAG00000000497	aldo-keto reductase family 1 member A1 [Source:VGNC Symbol;Acc:VGNC:25795]	-	gene	overlapping	0	0.0014865593	0.003233844	14.22946	87.29007	75.0
101170484..101199229	3	101170484	101199229		MMACHC	ENSBTAG00000017027	Methylmalonic aciduria and homocystinuria type C protein homolog [Source:UniProtKB/Swiss- Prot;Acc:Q5E9C8]	-	gene	overlapping	0	9.866392E-4	0.0022625737	15.139661	31.897072	45.454544
101619718..101625149	3	101619718	101625149		UROD	ENSBTAG00000012644	uroporphyrinogen decarboxylase [Source:VGNC Symbol;Acc:VGNC:36701]	-	gene	overlapping	0	0.009683599	0.01636587	10.347301	19.764145	13.690476
101750658..101764244	3	101750658	101764244		EIF2B3	ENSBTAG00000019010	eukaryotic translation initiation factor 2B subunit gamma [Source:VGNC Symbol;Acc:VGNC:28386]	+	gene	overlapping	0	0.0	0.0	75.11062	34.021835	85.71429
101777464..101781548	3	101777464	101781548		PTCH2	ENSBTAG00000024137	patched 2 [Source:VGNC Symbol;Acc:VGNC:33492]	+	gene	overlapping	0	0.0010276146	0.0023471224	40.6523	55.143955	93.333336
101785382..101795210	3	101785382	101795210		BTBD19	ENSBTAG00000039529	BTB domain containing 19 [Source:VGNC Symbol;Acc:VGNC:26588]	-	gene	overlapping	0	0.0	0.0	30.2187	55.011383	38.43951
101844270..101885832	3	101844270	101885832		KIF2C	ENSBTAG00000015280	kinesin family member 2C [Source:VGNC Symbol;Acc:VGNC:30601]	-	gene	overlapping	0	1.1930076E-4	3.4180615E-4	13.857726	28.88889	9.242424
101973201..101977310	3	101973201	101977310		RNF220	ENSBTAG00000012355	ring finger protein 220 [Source:VGNC Symbol;Acc:VGNC:34055]	-	gene	overlapping	0	0.001481269	0.0032243808	10.295535	20.657894	8.219178
102000042..102147500	3	102000042	102147500		RNF220	ENSBTAG00000012355	ring finger protein 220 [Source:VGNC Symbol;Acc:VGNC:34055]	-	gene	overlapping	0	1.6942003E-13	2.2390213E-12	14.836479	32.708065	42.63353
102148042..102170985	3	102148042	102170985		RNF220	ENSBTAG00000012355	ring finger protein 220 [Source:VGNC Symbol;Acc:VGNC:34055]	-	gene	overlapping	0	0.03400257	0.04724952	11.414142	83.62613	96.666664
102658167..102659244	3	102658167	102659244		CCDC24	ENSBTAG00000011888	coiled-coil domain containing 24 [Source:VGNC Symbol;Acc:VGNC:26887]	-	gene	overlapping	0	0.0	0.0	73.29854	71.03509	9.523809
102712013..102716301	3	102712013	102716301		ARTN	ENSBTAG00000040060	artemin [Source:VGNC Symbol;Acc:VGNC:26181]	-	gene	overlapping	0	5.47385E-4	0.001338985	10.535399	12.422227	15.714286
103063251..103069586	3	103063251	103069586		PTPRF	ENSBTAG00000000253	protein tyrosine phosphatase, receptor type F [Source:VGNC Symbol;Acc:VGNC:33550]	-	gene	overlapping	0	5.5786705E-7	2.6316438E-6	17.082298	81.386604	96.11872
103286381..103346871	3	103286381	103346871		TIE1	ENSBTAG00000003777	tyrosine kinase with immunoglobulin like and EGF like domains 1 [Source:VGNC Symbol;Acc:VGNC:35861]	-	gene	overlapping	0	1.2142134E-9	9.192373E-9	11.752536	32.259674	35.46851
103338578..103339476	3	103338578	103339476		TMEM125	ENSBTAG00000021082	transmembrane protein 125 [Source:VGNC Symbol;Acc:VGNC:35958]	-	gene	overlapping	0	4.1391242E-8	2.4498974E-7	19.747269	79.76974	94.22222
104086320..104096802	3	104086320	104096802		CLDN19	ENSBTAG00000017381	claudin 19 [Source:VGNC Symbol;Acc:VGNC:27409]	+	gene	overlapping	0	4.497677E-4	0.001120173	10.174291	33.436337	39.8366
104921960..104931070	3	104921960	104931070		null					Not found	0	0.0047542774	0.008885447	21.456371	55.220882	54.83871
105164796..105171902	3	105164796	105171902		null					Not found	0	0.019518368	0.029599044	24.484053	48.515247	22.222221
105213836..105225538	3	105213836	105225538		HIVEP3	ENSBTAG00000020745	human immunodeficiency virus type I enhancer binding protein 3 [Source:HGNC Symbol;Acc:HGNC:13561]	+	gene	overlapping	0	0.0018758768	0.0039785528	12.102537	45.218235	63.509426
105265355..105266204	3	105265355	105266204		HIVEP3	ENSBTAG00000020745	human immunodeficiency virus type I enhancer binding protein 3 [Source:HGNC Symbol;Acc:HGNC:13561]	+	gene	overlapping	0	8.263038E-9	5.428753E-8	23.396519	85.689476	71.18717
105551395..105589907	3	105551395	105589907		U6	ENSBTAG00000042789	U6 spliceosomal RNA [Source:RFAM;Acc:RF00026]	+	gene	overlapping	0	0.0012783019	0.0028329154	12.155204	36.226852	41.31653
105589942..105826074	3	105589942	105826074		SCMH1	ENSBTAG00000001629	Scm polycomb group protein homolog 1 [Source:VGNC Symbol;Acc:VGNC:34340]	+	gene	overlapping	0	2.8665958E-13	3.647863E-12	11.976837	75.88694	67.975204
105781672..105783546	3	105781672	105783546		SCMH1	ENSBTAG00000001629	Scm polycomb group protein homolog 1 [Source:VGNC Symbol;Acc:VGNC:34340]	+	gene	overlapping	0	6.541009E-8	3.7170489E-7	23.395813	43.055645	14.423077
105981185..106013338	3	105981185	106013338		KCNQ4	ENSBTAG00000002644	potassium voltage-gated channel subfamily Q member 4 [Source:VGNC Symbol;Acc:VGNC:30489]	-	gene	overlapping	0	2.6758706E-11	2.592344E-10	12.7055	85.15911	96.225075
106013410..106045083	3	106013410	106045083		null					Not found	0	0.0	0.0	22.833042	46.847633	57.79874
106110969..106111795	3	106110969	106111795		NFYC	ENSBTAG00000021943	nuclear transcription factor Y subunit gamma [Source:VGNC Symbol;Acc:VGNC:32057]	-	gene	overlapping	0	0.0	0.0	60.343166	0.07930215	64.28571
106123688..106136820	3	106123688	106136820		null					Not found	0	3.54833E-8	2.1200344E-7	23.75686	20.911112	40.833332
106559218..106627792	3	106559218	106627792		RLF	ENSBTAG00000019695	rearranged L-myc fusion [Source:VGNC Symbol;Acc:VGNC:33990]	-	gene	overlapping	0	3.708145E-14	5.3885943E-13	30.411522	24.355408	44.805195
107565537..107585491	3	107565537	107585491		AKIRIN1	ENSBTAG00000004715	akirin 1 [Source:VGNC Symbol;Acc:VGNC:25793]	-	gene	overlapping	0	0.005741889	0.01048273	12.896826	88.82576	83.333336
107585492..107651158	3	107585492	107651158		AKIRIN1	ENSBTAG00000004715	akirin 1 [Source:VGNC Symbol;Acc:VGNC:25793]	-	gene	overlapping	0	1.0808939E-5	3.9332266E-5	11.328045	25.801283	10.97561
107726404..107783725	3	107726404	107783725		null					Not found	0	6.769496E-5	2.0581546E-4	10.84492	23.003202	23.489012
107783790..107795506	3	107783790	107795506		null					Not found	0	0.010131108	0.016990041	19.368511	82.700424	70.0
108566604..108605126	3	108566604	108605126		SF3A3	ENSBTAG00000007299	splicing factor 3a subunit 3 [Source:VGNC Symbol;Acc:VGNC:34508]	+	gene	overlapping	0	0.0143307075	0.022737525	11.591749	78.136765	85.16129
108591773..108595746	3	108591773	108595746		INPP5B	ENSBTAG00000024107	inositol polyphosphate-5-phosphatase B [Source:VGNC Symbol;Acc:VGNC:30211]	+	gene	downstream	477	2.887718E-7	1.4489289E-6	47.5	43.663593	85.333336
108605131..108614170	3	108605131	108614170		INPP5B	ENSBTAG00000024107	inositol polyphosphate-5-phosphatase B [Source:VGNC Symbol;Acc:VGNC:30211]	+	gene	overlapping	0	0.001036076	0.0023648737	11.376289	20.974264	32.75862
108645338..108651736	3	108645338	108651736		INPP5B	ENSBTAG00000024107	inositol polyphosphate-5-phosphatase B [Source:VGNC Symbol;Acc:VGNC:30211]	+	gene	overlapping	0	3.5932626E-7	1.760442E-6	41.39338	29.34823	65.0
108661934..108704798	3	108661934	108704798		MTF1	ENSBTAG00000006511	metal regulatory transcription factor 1 [Source:VGNC Symbol;Acc:VGNC:31722]	+	gene	overlapping	0	2.2012392E-12	2.472135E-11	13.516154	57.61626	36.06811
108914700..108927668	3	108914700	108927668		GNL2	ENSBTAG00000003849	G protein nucleolar 2 [Source:VGNC Symbol;Acc:VGNC:29472]	+	gene	overlapping	0	1.2371609E-7	6.6816426E-7	22.910986	34.499123	51.162792
108980126..108989284	3	108980126	108989284		MEAF6	ENSBTAG00000010506	MYST/Esa1 associated factor 6 [Source:VGNC Symbol;Acc:VGNC:31342]	+	gene	overlapping	0	0.026173191	0.037986018	15.92615	50.389194	38.541668
109432297..109447245	3	109432297	109447245		null					Not found	0	0.027821746	0.040014543	12.924425	84.501015	97.395836
109542643..109576945	3	109542643	109576945		GRIK3	ENSBTAG00000009269	glutamate ionotropic receptor kainate type subunit 3 [Source:VGNC Symbol;Acc:VGNC:29644]	+	gene	overlapping	0	4.0550032E-5	1.297866E-4	20.836721	38.11022	47.7451
109706744..109716286	3	109706744	109716286		null					Not found	0	0.0030682748	0.006078942	14.893194	90.166664	82.85714
110134158..110134661	3	110134158	110134661		SH3D21	ENSBTAG00000038617	SH3 domain containing 21 [Source:VGNC Symbol;Acc:VGNC:34571]	-	gene	overlapping	0	3.8857806E-15	6.4378184E-14	79.2	69.96416	0.0
110279727..110281595	3	110279727	110281595		null					Not found	0	0.0053852927	0.009894917	12.499678	28.34195	17.88889
110497424..110498007	3	110497424	110498007		null					Not found	0	2.2268022E-4	5.9685955E-4	23.498947	42.337276	60.29412
110557169..110605080	3	110557169	110605080		2004-08-01	ENSBTAG00000015220	argonaute 4, RISC catalytic component [Source:VGNC Symbol;Acc:VGNC:25733]	-	gene	overlapping	0	0.0	0.0	20.405022	22.39537	41.97995
110605109..110635244	3	110605109	110635244		CLSPN	ENSBTAG00000002826	claspin [Source:VGNC Symbol;Acc:VGNC:27465]	+	gene	overlapping	0	0.011455566	0.018878838	13.699803	86.59004	80.26316
111176048..111231739	3	111176048	111231739		ZMYM1	ENSBTAG00000006555	zinc finger MYM-type containing 1 [Source:VGNC Symbol;Acc:VGNC:37198]	-	gene	overlapping	0	3.528427E-6	1.4236165E-5	16.30576	36.135162	11.564626
111377971..111381704	3	111377971	111381704		DLGAP3	ENSBTAG00000013867	DLG associated protein 3 [Source:VGNC Symbol;Acc:VGNC:28089]	+	gene	overlapping	0	1.4038946E-4	3.956168E-4	10.609598	95.78544	88.888885
111418437..111419130	3	111418437	111419130		DLGAP3	ENSBTAG00000013867	DLG associated protein 3 [Source:VGNC Symbol;Acc:VGNC:28089]	+	gene	overlapping	0	0.0	0.0	70.93261	35.22944	98.039215
111477935..111491583	3	111477935	111491583		GJA4	ENSBTAG00000013881	gap junction protein alpha 4 [Source:VGNC Symbol;Acc:VGNC:29373]	-	gene	overlapping	0	3.9636085E-5	1.2703921E-4	14.800945	37.22085	61.117836
111491586..111494290	3	111491586	111494290		GJB3	ENSBTAG00000012584	gap junction protein beta 3 [Source:VGNC Symbol;Acc:VGNC:29378]	-	gene	overlapping	0	0.0048179114	0.00899702	10.584205	87.658226	98.82353
112253557..112269410	3	112253557	112269410		null					Not found	0	0.025660561	0.03735267	13.882064	81.02409	81.94444
112310471..112315374	3	112310471	112315374		null					Not found	0	0.00421811	0.008027752	12.553397	94.17544	87.5
112327142..112347789	3	112327142	112347789		null					Not found	0	7.5322273E-4	0.0017827312	19.397394	52.658485	69.13461
112604834..112870543	3	112604834	112870543		CSMD2	ENSBTAG00000005784	CUB and Sushi multiple domains 2 [Source:VGNC Symbol;Acc:VGNC:27762]	+	gene	overlapping	0	0.0	0.0	13.720202	88.507805	86.80668
112914586..112923199	3	112914586	112923199		null					Not found	0	0.026190935	0.038003728	14.128397	68.25705	48.666668
112942338..112961892	3	112942338	112961892		ZSCAN20	ENSBTAG00000019555	zinc finger and SCAN domain containing 20 [Source:VGNC Symbol;Acc:VGNC:37376]	-	gene	overlapping	0	9.341371E-8	5.1588137E-7	26.17153	49.29883	60.625
113041236..113048844	3	113041236	113048844		EFHD1	ENSBTAG00000014596	EF-hand domain family member D1 [Source:VGNC Symbol;Acc:VGNC:28352]	+	gene	overlapping	0	0.0012798047	0.0028353299	28.571428	92.7305	70.0
113048881..113081103	3	113048881	113081103		EFHD1	ENSBTAG00000014596	EF-hand domain family member D1 [Source:VGNC Symbol;Acc:VGNC:28352]	+	gene	overlapping	0	1.0061558E-6	4.5025295E-6	12.552498	27.462904	34.23077
113236653..113237941	3	113236653	113237941		NGEF	ENSBTAG00000008942	neuronal guanine nucleotide exchange factor [Source:VGNC Symbol;Acc:VGNC:32060]	-	gene	overlapping	0	1.7151721E-4	4.7229716E-4	26.007828	54.480286	75.0
113247800..113255048	3	113247800	113255048		NGEF	ENSBTAG00000008942	neuronal guanine nucleotide exchange factor [Source:VGNC Symbol;Acc:VGNC:32060]	-	gene	overlapping	0	0.001196922	0.002675037	39.96683	52.173912	93.75
113631234..113637248	3	113631234	113637248		SAG	ENSBTAG00000021480	S-antigen visual arrestin [Source:VGNC Symbol;Acc:VGNC:34263]	+	gene	overlapping	0	0.033943634	0.047177184	20.66929	58.223682	60.0
113670238..113679449	3	113670238	113679449		null					Not found	0	7.8963186E-4	0.0018567313	21.944736	27.733612	42.5
115221993..115224033	3	115221993	115224033		SH3BP4	ENSBTAG00000013869	SH3 domain binding protein 4 [Source:VGNC Symbol;Acc:VGNC:34567]	+	gene	overlapping	0	0.017058456	0.02644157	10.343536	80.72898	94.565216
115711972..115713462	3	115711972	115713462		null					Not found	0	1.5296983E-7	8.1461184E-7	25.454193	57.336094	75.67796
115864779..115868694	3	115864779	115868694		AGAP1	ENSBTAG00000016504	ArfGAP with GTPase domain, ankyrin repeat and PH domain 1 [Source:HGNC Symbol;Acc:HGNC:16922]	+	gene	overlapping	0	0.004041843	0.0077179847	23.251295	41.396385	15.625
115976374..115985236	3	115976374	115985236		AGAP1	ENSBTAG00000016504	ArfGAP with GTPase domain, ankyrin repeat and PH domain 1 [Source:HGNC Symbol;Acc:HGNC:16922]	+	gene	overlapping	0	0.0018267104	0.0038814766	25.567846	60.753067	76.666664
117180343..117194556	3	117180343	117194556		COPS8	ENSBTAG00000005854	COP9 signalosome subunit 8 [Source:VGNC Symbol;Acc:VGNC:27606]	+	gene	overlapping	0	2.1350621E-10	1.7880819E-9	38.2694	87.44422	58.064518
117754861..117763831	3	117754861	117763831		LRRFIP1	ENSBTAG00000005354	No description	+	gene	overlapping	0	0.011493382	0.018918432	22.750595	59.348106	71.875
117769879..117783823	3	117769879	117783823		LRRFIP1	ENSBTAG00000005354	No description	+	gene	overlapping	0	8.0966E-4	0.0018966729	15.487874	26.433088	32.666668
118393902..118398439	3	118393902	118398439		null					Not found	0	0.04555311	0.06056383	16.318108	61.283646	66.666664
118984605..118986093	3	118984605	118986093		HDAC4	ENSBTAG00000017764	histone deacetylase 4 [Source:HGNC Symbol;Acc:HGNC:14063]	-	gene	overlapping	0	3.5395252E-7	1.7365953E-6	38.038235	59.184784	28.431374
119177272..119205598	3	119177272	119205598		HDAC4	ENSBTAG00000017764	histone deacetylase 4 [Source:HGNC Symbol;Acc:HGNC:14063]	-	gene	overlapping	0	8.9701365E-7	4.058454E-6	11.062161	40.67813	45.84886
119389541..119390385	3	119389541	119390385		HDAC4	ENSBTAG00000017764	histone deacetylase 4 [Source:HGNC Symbol;Acc:HGNC:14063]	-	gene	overlapping	0	0.0020301836	0.004260573	27.43971	62.842567	84.375
119406705..119409030	3	119406705	119409030		HDAC4	ENSBTAG00000017764	histone deacetylase 4 [Source:HGNC Symbol;Acc:HGNC:14063]	-	gene	overlapping	0	0.008079642	0.014008663	12.903436	50.738316	35.61644
119461818..119464074	3	119461818	119464074		ENSBTAG00000045948	ENSBTAG00000045948	No description	+	gene	overlapping	0	0.021571038	0.03224842	10.838959	84.31373	98.611115
120101852..120126785	3	120101852	120126785		ENSBTAG00000033837	ENSBTAG00000033837	No description	+	gene	overlapping	0	2.551882E-4	6.7398377E-4	10.501842	90.44199	92.85714
120327040..120332131	3	120327040	120332131		CAPN10	ENSBTAG00000002809	calpain 10 [Source:VGNC Symbol;Acc:VGNC:26741]	-	gene	overlapping	0	1.8821211E-10	1.5977065E-9	19.738663	32.618427	51.77778
120380158..120412057	3	120380158	120412057		GPC1	ENSBTAG00000015996	glypican 1 [Source:VGNC Symbol;Acc:VGNC:29523]	+	gene	overlapping	0	0.0	0.0	11.3295355	68.07781	65.116356
120850518..120855733	3	120850518	120855733		PPP1R7	ENSBTAG00000000789	Protein phosphatase 1 regulatory subunit 7 [Source:UniProtKB/Swiss-Prot;Acc:Q3T0W4]	+	gene	overlapping	0	0.0	0.0	15.017334	14.845395	19.534883
120931483..120937087	3	120931483	120937087		HDLBP	ENSBTAG00000004315	high density lipoprotein binding protein [Source:HGNC Symbol;Acc:HGNC:4857]	-	gene	overlapping	0	0.019227069	0.029221905	30.198019	73.62185	100.0
121181547..121191686	3	121181547	121191686		DTYMK	ENSBTAG00000015408	deoxythymidylate kinase [Source:VGNC Symbol;Acc:VGNC:28240]	-	gene	overlapping	0	1.075412E-10	9.444623E-10	11.18582	11.836363	15.406977
121207156..121213552	3	121207156	121213552		D2HGDH	ENSBTAG00000002847	D-2-hydroxyglutarate dehydrogenase [Source:VGNC Symbol;Acc:VGNC:27861]	+	gene	overlapping	0	3.19762E-11	3.0504138E-10	14.111804	32.98752	17.279411
396891..430145	4	396891	430145		VSTM2A	ENSBTAG00000003625	V-set and transmembrane domain containing 2A [Source:VGNC Symbol;Acc:VGNC:36842]	-	gene	overlapping	0	0.023849152	0.035065666	14.723927	89.4975	100.0
4814699..4950956	4	4814699	4950956		null					Not found	0	1.1326636E-4	3.2587835E-4	14.079989	39.307156	49.54338
7761195..7828066	4	7761195	7828066		U6	ENSBTAG00000045389	U6 spliceosomal RNA [Source:RFAM;Acc:RF00026]	-	gene	overlapping	0	1.1172798E-4	3.2227352E-4	18.080313	39.7959	27.609428
8501900..8515771	4	8501900	8515771		null					Not found	0	0.020423986	0.030773444	15.890509	91.784035	76.92308
9607682..9613648	4	9607682	9613648		GATAD1	ENSBTAG00000021996	GATA zinc finger domain containing 1 [Source:VGNC Symbol;Acc:VGNC:29270]	+	gene	overlapping	0	6.359692E-4	0.0015337949	11.888342	12.431694	1.7241379
9739070..9768627	4	9739070	9768627		ENSBTAG00000003810	ENSBTAG00000003810	uncharacterized protein LOC524650 [Source:RefSeq peptide;Acc:NP_001035635]	-	gene	overlapping	0	0.007333579	0.012914253	25.151516	90.44715	63.636364
9770168..9792523	4	9770168	9792523		CDK6	ENSBTAG00000044023	cyclin dependent kinase 6 [Source:VGNC Symbol;Acc:VGNC:27133]	-	gene	overlapping	0	0.040527813	0.054958537	10.461793	21.192308	33.333332
9792536..9803640	4	9792536	9803640		CDK6	ENSBTAG00000044023	cyclin dependent kinase 6 [Source:VGNC Symbol;Acc:VGNC:27133]	-	gene	overlapping	0	0.014276671	0.022657031	17.788462	78.09829	96.15385
9860471..9888976	4	9860471	9888976		CDK6	ENSBTAG00000044023	cyclin dependent kinase 6 [Source:VGNC Symbol;Acc:VGNC:27133]	-	gene	overlapping	0	0.024145769	0.03541867	14.43662	56.223957	78.77358
9921014..9927739	4	9921014	9927739		CDK6	ENSBTAG00000044023	cyclin dependent kinase 6 [Source:VGNC Symbol;Acc:VGNC:27133]	-	gene	overlapping	0	0.03381779	0.047040403	11.111111	86.200714	100.0
9947922..9965072	4	9947922	9965072		CDK6	ENSBTAG00000044023	cyclin dependent kinase 6 [Source:VGNC Symbol;Acc:VGNC:27133]	-	gene	overlapping	0	0.003937316	0.007545697	33.92857	51.406925	85.71429
10110810..10114705	4	10110810	10114705		null					Not found	0	0.0016143847	0.003485384	26.405552	74.052635	26.785715
10427958..10436781	4	10427958	10436781		VPS50	ENSBTAG00000014255	VPS50, EARP/GARPII complex subunit [Source:VGNC Symbol;Acc:VGNC:36826]	+	gene	overlapping	0	0.022235496	0.03304585	18.199436	40.625	19.35484
11446688..11495910	4	11446688	11495910		null					Not found	0	4.7244423E-8	2.7649276E-7	21.172709	93.75	75.4386
11804978..11816005	4	11804978	11816005		null					Not found	0	0.038498793	0.05256035	25.238094	54.85232	33.333332
12496641..12526258	4	12496641	12526258		PON2	ENSBTAG00000008361	paraoxonase 2 [Source:VGNC Symbol;Acc:VGNC:33161]	-	gene	overlapping	0	8.57095E-6	3.195008E-5	15.710382	41.166534	20.30303
12689305..12724979	4	12689305	12724979		ASB4	ENSBTAG00000018185	ankyrin repeat and SOCS box containing 4 [Source:VGNC Symbol;Acc:VGNC:26197]	+	gene	overlapping	0	0.0029491333	0.005881973	26.996653	60.19608	29.761906
12767277..12768698	4	12767277	12768698		PDK4	ENSBTAG00000014069	pyruvate dehydrogenase kinase 4 [Source:VGNC Symbol;Acc:VGNC:32706]	-	gene	overlapping	0	0.0	0.0	48.791977	68.83697	32.07547
13299358..13304030	4	13299358	13304030		DYNC1I1	ENSBTAG00000027134	dynein cytoplasmic 1 intermediate chain 1 [Source:VGNC Symbol;Acc:VGNC:28270]	+	gene	overlapping	0	4.3707536E-4	0.0010893532	26.78517	53.011364	67.741936
13607080..13629386	4	13607080	13629386		null					Not found	0	0.00612069	0.011065317	35.16984	53.25926	86.666664
14260144..14267102	4	14260144	14267102		null					Not found	0	3.3728575E-13	4.20626E-12	34.54301	6.9444447	40.47619
15049262..15063512	4	15049262	15063512		ASNS	ENSBTAG00000003222	Asparagine synthetase [glutamine- hydrolyzing] [Source:UniProtKB/Swiss-Prot;Acc:Q1LZA3]	-	gene	overlapping	0	0.003949189	0.007565102	18.52459	34.481037	40.74074
15204529..15233795	4	15204529	15233795		C1GALT1	ENSBTAG00000004995	core 1 synthase, glycoprotein-N- acetylgalactosamine 3-beta-galactosyltransferase 1 [Source:VGNC Symbol;Acc:VGNC:26615]	+	gene	overlapping	0	0.032268293	0.045196697	18.181818	88.14815	70.588234
15260582..15305999	4	15260582	15305999		null					Not found	0	0.017401528	0.026870122	11.477324	59.83131	66.666664
15543899..15578459	4	15543899	15578459		MIOS	ENSBTAG00000013781	meiosis regulator for oocyte development [Source:VGNC Symbol;Acc:VGNC:31481]	+	gene	overlapping	0	1.1214997E-6	4.978878E-6	19.886318	91.13636	78.49462
17036385..17050750	4	17036385	17050750		null					Not found	0	1.8099422E-10	1.5440788E-9	82.35294	32.94823	100.0
17160007..17177781	4	17160007	17177781		ICA1	ENSBTAG00000000799	islet cell autoantigen 1 [Source:VGNC Symbol;Acc:VGNC:30023]	-	gene	overlapping	0	0.015278894	0.024036223	10.13132	24.516676	10.9375
17335430..17391326	4	17335430	17391326		ICA1	ENSBTAG00000000799	islet cell autoantigen 1 [Source:VGNC Symbol;Acc:VGNC:30023]	-	gene	overlapping	0	4.7194782E-5	1.4883172E-4	12.280857	24.293709	25.225225
18719843..18834838	4	18719843	18834838		null					Not found	0	0.003956284	0.007569359	17.081089	52.27902	63.934425
19040808..19181848	4	19040808	19181848		PHF14	ENSBTAG00000011819	PHD finger protein 14 [Source:VGNC Symbol;Acc:VGNC:32816]	+	gene	overlapping	0	0.01404725	0.022375776	11.613104	87.66418	78.251366
19181856..19337366	4	19181856	19337366		null					Not found	0	0.007918424	0.013774402	12.095599	41.995003	53.629032
19861032..19989393	4	19861032	19989393		TMEM106B	ENSBTAG00000019750	transmembrane protein 106B [Source:VGNC Symbol;Acc:VGNC:35945]	+	gene	overlapping	0	5.297223E-5	1.6534083E-4	16.128202	46.727116	22.689075
20216211..20224037	4	20216211	20224037		SCIN	ENSBTAG00000009786	scinderin [Source:VGNC Symbol;Acc:VGNC:34339]	+	gene	overlapping	0	0.006778987	0.012074025	16.242424	88.27161	80.0
21314972..21342943	4	21314972	21342943		null					Not found	0	1.6905664E-4	4.6662355E-4	47.93651	38.88889	80.0
21642677..22019824	4	21642677	22019824		SNORA3	ENSBTAG00000042514	Small nucleolar RNA SNORA3/SNORA45 family [Source:RFAM;Acc:RF00334]	+	gene	overlapping	0	7.7709375E-4	0.0018316447	10.497038	47.16787	53.26446
22110354..22287031	4	22110354	22287031		ETV1	ENSBTAG00000015981	ETS variant 1 [Source:VGNC Symbol;Acc:VGNC:28628]	-	gene	overlapping	0	0.0018913414	0.004006396	14.302933	41.51613	53.144653
23184469..23215006	4	23184469	23215006		null					Not found	0	3.946113E-9	2.7229769E-8	56.785713	69.08602	26.666666
25200163..25215693	4	25200163	25215693		TSPAN13	ENSBTAG00000012805	tetraspanin 13 [Source:VGNC Symbol;Acc:VGNC:36428]	+	gene	overlapping	0	1.7328187E-8	1.08443466E-7	42.304348	28.538176	52.173912
26401617..26413130	4	26401617	26413130		ENSBTAG00000014074	ENSBTAG00000014074	No description	-	gene	overlapping	0	0.041749638	0.056348044	18.026566	33.333332	45.454544
27928653..27962383	4	27928653	27962383		ENSBTAG00000044480	ENSBTAG00000044480	No description	-	gene	overlapping	0	5.1986197E-5	1.6244798E-4	11.428572	100.0	85.71429
28455689..28467186	4	28455689	28467186		TWISTNB	ENSBTAG00000006721	TWIST neighbor [Source:HGNC Symbol;Acc:HGNC:18027]	-	gene	overlapping	0	0.04524206	0.060255624	20.37815	38.568375	45.454544
29589498..29950992	4	29589498	29950992		SP8	ENSBTAG00000002604	Sp8 transcription factor [Source:VGNC Symbol;Acc:VGNC:35158]	-	gene	overlapping	0	0.0	0.0	16.492437	42.526382	59.103943
29595467..29595957	4	29595467	29595957		SP8	ENSBTAG00000002604	Sp8 transcription factor [Source:VGNC Symbol;Acc:VGNC:35158]	-	gene	overlapping	0	0.001313286	0.002900138	11.704354	79.89035	95.71429
30304096..30334120	4	30304096	30334120		SP4	ENSBTAG00000014389	Sp4 transcription factor [Source:VGNC Symbol;Acc:VGNC:35155]	+	gene	overlapping	0	0.0031122395	0.0061559714	16.87747	33.39947	44.89796
30397489..30423230	4	30397489	30423230		SP4	ENSBTAG00000014389	Sp4 transcription factor [Source:VGNC Symbol;Acc:VGNC:35155]	+	gene	overlapping	0	2.2648383E-10	1.892844E-9	19.070988	8.768726	21.428572
31244588..31261041	4	31244588	31261041		null					Not found	0	0.017063433	0.026443308	19.23077	83.64286	100.0
31383028..31386163	4	31383028	31386163		null					Not found	0	1.5825989E-4	4.3965355E-4	29.392447	66.54929	41.025642
31391422..31399876	4	31391422	31399876		null					Not found	0	0.027256481	0.03930044	18.301283	52.57991	32.8125
31468040..31665314	4	31468040	31665314		IL6	ENSBTAG00000014921	interleukin 6 [Source:VGNC Symbol;Acc:VGNC:30166]	+	gene	overlapping	0	1.6021628E-12	1.8469302E-11	21.031683	79.854935	71.08108
32448862..32468323	4	32448862	32468323		DBF4	ENSBTAG00000014711	DBF4 zinc finger [Source:VGNC Symbol;Acc:VGNC:27887]	-	gene	overlapping	0	0.0	0.0	31.099005	15.582864	29.607843
33242037..33283390	4	33242037	33283390		CROT	ENSBTAG00000021535	carnitine O-octanoyltransferase [Source:VGNC Symbol;Acc:VGNC:27723]	-	gene	overlapping	0	0.0024897514	0.005071935	15.603799	44.414906	35.0
36824340..36895045	4	36824340	36895045		null					Not found	0	0.0035495975	0.006912745	16.49887	49.64595	68.72093
37127021..37147011	4	37127021	37147011		null					Not found	0	0.027373811	0.03945366	17.147776	56.617645	38.636364
37669366..37785836	4	37669366	37785836		PCLO	ENSBTAG00000017350	piccolo presynaptic cytomatrix protein [Source:VGNC Symbol;Acc:VGNC:32633]	+	gene	overlapping	0	0.01410673	0.022444459	12.886726	85.65158	98.3871
40370726..40385119	4	40370726	40385119		null					Not found	0	1.0878422E-4	3.1469885E-4	42.0	40.046295	95.0
41082902..41107742	4	41082902	41107742		null					Not found	0	0.0052469843	0.0096640885	27.800547	67.05882	95.0
43424975..43450468	4	43424975	43450468		null					Not found	0	0.0013227786	0.002916406	19.491056	59.857742	71.81373
43450499..43669479	4	43450499	43669479		PHTF2	ENSBTAG00000005102	putative homeodomain transcription factor 2 [Source:VGNC Symbol;Acc:VGNC:32849]	-	gene	overlapping	0	9.192025E-11	8.2093876E-10	12.795368	94.38371	78.02631
43763637..43782822	4	43763637	43782822		RSBN1L	ENSBTAG00000015753	round spermatid basic protein 1 like [Source:HGNC Symbol;Acc:HGNC:24765]	-	gene	overlapping	0	1.958805E-4	5.323076E-4	10.326043	16.896551	0.5494506
44471989..44502933	4	44471989	44502933		FBXL13	ENSBTAG00000016324	F-box and leucine rich repeat protein 13 [Source:HGNC Symbol;Acc:HGNC:21658]	-	gene	overlapping	0	0.03244268	0.045422405	28.55392	62.60965	21.428572
44578364..44612355	4	44578364	44612355		FBXL13	ENSBTAG00000016324	F-box and leucine rich repeat protein 13 [Source:HGNC Symbol;Acc:HGNC:21658]	-	gene	overlapping	0	1.4389303E-6	6.2704084E-6	10.664451	15.926518	25.316456
44794949..44822831	4	44794949	44822831		DNAJC2	ENSBTAG00000003784	DnaJ homolog subfamily C member 2 [Source:UniProtKB/Swiss-Prot;Acc:Q1RMH9]	-	gene	overlapping	0	0.0033780744	0.0066219526	18.72306	28.181818	39.227642
44869271..44900036	4	44869271	44900036		RELN	ENSBTAG00000003658	reelin precursor [Source:RefSeq peptide;Acc:NP_001193387]	-	gene	overlapping	0	4.0047092E-7	1.9425956E-6	38.83904	36.733128	62.5
45681230..45719632	4	45681230	45719632		ORC5	ENSBTAG00000040058	origin recognition complex subunit 5 [Source:VGNC Symbol;Acc:VGNC:32450]	-	gene	overlapping	0	0.044637777	0.05956625	17.254053	37.424244	54.83871
46464296..46519557	4	46464296	46519557		KMT2E	ENSBTAG00000009207	lysine methyltransferase 2E [Source:VGNC Symbol;Acc:VGNC:30694]	+	gene	overlapping	0	0.0	0.0	36.434475	19.84507	36.50794
46791160..46815496	4	46791160	46815496		null					Not found	0	1.9984014E-15	3.4012496E-14	52.61142	37.63889	73.56322
47227455..47237364	4	47227455	47237364		ATXN7L1	ENSBTAG00000002037	ataxin 7 like 1 [Source:VGNC Symbol;Acc:VGNC:26343]	-	gene	overlapping	0	4.113335E-5	1.3128601E-4	18.983557	24.263351	38.75
47258678..47280361	4	47258678	47280361		null					Not found	0	0.0016962034	0.0036413956	29.431974	60.416668	37.68116
48850751..48876888	4	48850751	48876888		COG5	ENSBTAG00000005526	component of oligomeric golgi complex 5 [Source:HGNC Symbol;Acc:HGNC:14857]	-	gene	overlapping	0	3.0976415E-7	1.5429719E-6	10.870565	11.5561695	15.942029
48996537..49061080	4	48996537	49061080		SLC26A4	ENSBTAG00000010062	solute carrier family 26 member 4 [Source:VGNC Symbol;Acc:VGNC:34779]	+	gene	overlapping	0	0.001178934	0.0026399961	13.287878	32.6939	36.842106
49088301..49118438	4	49088301	49118438		SLC26A3	ENSBTAG00000015547	solute carrier family 26 member 3 [Source:VGNC Symbol;Acc:VGNC:34778]	-	gene	overlapping	0	0.041422505	0.055994667	20.46332	58.958332	81.875
49335404..49340495	4	49335404	49340495		LAMB1	ENSBTAG00000011412	laminin subunit beta 1 [Source:VGNC Symbol;Acc:VGNC:30772]	-	gene	overlapping	0	0.0067379638	0.012013437	19.397314	32.025948	52.941177
49384421..49412368	4	49384421	49412368		LAMB4	ENSBTAG00000033169	laminin subunit beta 4 [Source:HGNC Symbol;Acc:HGNC:6491]	-	gene	overlapping	0	0.004990118	0.009283217	26.715687	59.45946	89.655174
49511757..49526751	4	49511757	49526751		NRCAM	ENSBTAG00000006732	neuronal cell adhesion molecule [Source:VGNC Symbol;Acc:VGNC:32257]	-	gene	overlapping	0	0.021959923	0.032727327	22.832512	52.207207	78.26087
49845040..49900631	4	49845040	49900631		PNPLA8	ENSBTAG00000024387	patatin like phospholipase domain containing 8 [Source:VGNC Symbol;Acc:VGNC:33095]	-	gene	overlapping	0	0.0076690484	0.013428235	12.288341	93.88186	81.818184
50332459..50407041	4	50332459	50407041		ENSBTAG00000035945	ENSBTAG00000035945	No description	-	gene	overlapping	0	0.016364394	0.02550406	17.04036	37.240303	52.272728
50663882..50715571	4	50663882	50715571		null					Not found	0	1.4445878E-7	7.7168437E-7	13.56197	28.784876	10.07326
50758080..50827300	4	50758080	50827300		TARP	ENSBTAG00000036154	uncharacterized protein LOC100335800 [Source:RefSeq peptide;Acc:NP_001268840]	+	gene	overlapping	0	0.02334118	0.034459136	10.8741665	40.46935	34.451218
51230108..51253504	4	51230108	51253504		CFTR	ENSBTAG00000006589	cystic fibrosis transmembrane conductance regulator [Source:HGNC Symbol;Acc:HGNC:1884]	-	gene	overlapping	0	0.01855235	0.028321961	10.592727	32.62032	23.529411
51282568..51318161	4	51282568	51318161		ASZ1	ENSBTAG00000000169	ankyrin repeat, SAM and basic leucine zipper domain containing 1 [Source:VGNC Symbol;Acc:VGNC:26231]	+	gene	overlapping	0	3.028322E-11	2.9091402E-10	35.29082	55.63063	20.547945
51318165..51416450	4	51318165	51416450		ASZ1	ENSBTAG00000000169	ankyrin repeat, SAM and basic leucine zipper domain containing 1 [Source:VGNC Symbol;Acc:VGNC:26231]	+	gene	overlapping	0	5.6020544E-10	4.4575974E-9	24.93221	78.11869	95.68965
51398022..51399113	4	51398022	51399113		WNT2	ENSBTAG00000008097	Wnt family member 2 [Source:VGNC Symbol;Acc:VGNC:36957]	+	gene	overlapping	0	1.110223E-16	2.30061E-15	69.03235	40.97222	95.12195
51733305..51755356	4	51733305	51755356		ST7	ENSBTAG00000010756	Suppressor of tumorigenicity 7 protein [Source:UniProtKB/Swiss-Prot;Acc:A4D7R9]	-	gene	overlapping	0	4.8339907E-6	1.8881745E-5	10.992556	20.341711	19.801981
55852164..55897896	4	55852164	55897896		LSMEM1	ENSBTAG00000010555	leucine rich single-pass membrane protein 1 [Source:VGNC Symbol;Acc:VGNC:31061]	-	gene	overlapping	0	2.5169848E-8	1.5400535E-7	23.533726	27.54491	38.356163
56316130..56388281	4	56316130	56388281		BMT2	ENSBTAG00000007608	base methyltransferase of 25S rRNA 2 homolog [Source:VGNC Symbol;Acc:VGNC:26528]	+	gene	overlapping	0	0.0025276141	0.0051383832	12.785577	20.253588	27.39726
58483580..59364912	4	58483580	59364912		ENSBTAG00000020620	ENSBTAG00000020620	No description	-	gene	overlapping	0	2.262598E-6	9.53118E-6	11.096142	40.233685	49.75669
59876839..60147263	4	59876839	60147263		DNAJB9	ENSBTAG00000046588	DnaJ heat shock protein family (Hsp40) member B9 [Source:HGNC Symbol;Acc:HGNC:6968]	-	gene	overlapping	0	3.2895966E-9	2.302382E-8	13.922186	33.31146	37.931034
60568161..60700552	4	60568161	60700552		ELMO1	ENSBTAG00000003490	engulfment and cell motility 1 [Source:VGNC Symbol;Acc:VGNC:28438]	+	gene	overlapping	0	0.0013842966	0.0030403107	15.1467085	55.022335	38.679245
60729344..60800933	4	60729344	60800933		ELMO1	ENSBTAG00000003490	engulfment and cell motility 1 [Source:VGNC Symbol;Acc:VGNC:28438]	+	gene	overlapping	0	0.0028414307	0.005696981	15.555555	59.03437	44.32624
61110353..61130247	4	61110353	61130247		AOAH	ENSBTAG00000018119	acyloxyacyl hydrolase [Source:VGNC Symbol;Acc:VGNC:25971]	+	gene	overlapping	0	0.018407974	0.028120099	16.190475	82.23684	100.0
61150601..61174176	4	61150601	61174176		ANLN	ENSBTAG00000009218	anillin actin binding protein [Source:VGNC Symbol;Acc:VGNC:25950]	-	gene	overlapping	0	5.59875E-5	1.7344998E-4	28.465609	72.33203	84.88372
61276999..61455529	4	61276999	61455529		KIAA0895	ENSBTAG00000002011	KIAA0895 [Source:VGNC Symbol;Acc:VGNC:30557]	+	gene	overlapping	0	1.7411672E-10	1.487256E-9	10.869088	88.61753	83.62299
61346102..61350602	4	61346102	61350602		null					Not found	0	3.3827619E-6	1.37536235E-5	22.689075	31.611824	6.9047623
63168283..63208521	4	63168283	63208521		BMPER	ENSBTAG00000010866	BMP binding endothelial regulator [Source:VGNC Symbol;Acc:VGNC:26523]	-	gene	overlapping	0	0.012006812	0.019641003	21.200935	46.068077	63.157894
64028828..64074701	4	64028828	64074701		BBS9	ENSBTAG00000006528	Bardet-Biedl syndrome 9 [Source:HGNC Symbol;Acc:HGNC:30000]	-	gene	overlapping	0	0.024108408	0.035393745	17.465588	93.29665	74.6388
64453658..64482967	4	64453658	64482967		null					Not found	0	0.002531826	0.005145421	15.656237	38.76403	66.36364
64573195..64587846	4	64573195	64587846		null					Not found	0	3.585296E-8	2.1383951E-7	38.228004	17.008196	52.38095
64762215..64780396	4	64762215	64780396		null					Not found	0	8.504256E-10	6.561383E-9	33.138157	27.237139	47.540985
65301928..65333693	4	65301928	65333693		CCDC129	ENSBTAG00000009254	coiled-coil domain containing 129 [Source:VGNC Symbol;Acc:VGNC:26844]	-	gene	overlapping	0	0.041812837	0.05642224	17.158709	44.36937	30.882353
65362137..65424360	4	65362137	65424360		null					Not found	0	2.2766239E-5	7.697388E-5	18.26724	88.82743	81.13207
68069910..68106516	4	68069910	68106516		ENSBTAG00000046308	ENSBTAG00000046308	No description	-	gene	overlapping	0	0.020580895	0.03095031	10.849056	90.18987	100.0
68135791..68184129	4	68135791	68184129		ENSBTAG00000046308	ENSBTAG00000046308	No description	-	gene	overlapping	0	0.027534368	0.039651107	12.805617	81.561844	72.22222
68832283..68866082	4	68832283	68866082		TAX1BP1	ENSBTAG00000019020	Tax1 binding protein 1 [Source:VGNC Symbol;Acc:VGNC:35619]	-	gene	overlapping	0	3.7268835E-6	1.4948943E-5	16.509523	43.02352	17.5
68942757..69016808	4	68942757	69016808		HIBADH	ENSBTAG00000001036	3-hydroxyisobutyrate dehydrogenase [Source:VGNC Symbol;Acc:VGNC:29844]	+	gene	overlapping	0	3.780861E-4	9.5728773E-4	21.327015	76.979164	100.0
69374061..69383672	4	69374061	69383672		HOXA3	ENSBTAG00000008139	homeobox A3 [Source:VGNC Symbol;Acc:VGNC:29911]	+	gene	overlapping	0	2.7959008E-5	9.268769E-5	15.265264	31.129179	46.25
69973018..70024490	4	69973018	70024490		null					Not found	0	6.4199194E-6	2.4382187E-5	12.921906	32.744846	18.29502
70024491..70046208	4	70024491	70046208		null					Not found	0	0.0022671528	0.004681036	12.740472	99.3421	92.38095
70336449..70423521	4	70336449	70423521		bta-mir-148a	ENSBTAG00000029945	bta-mir-148a [Source:miRBase;Acc:MI0004737]	+	gene	overlapping	0	2.1723347E-6	9.180557E-6	17.85037	32.42417	37.931034
71136763..71155802	4	71136763	71155802		C7orf31	ENSBTAG00000019445	chromosome 7 open reading frame 31 [Source:HGNC Symbol;Acc:HGNC:21722]	+	gene	overlapping	0	3.2738032E-4	8.4164226E-4	22.913515	27.204185	34.615383
72074037..72094714	4	72074037	72094714		NPY	ENSBTAG00000004503	neuropeptide Y [Source:VGNC Symbol;Acc:VGNC:32222]	-	gene	overlapping	0	0.0036332393	0.007049615	19.39727	44.43723	27.884615
73396092..73488950	4	73396092	73488950		ZNF804B	ENSBTAG00000046430	zinc finger protein 804B [Source:VGNC Symbol;Acc:VGNC:37351]	+	gene	overlapping	0	0.01206295	0.019714028	11.026832	89.68429	99.29078
74548255..74616538	4	74548255	74616538		null					Not found	0	0.0057838797	0.010545356	18.715847	59.61792	74.0
74924462..74971140	4	74924462	74971140		CFAP69	ENSBTAG00000003508	cilia and flagella associated protein 69 [Source:VGNC Symbol;Acc:VGNC:27249]	+	gene	overlapping	0	0.03784629	0.051800728	16.140865	85.82011	64.28571
74971173..75018183	4	74971173	75018183		CFAP69	ENSBTAG00000003508	cilia and flagella associated protein 69 [Source:VGNC Symbol;Acc:VGNC:27249]	+	gene	overlapping	0	1.6425567E-7	8.653069E-7	33.718254	34.876324	49.122807
75049139..75061800	4	75049139	75061800		GTPBP10	ENSBTAG00000032166	Bos taurus GTP-binding protein 10 (putative) (GTPBP10), mRNA. [Source:RefSeq mRNA;Acc:NM_001080314]	+	gene	overlapping	0	0.018007753	0.027638214	16.666666	80.22534	84.375
75368428..75392019	4	75368428	75392019		null					Not found	0	1.5708657E-10	1.3501964E-9	14.230769	33.44754	21.482939
75410987..75443688	4	75410987	75443688		null					Not found	0	0.0012635565	0.0028020479	13.980046	55.24708	64.34426
75458792..75467817	4	75458792	75467817		TNS3	ENSBTAG00000009655	tensin 3 [Source:VGNC Symbol;Acc:VGNC:36209]	+	gene	overlapping	0	1.7569806E-5	6.1142215E-5	26.473606	56.700264	75.471695
75487629..75497795	4	75487629	75497795		TNS3	ENSBTAG00000009655	tensin 3 [Source:VGNC Symbol;Acc:VGNC:36209]	+	gene	overlapping	0	0.0152995745	0.024057722	15.6722145	31.859789	41.17647
75516922..75571740	4	75516922	75571740		TNS3	ENSBTAG00000009655	tensin 3 [Source:VGNC Symbol;Acc:VGNC:36209]	+	gene	overlapping	0	1.7190969E-5	5.9945527E-5	10.522642	82.2574	86.04444
77447154..77458076	4	77447154	77458076		OGDH	ENSBTAG00000006029	oxoglutarate dehydrogenase [Source:VGNC Symbol;Acc:VGNC:32406]	-	gene	upstream	440	3.115984E-4	8.071199E-4	11.738987	14.361522	14.754098
78685026..78711358	4	78685026	78711358		null					Not found	0	1.697956E-4	4.682863E-4	13.415589	81.50887	97.77778
80600939..80623837	4	80600939	80623837		null					Not found	0	0.040301528	0.054716583	31.207598	60.805862	90.90909
80800278..81025920	4	80800278	81025920		SUGCT	ENSBTAG00000032121	succinyl-CoA:glutarate-CoA transferase [Source:VGNC Symbol;Acc:VGNC:35462]	-	gene	overlapping	0	0.0014599827	0.003182085	13.739934	51.304764	63.466667
81050099..81086679	4	81050099	81086679		SUGCT	ENSBTAG00000032121	succinyl-CoA:glutarate-CoA transferase [Source:VGNC Symbol;Acc:VGNC:35462]	-	gene	overlapping	0	0.017034894	0.026411017	24.172762	61.580086	84.0
81331375..81413798	4	81331375	81413798		SUGCT	ENSBTAG00000032121	succinyl-CoA:glutarate-CoA transferase [Source:VGNC Symbol;Acc:VGNC:35462]	-	gene	overlapping	0	0.01043479	0.017435376	16.421896	88.62471	71.79487
81692835..81708646	4	81692835	81708646		CDK13	ENSBTAG00000001528	cyclin dependent kinase 13 [Source:VGNC Symbol;Acc:VGNC:27118]	-	gene	overlapping	0	3.4967333E-4	8.925975E-4	12.0734215	66.82188	57.109497
83249078..83486103	4	83249078	83486103		ENSBTAG00000031965	ENSBTAG00000031965	No description	+	gene	overlapping	0	1.5804954E-4	4.392471E-4	13.33394	34.48688	43.68687
83648365..83681424	4	83648365	83681424		null					Not found	0	0.005072108	0.009405133	14.551971	78.614456	93.10345
83681425..83862988	4	83681425	83862988		null					Not found	0	0.010048427	0.01687614	14.33281	50.215984	60.98901
83933502..84065296	4	83933502	84065296		null					Not found	0	0.017888997	0.027511353	17.068089	64.257706	77.5
85436025..85511182	4	85436025	85511182		KCND2	ENSBTAG00000032077	potassium voltage-gated channel subfamily D member 2 [Source:VGNC Symbol;Acc:VGNC:30435]	+	gene	overlapping	0	0.012148497	0.019830208	10.635386	87.08141	96.42857
85717983..85753568	4	85717983	85753568		KCND2	ENSBTAG00000032077	potassium voltage-gated channel subfamily D member 2 [Source:VGNC Symbol;Acc:VGNC:30435]	+	gene	overlapping	0	0.01711544	0.02651194	24.685787	59.773663	35.714287
85925523..86057002	4	85925523	86057002		KCND2	ENSBTAG00000032077	potassium voltage-gated channel subfamily D member 2 [Source:VGNC Symbol;Acc:VGNC:30435]	+	gene	overlapping	0	0.013753846	0.021990124	12.478283	62.615788	51.811596
86091639..86211998	4	86091639	86211998		TSPAN12	ENSBTAG00000015337	tetraspanin 12 [Source:VGNC Symbol;Acc:VGNC:36427]	-	gene	overlapping	0	5.778614E-10	4.566304E-9	19.11233	20.193346	33.680557
88661673..88761235	4	88661673	88761235		NDUFA5	ENSBTAG00000009334	NADH:ubiquinone oxidoreductase subunit A5 [Source:VGNC Symbol;Acc:VGNC:31949]	-	gene	overlapping	0	1.968118E-4	5.342035E-4	10.531657	24.407843	13.596491
89967726..90059684	4	89967726	90059684		POT1	ENSBTAG00000013180	protection of telomeres 1 [Source:VGNC Symbol;Acc:VGNC:33172]	-	gene	overlapping	0	0.010850085	0.018036501	18.692661	20.91377	33.333332
90220244..90442713	4	90220244	90442713		null					Not found	0	0.016337212	0.025467487	12.652261	48.625	62.19512
92307799..92323937	4	92307799	92323937		null					Not found	0	6.161045E-7	2.8874056E-6	33.27506	89.02953	77.083336
92324091..92342560	4	92324091	92342560		null					Not found	0	5.480326E-6	2.1177213E-5	14.6742	30.444607	14.197531
92565177..92587756	4	92565177	92587756		null					Not found	0	0.0024935892	0.0050782445	33.877842	61.046513	89.47369
93031575..93035112	4	93031575	93035112		SND1	ENSBTAG00000010692	staphylococcal nuclease and tudor domain containing 1 [Source:VGNC Symbol;Acc:VGNC:35063]	+	gene	overlapping	0	0.0013039524	0.0028823107	19.74908	21.894346	15.833333
93226929..93297147	4	93226929	93297147		LEP	ENSBTAG00000014911	leptin [Source:VGNC Symbol;Acc:VGNC:30842]	+	gene	overlapping	0	1.473266E-13	1.9659788E-12	17.776728	23.47049	35.173912
93461331..93477025	4	93461331	93477025		HIG2	ENSBTAG00000031863	No description	+	gene	overlapping	0	0.0498743	0.065559186	12.732824	86.62551	74.19355
93615865..93617413	4	93615865	93617413		FLNC	ENSBTAG00000006253	filamin C [Source:VGNC Symbol;Acc:VGNC:29035]	+	gene	overlapping	0	0.009481488	0.016069565	14.089158	80.30476	90.27778
93794432..93882931	4	93794432	93882931		TNPO3	ENSBTAG00000004992	transportin 3 [Source:VGNC Symbol;Acc:VGNC:36201]	-	gene	overlapping	0	4.870888E-5	1.5318395E-4	13.163032	41.20128	27.536232
94141857..94165973	4	94141857	94165973		AHCYL2	ENSBTAG00000001754	adenosylhomocysteinase like 2 [Source:VGNC Symbol;Acc:VGNC:25752]	+	gene	overlapping	0	3.2763256E-7	1.619043E-6	14.2205925	22.748075	30.864197
94646030..94695614	4	94646030	94695614		ZC3HC1	ENSBTAG00000011247	zinc finger C3HC-type containing 1 [Source:VGNC Symbol;Acc:VGNC:37113]	-	gene	overlapping	0	1.2251025E-9	9.254381E-9	30.296335	28.851542	45.238094
94695779..94741950	4	94695779	94741950		KLHDC10	ENSBTAG00000000548	kelch domain containing 10 [Source:VGNC Symbol;Acc:VGNC:30634]	+	gene	overlapping	0	5.184645E-4	0.0012768933	31.304348	91.385765	60.0
94884842..94914398	4	94884842	94914398		CPA5	ENSBTAG00000013476	carboxypeptidase A5 [Source:HGNC Symbol;Acc:HGNC:15722]	+	gene	overlapping	0	0.0013699811	0.0030127286	18.390093	64.26553	52.233116
95389384..95407447	4	95389384	95407447		ENSBTAG00000029884	ENSBTAG00000029884	No description	-	gene	overlapping	0	3.7726243E-6	1.5114737E-5	34.819347	47.228916	74.28571
96248802..96278495	4	96248802	96278495		null					Not found	0	0.0045141815	0.008508593	18.590895	35.316204	50.333332
96303037..96309470	4	96303037	96309470		null					Not found	0	0.010897392	0.018089356	18.300653	81.666664	100.0
96580691..96611892	4	96580691	96611892		PLXNA4	ENSBTAG00000014543	plexin A4 [Source:VGNC Symbol;Acc:VGNC:33060]	-	gene	overlapping	0	0.0	0.0	18.87426	94.79678	83.79121
96611904..96616654	4	96611904	96616654		PLXNA4	ENSBTAG00000014543	plexin A4 [Source:VGNC Symbol;Acc:VGNC:33060]	-	gene	overlapping	0	5.786276E-5	1.7857003E-4	48.51852	60.503662	15.384615
96624909..96631205	4	96624909	96631205		PLXNA4	ENSBTAG00000014543	plexin A4 [Source:VGNC Symbol;Acc:VGNC:33060]	-	gene	overlapping	0	0.030161532	0.042723503	22.857143	79.72527	75.0
96637288..96639615	4	96637288	96639615		PLXNA4	ENSBTAG00000014543	plexin A4 [Source:VGNC Symbol;Acc:VGNC:33060]	-	gene	overlapping	0	4.5969333E-7	2.2157308E-6	28.5346	47.774845	41.88034
96867738..96875421	4	96867738	96875421		PLXNA4	ENSBTAG00000014543	plexin A4 [Source:VGNC Symbol;Acc:VGNC:33060]	-	gene	overlapping	0	6.842152E-4	0.001637485	40.451126	60.18336	92.30769
97610462..97649541	4	97610462	97649541		CHCHD3	ENSBTAG00000024723	coiled-coil-helix-coiled-coil-helix domain containing 3 [Source:VGNC Symbol;Acc:VGNC:27272]	-	gene	overlapping	0	0.02133697	0.031961188	16.31884	31.210022	42.424244
98610722..98630700	4	98610722	98630700		null					Not found	0	0.0017523895	0.0037409398	14.136465	67.97937	82.562874
99882072..99891319	4	99882072	99891319		ENSBTAG00000031548	ENSBTAG00000031548	uncharacterized protein LOC514257 [Source:RefSeq peptide;Acc:NP_001069125]	-	gene	overlapping	0	0.0012114974	0.0027014501	36.363636	87.724014	50.0
100119308..100133764	4	100119308	100133764		CNOT4	ENSBTAG00000017919	CCR4-NOT transcription complex subunit 4 [Source:VGNC Symbol;Acc:VGNC:27519]	-	gene	overlapping	0	0.001650625	0.003554674	29.282806	25.52381	51.666668
100254752..100268254	4	100254752	100268254		NUP205	ENSBTAG00000011127	nucleoporin 205 [Source:VGNC Symbol;Acc:VGNC:32355]	+	gene	overlapping	0	0.024624862	0.036020882	11.840866	23.572744	32.432434
100417313..100437177	4	100417313	100437177		null					Not found	0	0.0017323586	0.0037039425	16.11524	57.925495	45.208332
100605179..100631520	4	100605179	100631520		MTPN	ENSBTAG00000007806	Myotrophin [Source:UniProtKB/Swiss- Prot;Acc:Q3T0F7]	-	gene	overlapping	0	5.191843E-7	2.4610126E-6	28.922163	29.731182	47.0
100657514..100677397	4	100657514	100677397		null					Not found	0	0.031372175	0.044148903	20.645792	65.210526	83.333336
101259413..101795831	4	101259413	101795831		bta-mir-490	ENSBTAG00000029965	bta-mir-490 [Source:miRBase;Acc:MI0009845]	+	gene	overlapping	0	3.0342395E-13	3.8257075E-12	14.984625	34.96257	41.371857
102527025..102891473	4	102527025	102891473		CREB3L2	ENSBTAG00000015802	cAMP responsive element binding protein 3 like 2 [Source:VGNC Symbol;Acc:VGNC:27695]	-	gene	overlapping	0	5.0737475E-7	2.4150474E-6	12.719401	40.07298	50.581898
103885932..103887908	4	103885932	103887908		HIPK2	ENSBTAG00000017860	homeodomain interacting protein kinase 2 [Source:HGNC Symbol;Acc:HGNC:14402]	-	gene	upstream	308	1.8540284E-7	9.663207E-7	44.903206	19.515505	62.962963
104127110..104134076	4	104127110	104134076		TBXAS1	ENSBTAG00000020225	thromboxane A synthase 1 [Source:VGNC Symbol;Acc:VGNC:35674]	+	gene	overlapping	0	0.028404692	0.040656883	17.53428	64.15751	67.916664
104262933..104269040	4	104262933	104269040		TBXAS1	ENSBTAG00000020225	thromboxane A synthase 1 [Source:VGNC Symbol;Acc:VGNC:35674]	+	gene	overlapping	0	6.8936945E-4	0.0016486698	21.09968	68.52433	96.0
104370174..104440851	4	104370174	104440851		KDM7A	ENSBTAG00000003495	lysine demethylase 7A [Source:VGNC Symbol;Acc:VGNC:30533]	-	gene	overlapping	0	7.707165E-6	2.8934564E-5	14.798097	92.60162	83.098595
104520701..104529500	4	104520701	104529500		null					Not found	0	1.4142725E-5	5.018363E-5	40.64935	61.72161	37.5
105591593..105608844	4	105591593	105608844		null					Not found	0	2.2505865E-5	7.619335E-5	22.327303	35.31695	53.75
105842517..105845988	4	105842517	105845988		SSBP1	ENSBTAG00000010931	single stranded DNA binding protein 1 [Source:VGNC Symbol;Acc:VGNC:35307]	+	gene	overlapping	0	0.0014888527	0.0032378063	34.52381	31.884058	72.0
106062006..106080687	4	106062006	106080687		CLEC5A	ENSBTAG00000020453	C-type lectin domain containing 5A [Source:VGNC Symbol;Acc:VGNC:27435]	-	gene	overlapping	0	0.02810804	0.040325146	30.0	79.87805	44.444443
107494361..107499642	4	107494361	107499642		CASP2	ENSBTAG00000018159	caspase 2 [Source:VGNC Symbol;Acc:VGNC:26780]	+	gene	overlapping	0	4.5829713E-9	3.1403196E-8	33.621445	18.108109	44.594593
107515273..107548553	4	107515273	107548553		CLCN1	ENSBTAG00000009182	chloride voltage-gated channel 1 [Source:VGNC Symbol;Acc:VGNC:27395]	+	gene	overlapping	0	1.3398416E-8	8.540867E-8	16.021347	24.053299	5.6390977
107555053..107600564	4	107555053	107600564		FAM131B	ENSBTAG00000009418	family with sequence similarity 131 member B [Source:VGNC Symbol;Acc:VGNC:28728]	-	gene	overlapping	0	0.0	0.0	48.78485	29.251719	70.043106
107560639..107564261	4	107560639	107564261		FAM131B	ENSBTAG00000009418	family with sequence similarity 131 member B [Source:VGNC Symbol;Acc:VGNC:28728]	-	gene	overlapping	0	5.134502E-4	0.0012654527	27.679075	86.38566	96.969696
109689539..109788966	4	109689539	109788966		null					Not found	0	0.03823056	0.05224615	12.121212	83.78788	95.945946
112455660..112460137	4	112455660	112460137		ENSBTAG00000027832	ENSBTAG00000027832	No description	+	gene	overlapping	0	0.009406861	0.015974661	35.607677	73.594376	25.0
112487798..112490900	4	112487798	112490900		ENSBTAG00000027832	ENSBTAG00000027832	No description	+	gene	overlapping	0	0.025298849	0.036880936	17.846153	71.898735	87.5
112499239..112504934	4	112499239	112504934		ENSBTAG00000027832	ENSBTAG00000027832	No description	+	gene	overlapping	0	0.010086566	0.016923476	28.502	56.741573	84.210526
112986978..112989187	4	112986978	112989187		PDIA4	ENSBTAG00000017143	protein disulfide isomerase family A member 4 [Source:VGNC Symbol;Acc:VGNC:32698]	-	gene	upstream	327	0.009470967	0.0160557	10.328978	66.70945	53.633892
113095989..113099206	4	113095989	113099206		ZNF282	ENSBTAG00000020448	zinc finger protein 282 [Source:HGNC Symbol;Acc:HGNC:13076]	+	gene	overlapping	0	1.5543122E-15	2.6719368E-14	76.84615	75.09818	8.333333
113135648..113140581	4	113135648	113140581		ZNF783	ENSBTAG00000002445	zinc finger family member 783 [Source:HGNC Symbol;Acc:HGNC:27222]	+	gene	downstream	1207	4.100784E-6	1.6267944E-5	20.661158	33.355522	13.145343
114343097..114345952	4	114343097	114345952		KCNH2	ENSBTAG00000004078	potassium voltage-gated channel subfamily H member 2 [Source:HGNC Symbol;Acc:HGNC:6251]	-	gene	overlapping	0	0.0	0.0	52.409843	28.302254	59.88372
114429799..114437549	4	114429799	114437549		CDK5	ENSBTAG00000007766	cyclin dependent kinase 5 [Source:VGNC Symbol;Acc:VGNC:27127]	-	gene	overlapping	0	3.6626258E-13	4.5593377E-12	20.350588	22.109774	36.5625
115228198..115235163	4	115228198	115235163		null					Not found	0	0.013980708	0.022287993	16.58941	65.878136	58.064518
115440381..115470612	4	115440381	115470612		KMT2C	ENSBTAG00000024199	lysine methyltransferase 2C [Source:VGNC Symbol;Acc:VGNC:30692]	-	gene	overlapping	0	0.007544048	0.013230536	10.580791	27.470818	13.541667
115739743..115748310	4	115739743	115748310		null					Not found	0	1.720413E-4	4.7333786E-4	37.596058	62.884727	30.0
115757997..115773155	4	115757997	115773155		null					Not found	0	2.8946656E-6	1.1953348E-5	29.664993	53.870968	20.0
117045316..117074914	4	117045316	117074914		null					Not found	0	1.8414617E-5	6.3726475E-5	17.439354	39.403313	23.306232
117190773..117198949	4	117190773	117198949		ENSBTAG00000047979	ENSBTAG00000047979	No description	+	gene	overlapping	0	0.0047056647	0.008802124	12.784319	65.57524	53.397213
117252017..117255806	4	117252017	117255806		ENSBTAG00000047979	ENSBTAG00000047979	No description	+	gene	overlapping	0	1.8946372E-4	5.173295E-4	25.53688	30.0	16.666666
117429252..117430336	4	117429252	117430336		null					Not found	0	0.03541042	0.04891844	10.906833	14.182622	6.25
117592217..117607344	4	117592217	117607344		ENSBTAG00000021941	ENSBTAG00000021941	No description	+	gene	overlapping	0	3.1754415E-9	2.2338824E-8	14.715074	81.71224	74.199486
117603220..117603856	4	117603220	117603856		ENSBTAG00000021941	ENSBTAG00000021941	No description	+	gene	overlapping	0	0.012142379	0.01982494	16.865849	45.917946	44.837093
117610401..117613802	4	117610401	117613802		ENSBTAG00000021941	ENSBTAG00000021941	No description	+	gene	overlapping	0	3.2969072E-11	3.1364059E-10	41.107502	64.90832	29.012346
117626171..117628082	4	117626171	117628082		ENSBTAG00000021941	ENSBTAG00000021941	No description	+	gene	overlapping	0	0.015672479	0.024559638	16.809116	29.225437	45.0
117722161..117759255	4	117722161	117759255		ENSBTAG00000021941	ENSBTAG00000021941	No description	+	gene	overlapping	0	0.0	0.0	41.15726	93.81596	73.75
117727593..117729721	4	117727593	117729721		ENSBTAG00000021941	ENSBTAG00000021941	No description	+	gene	overlapping	0	0.0	0.0	64.50499	87.752525	44.285713
118044660..118061074	4	118044660	118061074		CNPY1	ENSBTAG00000000397	canopy FGF signaling regulator 1 [Source:VGNC Symbol;Acc:VGNC:27526]	-	gene	overlapping	0	1.4793975E-4	4.1514664E-4	12.0630045	35.10167	27.181501
118080481..118082212	4	118080481	118082212		null					Not found	0	0.011101653	0.018401701	12.016719	85.21761	71.052635
118658850..118661432	4	118658850	118661432		null					Not found	0	9.413092E-5	2.7593927E-4	16.586727	83.27122	91.666664
118681631..118738591	4	118681631	118738591		null					Not found	0	0.0	0.0	10.422848	91.311035	86.81912
118718816..118722238	4	118718816	118722238		null					Not found	0	1.7668312E-5	6.143468E-5	32.35408	62.168457	35.666668
118903741..118913311	4	118903741	118913311		RNF32	ENSBTAG00000020335	ring finger protein 32 [Source:VGNC Symbol;Acc:VGNC:34062]	+	gene	overlapping	0	2.9991323E-4	7.8216917E-4	12.998713	28.300781	44.683907
119663631..119664954	4	119663631	119664954		null					Not found	0	4.0860326E-4	0.001026597	30.020243	51.00775	26.851852
119820492..119827250	4	119820492	119827250		null					Not found	0	3.2336498E-4	8.3350635E-4	10.992313	25.24223	29.852217
119868076..119871259	4	119868076	119871259		null					Not found	0	1.3382555E-4	3.7867556E-4	12.910247	50.044746	32.24932
119912800..119916698	4	119912800	119916698		null					Not found	0	0.001292249	0.0028601277	11.365079	23.970238	36.971832
119946394..119947284	4	119946394	119947284		null					Not found	0	8.620787E-6	3.210097E-5	21.91188	28.366604	34.00433
119967083..119968455	4	119967083	119968455		null					Not found	0	8.126149E-5	2.4307569E-4	38.045113	43.28358	91.666664
120203737..120225169	4	120203737	120225169		NCAPG2	ENSBTAG00000016131	non-SMC condensin II complex subunit G2 [Source:VGNC Symbol;Acc:VGNC:31904]	-	gene	overlapping	0	8.981926E-12	9.2503054E-11	17.364235	26.07044	29.428572
65503..79132	5	65503	79132		null					Not found	0	0.03894026	0.053089093	13.46707	69.67876	57.894737
1328288..1371750	5	1328288	1371750		null					Not found	0	0.017276496	0.026737314	11.040232	29.12742	32.692307
1554954..1564919	5	1554954	1564919		TPH2	ENSBTAG00000020792	tryptophan hydroxylase 2 [Source:HGNC Symbol;Acc:HGNC:20692]	+	gene	overlapping	0	0.007908304	0.013763781	15.715478	51.98718	45.652172
4798373..4838685	5	4798373	4838685		CAPS2	ENSBTAG00000014859	calcyphosine 2 [Source:VGNC Symbol;Acc:VGNC:26754]	-	gene	overlapping	0	1.8339592E-4	5.022518E-4	34.975018	38.00745	64.0
4976109..5011193	5	4976109	5011193		GLIPR1	ENSBTAG00000011590	GLI pathogenesis related 1 [Source:VGNC Symbol;Acc:VGNC:29402]	+	gene	overlapping	0	4.771257E-6	1.8657955E-5	28.198816	63.06244	32.35294
5056130..5106963	5	5056130	5106963		null					Not found	0	0.027368495	0.03945366	13.839081	55.24645	46.09375
5472422..5525085	5	5472422	5525085		null					Not found	0	0.001925358	0.004065896	11.957509	50.35261	35.99182
5525102..5535868	5	5525102	5535868		null					Not found	0	0.023294516	0.034405056	16.826504	87.82051	70.0
5607991..5700625	5	5607991	5700625		NAP1L1	ENSBTAG00000020908	Nucleosome assembly protein 1-like 1 [Source:UniProtKB/Swiss-Prot;Acc:A6H767]	-	gene	overlapping	0	3.1760873E-8	1.9109459E-7	10.2782545	25.022116	24.00328
5700837..5707070	5	5700837	5707070		null					Not found	0	0.014836362	0.023416642	17.094017	79.96032	100.0
6139374..6158866	5	6139374	6158866		ZDHHC17	ENSBTAG00000021756	zinc finger DHHC-type containing 17 [Source:VGNC Symbol;Acc:VGNC:37132]	+	gene	downstream	1148	0.008883218	0.015190724	18.411896	87.84722	75.0
8422971..8465047	5	8422971	8465047		null					Not found	0	0.007436021	0.013057776	18.720062	35.85391	43.243244
8575265..8606171	5	8575265	8606171		null					Not found	0	0.021973869	0.032734234	20.134409	62.7193	77.77778
9986442..10012789	5	9986442	10012789		null					Not found	0	0.020978995	0.031473078	11.363301	34.139786	21.875
10311949..10402054	5	10311949	10402054		MYF6	ENSBTAG00000014003	myogenic factor 6 [Source:VGNC Symbol;Acc:VGNC:31793]	+	gene	overlapping	0	4.5765899E-4	0.0011389996	14.813074	34.82723	42.211838
11333741..11342711	5	11333741	11342711		null					Not found	0	9.778894E-8	5.383101E-7	37.08618	45.901638	11.320755
13751661..13974372	5	13751661	13974372		null					Not found	0	0.0019661589	0.0041405847	11.321475	45.424007	36.221592
14589523..14760228	5	14589523	14760228		SLC6A15	ENSBTAG00000018432	solute carrier family 6 member 15 [Source:VGNC Symbol;Acc:VGNC:34918]	-	gene	overlapping	0	0.0	0.0	27.4281	33.44726	53.092243
14939449..15069122	5	14939449	15069122		LRRIQ1	ENSBTAG00000027900	leucine rich repeats and IQ motif containing 1 [Source:HGNC Symbol;Acc:HGNC:25708]	+	gene	overlapping	0	9.685073E-4	0.0022247126	11.608851	24.370493	29.198473
17167839..17209529	5	17167839	17209529		null					Not found	0	0.0036513654	0.0070827813	31.73077	67.083336	43.75
17794538..17822055	5	17794538	17822055		null					Not found	0	0.0038756132	0.007442002	32.995876	57.317074	88.888885
17859103..17893411	5	17859103	17893411		C5H12orf50	ENSBTAG00000018180	uncharacterized protein C12orf50 homolog [Source:RefSeq peptide;Acc:NP_001033292]	-	gene	overlapping	0	6.8105823E-9	4.513409E-8	36.890053	35.90604	45.299145
19331405..19356676	5	19331405	19356676		WDR51B	ENSBTAG00000000687	POC1 centriolar protein B [Source:HGNC Symbol;Acc:HGNC:30836]	-	gene	upstream	1275	0.030770456	0.043453686	16.157372	50.10352	38.0
22383185..22409439	5	22383185	22409439		null					Not found	0	0.0037459186	0.0072293915	25.702812	60.996376	40.0
22938424..22996736	5	22938424	22996736		null					Not found	0	0.019648211	0.029756477	11.1474695	91.65185	80.95238
23266852..23284954	5	23266852	23284954		null					Not found	0	0.001141934	0.0025714135	24.801588	66.89815	60.60606
23884637..23898317	5	23884637	23898317		null					Not found	0	1.4022646E-4	3.9548246E-4	24.270193	41.971546	26.530613
24038038..24070759	5	24038038	24070759		PLXNC1	ENSBTAG00000011245	plexin C1 [Source:VGNC Symbol;Acc:VGNC:33064]	+	gene	downstream	1523	1.2526734E-6	5.514818E-6	17.525179	93.450066	85.84906
24589334..24607264	5	24589334	24607264		null					Not found	0	0.043571822	0.058393735	15.440613	79.166664	95.833336
24863159..24901082	5	24863159	24901082		NDUFA12	ENSBTAG00000014669	NADH:ubiquinone oxidoreductase subunit A12 [Source:VGNC Symbol;Acc:VGNC:31945]	-	gene	overlapping	0	0.0012492477	0.0027739042	16.382536	43.585815	24.632353
25643926..25664153	5	25643926	25664153		PDE1B	ENSBTAG00000004337	phosphodiesterase 1B [Source:VGNC Symbol;Acc:VGNC:32672]	-	gene	overlapping	0	5.0313485E-8	2.9295433E-7	12.325145	29.866764	22.242647
25708043..25747951	5	25708043	25747951		NCKAP1L	ENSBTAG00000019686	NCK associated protein 1 like [Source:VGNC Symbol;Acc:VGNC:31916]	-	gene	overlapping	0	0.0013957177	0.0030595167	27.173914	50.301205	72.22222
25817364..25822073	5	25817364	25822073		ZNF385A	ENSBTAG00000015604	zinc finger protein 385A [Source:VGNC Symbol;Acc:VGNC:37263]	+	gene	overlapping	0	0.033594754	0.04679659	15.498155	86.10029	100.0
26251297..26349071	5	26251297	26349071		HOXC13	ENSBTAG00000000923	homeobox C13 [Source:VGNC Symbol;Acc:VGNC:29924]	-	gene	overlapping	0	5.7243987E-11	5.256178E-10	12.082212	16.073982	20.60932
26522963..26539864	5	26522963	26539864		ATP5G2	ENSBTAG00000005735	ATP synthase F(0) complex subunit C2, mitochondrial [Source:UniProtKB/Swiss-Prot;Acc:P07926]	-	gene	overlapping	0	0.035379596	0.048885707	14.622642	87.16216	71.42857
26676159..26692957	5	26676159	26692957		NPFF	ENSBTAG00000002401	neuropeptide FF-amide peptide precursor [Source:VGNC Symbol;Acc:VGNC:32198]	+	gene	overlapping	0	3.3450004E-7	1.6470466E-6	13.812983	29.05671	17.021276
26862354..26877960	5	26862354	26877960		AAAS	ENSBTAG00000020179	aladin WD repeat nucleoporin [Source:VGNC Symbol;Acc:VGNC:25437]	+	gene	overlapping	0	3.4309517E-6	1.3900117E-5	16.561073	92.90404	76.41509
26956620..26968552	5	26956620	26968552		ITGB7	ENSBTAG00000018993	integrin subunit beta 7 [Source:VGNC Symbol;Acc:VGNC:30332]	+	gene	overlapping	0	9.64098E-4	0.0022182988	14.70509	52.002773	56.11111
27964932..27969022	5	27964932	27969022		ATG101	ENSBTAG00000000510	autophagy related 101 [Source:VGNC Symbol;Acc:VGNC:26249]	-	gene	overlapping	0	0.0014094107	0.0030855883	13.172892	22.278912	17.380953
28404656..28456604	5	28404656	28456604		U6	ENSBTAG00000045382	U6 spliceosomal RNA [Source:RFAM;Acc:RF00026]	-	gene	overlapping	0	3.0951318E-4	8.0353935E-4	14.240717	25.829853	32.9972
28901109..28939920	5	28901109	28939920		SLC11A2	ENSBTAG00000032914	No description	+	gene	overlapping	0	0.010164969	0.01703686	12.152475	91.296715	86.583336
28939921..29018248	5	28939921	29018248		SNORA38	ENSBTAG00000043484	Small nucleolar RNA SNORA38 [Source:RFAM;Acc:RF00428]	+	gene	overlapping	0	2.054005E-4	5.5619504E-4	10.693316	34.674004	25.85034
29079747..29102621	5	29079747	29102621		ENSBTAG00000032899	ENSBTAG00000032899	No description	-	gene	overlapping	0	0.018628621	0.028420074	23.469387	30.0	52.0
29145738..29164192	5	29145738	29164192		HIGD1C	ENSBTAG00000047358	HIG1 hypoxia inducible domain family member 1C [Source:VGNC Symbol;Acc:VGNC:29852]	-	gene	overlapping	0	7.580312E-4	0.0017910217	24.400658	42.068966	31.666666
29937641..29960625	5	29937641	29960625		COX14	ENSBTAG00000000808	COX14, cytochrome c oxidase assembly factor [Source:VGNC Symbol;Acc:VGNC:27628]	-	gene	overlapping	0	0.030598005	0.043248925	11.536912	37.405304	45.51282
29960677..30005084	5	29960677	30005084		GPD1	ENSBTAG00000016296	glycerol-3-phosphate dehydrogenase 1 [Source:VGNC Symbol;Acc:VGNC:29529]	-	gene	overlapping	0	7.1054274E-15	1.1440405E-13	13.500563	81.51973	72.62852
30295132..30326628	5	30295132	30326628		TMBIM6	ENSBTAG00000018588	transmembrane BAX inhibitor motif containing 6 [Source:VGNC Symbol;Acc:VGNC:35916]	-	gene	overlapping	0	3.6401595E-8	2.1654687E-7	21.611393	22.200981	41.764706
30426340..30437042	5	30426340	30437042		MCRS1	ENSBTAG00000019281	microspherule protein 1 [Source:VGNC Symbol;Acc:VGNC:31323]	+	gene	overlapping	0	1.6379902E-7	8.645305E-7	30.093348	48.08624	25.862068
30773099..30831221	5	30773099	30831221		TUBA1A	ENSBTAG00000001489	tubulin alpha 1a [Source:HGNC Symbol;Acc:HGNC:20766]	+	gene	overlapping	0	2.6280851E-8	1.6023142E-7	23.73925	39.648693	55.60472
30864350..30883773	5	30864350	30883773		TUBA1B	ENSBTAG00000012244	Tubulin alpha-1B chain Detyrosinated tubulin alpha-1B chain [Source:UniProtKB/Swiss-Prot;Acc:P81947]	+	gene	overlapping	0	1.3858929E-5	4.9253056E-5	15.851648	17.458101	25.396826
32652294..32689345	5	32652294	32689345		HDAC7	ENSBTAG00000026819	histone deacetylase 7 [Source:HGNC Symbol;Acc:HGNC:14067]	+	gene	overlapping	0	0.0	0.0	15.053073	74.60155	70.60896
35535049..35720144	5	35535049	35720144		NELL2	ENSBTAG00000032183	neural EGFL like 2 [Source:VGNC Symbol;Acc:VGNC:32003]	+	gene	overlapping	0	5.6333826E-12	5.9906004E-11	21.637234	34.32476	45.177666
35759465..35868619	5	35759465	35868619		NELL2	ENSBTAG00000032183	neural EGFL like 2 [Source:VGNC Symbol;Acc:VGNC:32003]	+	gene	overlapping	0	0.045978814	0.060964555	11.739641	61.39601	73.333336
38864067..39021398	5	38864067	39021398		null					Not found	0	5.6014796E-5	1.7345621E-4	15.880218	36.30398	48.91215
41651706..41750535	5	41651706	41750535		C12orf40	ENSBTAG00000044176	chromosome 12 open reading frame 40 [Source:HGNC Symbol;Acc:HGNC:26846]	-	gene	overlapping	0	1.2550809E-6	5.521873E-6	45.439762	45.569622	85.71429
44055401..44066001	5	44055401	44066001		null					Not found	0	0.035951205	0.049525872	23.446327	35.526318	64.0625
44104183..44116453	5	44104183	44116453		CCT2	ENSBTAG00000019156	chaperonin containing TCP1 subunit 2 [Source:VGNC Symbol;Acc:VGNC:26995]	-	gene	overlapping	0	2.4918956E-11	2.4347452E-10	33.41385	10.869565	33.333332
44711415..44790952	5	44711415	44790952		LYZ	ENSBTAG00000026779	Lysozyme C, non-stomach isozyme [Source:UniProtKB/Swiss-Prot;Acc:P80189]	-	gene	overlapping	0	0.009429694	0.015993638	11.288235	86.73036	97.87234
44791430..44852804	5	44791430	44852804		CPSF6	ENSBTAG00000007323	cleavage and polyadenylation specific factor 6 [Source:VGNC Symbol;Acc:VGNC:27674]	-	gene	overlapping	0	5.378516E-8	3.1210865E-7	10.241692	25.306828	23.92638
45034214..45091853	5	45034214	45091853		CPM	ENSBTAG00000013496	carboxypeptidase M [Source:VGNC Symbol;Acc:VGNC:27655]	+	gene	overlapping	0	6.520597E-4	0.0015670909	10.115374	36.61932	23.828125
45311047..45344612	5	45311047	45344612		NUP107	ENSBTAG00000006911	nucleoporin 107 [Source:VGNC Symbol;Acc:VGNC:32350]	-	gene	overlapping	0	0.0020497248	0.0042915335	21.047794	43.13012	65.21739
45858488..45924344	5	45858488	45924344		null					Not found	0	8.5967145E-4	0.0020028828	11.453745	88.50211	100.0
45952434..46021932	5	45952434	46021932		null					Not found	0	0.008600764	0.0147592295	14.318239	81.14035	95.74468
46269086..46286790	5	46269086	46286790		null					Not found	0	0.0011391852	0.002566909	32.32323	59.333332	44.0
46324979..46507946	5	46324979	46507946		DYRK2	ENSBTAG00000007256	dual specificity tyrosine phosphorylation regulated kinase 2 [Source:HGNC Symbol;Acc:HGNC:3093]	-	gene	overlapping	0	8.089085E-13	9.682903E-12	17.54529	35.106808	41.539925
46972086..47014524	5	46972086	47014524		null					Not found	0	9.659366E-4	0.0022210388	27.68201	51.147705	28.125
47813488..47842903	5	47813488	47842903		IRAK3	ENSBTAG00000007636	interleukin 1 receptor associated kinase 3 [Source:VGNC Symbol;Acc:VGNC:30267]	-	gene	overlapping	0	0.009887206	0.01665022	11.732915	84.41111	95.76923
47843041..47902087	5	47843041	47902087		CGI-119	ENSBTAG00000026993	No description	+	gene	overlapping	0	6.066196E-6	2.321877E-5	18.616934	27.799044	35.76389
48690146..48751077	5	48690146	48751077		MSRB3	ENSBTAG00000044017	methionine sulfoxide reductase B3 [Source:HGNC Symbol;Acc:HGNC:27375]	-	gene	overlapping	0	1.0991208E-14	1.7017765E-13	21.247494	25.781025	28.703703
48883577..48928948	5	48883577	48928948		WIF1	ENSBTAG00000014758	WNT inhibitory factor 1 [Source:VGNC Symbol;Acc:VGNC:36938]	+	gene	overlapping	0	7.0760914E-5	2.1447154E-4	17.869694	26.345486	35.858585
49549811..49590403	5	49549811	49590403		XPOT	ENSBTAG00000026962	exportin for tRNA [Source:VGNC Symbol;Acc:VGNC:37002]	-	gene	overlapping	0	0.0140642235	0.022397611	24.91883	83.796295	94.73684
49705663..49740475	5	49705663	49740475		C5H12orf66	ENSBTAG00000013486	chromosome 12 open reading frame 66 [Source:HGNC Symbol;Acc:HGNC:26517]	+	gene	overlapping	0	0.0	0.0	17.814869	32.300945	20.229008
50072053..50086832	5	50072053	50086832		null					Not found	0	6.1209294E-6	2.3415201E-5	30.222036	52.991966	29.032259
50307218..50377065	5	50307218	50377065		null					Not found	0	0.018307902	0.027992398	20.015507	63.70935	78.57143
50408591..50630918	5	50408591	50630918		AVPR1A	ENSBTAG00000007175	arginine vasopressin receptor 1A [Source:VGNC Symbol;Acc:VGNC:26358]	+	gene	overlapping	0	4.3273296E-8	2.55212E-7	10.956532	38.90341	25.309597
51486369..51613927	5	51486369	51613927		USP15	ENSBTAG00000010428	ubiquitin specific peptidase 15 [Source:VGNC Symbol;Acc:VGNC:36713]	-	gene	overlapping	0	8.995196E-5	2.6510103E-4	15.491363	27.704063	34.166668
56102735..56137023	5	56102735	56137023		OS9	ENSBTAG00000007152	OS9, endoplasmic reticulum lectin [Source:VGNC Symbol;Acc:VGNC:32455]	-	gene	overlapping	0	0.0029615443	0.005901578	23.105186	37.88786	52.941177
56137134..56170487	5	56137134	56170487		null					Not found	0	0.008023341	0.013935705	17.431192	79.92647	100.0
56210696..56220818	5	56210696	56220818		ARHGEF25	ENSBTAG00000018003	Rho guanine nucleotide exchange factor 25 [Source:VGNC Symbol;Acc:VGNC:26112]	+	gene	overlapping	0	6.9138713E-9	4.5774367E-8	17.082916	78.05828	91.34752
56256585..56271798	5	56256585	56271798		KIF5A	ENSBTAG00000021336	kinesin family member 5A [Source:VGNC Symbol;Acc:VGNC:30605]	-	gene	overlapping	0	0.0071443273	0.0126263695	12.956518	20.184193	25.0
56278600..56290879	5	56278600	56290879		MBD6	ENSBTAG00000010616	methyl-CpG binding domain protein 6 [Source:VGNC Symbol;Acc:VGNC:31278]	-	gene	overlapping	0	7.298559E-4	0.0017352103	15.120656	28.373016	22.222221
57485060..57504410	5	57485060	57504410		MYL6	ENSBTAG00000010799	Myosin light polypeptide 6 [Source:UniProtKB/Swiss-Prot;Acc:P60661]	-	gene	overlapping	0	4.1551294E-4	0.0010397678	19.164383	55.61849	36.50794
57596251..57616636	5	57596251	57616636		RPS26	ENSBTAG00000038896	40S ribosomal protein S26 [Source:RefSeq peptide;Acc:NP_001015561]	-	gene	overlapping	0	0.016865147	0.02619521	17.806786	47.799263	60.897434
60501830..60597753	5	60501830	60597753		NTN4	ENSBTAG00000003183	netrin 4 [Source:VGNC Symbol;Acc:VGNC:32306]	-	gene	overlapping	0	9.5159415E-4	0.0021917343	10.654176	26.824324	30.64516
60616552..60629226	5	60616552	60629226		HAL	ENSBTAG00000016276	histidine ammonia-lyase [Source:VGNC Symbol;Acc:VGNC:29744]	-	gene	overlapping	0	0.0024685478	0.005039217	27.898338	58.235294	85.71429
61047731..61118081	5	61047731	61118081		ENSBTAG00000002251	ENSBTAG00000002251	No description	+	gene	overlapping	0	0.022682885	0.033600725	10.813419	58.55755	39.072166
63001785..63031634	5	63001785	63031634		TMPO	ENSBTAG00000004240	thymopoietin [Source:VGNC Symbol;Acc:VGNC:36138]	+	gene	overlapping	0	2.0157302E-9	1.4739759E-8	21.629854	8.658659	21.621622
64341471..64393663	5	64341471	64393663		null					Not found	0	6.5299835E-5	1.9888613E-4	20.627497	54.091816	43.19249
64943249..64962632	5	64943249	64962632		bta-mir-2434	ENSBTAG00000045140	bta-mir-2434 [Source:miRBase;Acc:MI0011485]	-	gene	overlapping	0	0.0046637203	0.008732857	18.68881	80.55556	88.888885
64962789..64972093	5	64962789	64972093		bta-mir-2434	ENSBTAG00000045140	bta-mir-2434 [Source:miRBase;Acc:MI0011485]	-	gene	downstream	548	2.5040777E-6	1.0466465E-5	45.421246	34.375	59.25926
65508238..65541939	5	65508238	65541939		UTP20	ENSBTAG00000003239	UTP20, small subunit processome component [Source:VGNC Symbol;Acc:VGNC:36744]	+	gene	overlapping	0	0.007566138	0.0132624945	23.14501	43.719513	60.0
68348394..68375068	5	68348394	68375068		null					Not found	0	0.014150605	0.022509044	11.3	57.445183	71.59091
69224904..69283182	5	69224904	69283182		null					Not found	0	0.0056875623	0.010394253	16.698156	41.29301	59.82143
69365602..69392533	5	69365602	69392533		null					Not found	0	0.0014382564	0.0031407196	21.78803	60.69959	74.35897
69461689..69553748	5	69461689	69553748		null					Not found	0	0.0014986446	0.0032580676	13.422364	51.81703	64.01295
70044626..70177719	5	70044626	70177719		TCP11L2	ENSBTAG00000002127	t-complex 11 like 2 [Source:VGNC Symbol;Acc:VGNC:35704]	+	gene	overlapping	0	1.110223E-16	2.30061E-15	21.173904	85.65548	68.87755
70060585..70064644	5	70060585	70064644		POLR3B	ENSBTAG00000004781	RNA polymerase III subunit B [Source:VGNC Symbol;Acc:VGNC:33146]	+	gene	overlapping	0	4.1529015E-4	0.0010396622	15.0	15.714286	0.0
71261726..71298583	5	71261726	71298583		PWP1	ENSBTAG00000004654	PWP1 homolog, endonuclein [Source:VGNC Symbol;Acc:VGNC:33580]	+	gene	overlapping	0	6.427081E-13	7.802363E-12	24.16476	45.426525	27.798508
71529661..71556101	5	71529661	71556101		SYN3	ENSBTAG00000020636	synapsin III [Source:VGNC Symbol;Acc:VGNC:35516]	-	gene	overlapping	0	6.1576115E-4	0.0014897728	16.899038	83.459045	97.916664
71740484..71829107	5	71740484	71829107		SYN3	ENSBTAG00000020636	synapsin III [Source:VGNC Symbol;Acc:VGNC:35516]	-	gene	overlapping	0	0.0	0.0	20.095901	82.06898	64.66367
71915305..71922941	5	71915305	71922941		SYN3	ENSBTAG00000020636	synapsin III [Source:VGNC Symbol;Acc:VGNC:35516]	-	gene	overlapping	0	0.01152733	0.01896066	21.958334	75.691055	87.5
72727985..72735150	5	72727985	72735150		LARGE1	ENSBTAG00000021953	glycosyltransferase-like protein LARGE1 [Source:RefSeq peptide;Acc:NP_001192517]	-	gene	overlapping	0	1.3196359E-7	7.104696E-7	38.662792	74.590164	47.36842
74087672..74102544	5	74087672	74102544		null					Not found	0	1.2323847E-4	3.5220527E-4	13.895641	81.94274	98.3871
76308613..76468905	5	76308613	76468905		CARD10	ENSBTAG00000015044	caspase recruitment domain family member 10 [Source:VGNC Symbol;Acc:VGNC:26760]	-	gene	overlapping	0	4.440892E-16	8.277195E-15	12.957333	22.91915	28.000772
76503212..76606824	5	76503212	76606824		ALG10	ENSBTAG00000030632	dol-P-Glc:Glc(2)Man(9)GlcNAc(2)-PP-Dol alpha- 1,2-glucosyltransferase [Source:RefSeq peptide;Acc:NP_001069657]	-	gene	overlapping	0	9.326115E-4	0.0021545242	14.97207	47.025227	67.18546
78643821..78764888	5	78643821	78764888		ETFBKMT	ENSBTAG00000000877	electron transfer flavoprotein beta subunit lysine methyltransferase [Source:VGNC Symbol;Acc:VGNC:28620]	-	gene	overlapping	0	1.8651747E-14	2.7993946E-13	12.266711	30.32723	13.316442
79781983..79894775	5	79781983	79894775		null					Not found	0	0.0010585615	0.0024045156	15.532734	26.362232	38.235294
80193738..80253268	5	80193738	80253268		TMTC1	ENSBTAG00000005370	transmembrane and tetratricopeptide repeat containing 1 [Source:VGNC Symbol;Acc:VGNC:36146]	+	gene	overlapping	0	0.0038814312	0.007449003	10.375548	89.66942	79.41767
80492464..80507653	5	80492464	80507653		TMTC1	ENSBTAG00000005370	transmembrane and tetratricopeptide repeat containing 1 [Source:VGNC Symbol;Acc:VGNC:36146]	+	gene	overlapping	0	0.0054197237	0.00994486	26.327312	40.625	41.666668
80535315..80584849	5	80535315	80584849		OVCH1	ENSBTAG00000005365	ovochymase 1 [Source:HGNC Symbol;Acc:HGNC:23080]	+	gene	overlapping	0	0.029412631	0.041846346	14.912281	86.73246	100.0
80584935..80634009	5	80584935	80634009		ERGIC2	ENSBTAG00000011096	ERGIC and golgi 2 [Source:VGNC Symbol;Acc:VGNC:28579]	+	gene	overlapping	0	0.0014417052	0.0031472489	23.18881	43.35757	73.333336
82126723..82182309	5	82126723	82182309		null					Not found	0	2.0820266E-4	5.626722E-4	28.138193	39.634148	62.7907
82210431..82448907	5	82210431	82448907		PTHLH	ENSBTAG00000006538	parathyroid hormone like hormone [Source:VGNC Symbol;Acc:VGNC:33517]	+	gene	overlapping	0	4.4538817E-12	4.826094E-11	12.2447815	25.340677	24.880611
82742440..82852718	5	82742440	82852718		SMCO2	ENSBTAG00000030621	single-pass membrane protein with coiled- coil domains 2 [Source:VGNC Symbol;Acc:VGNC:35006]	-	gene	overlapping	0	0.008157511	0.014111569	11.586057	34.34711	41.374268
82948543..82969925	5	82948543	82969925		null					Not found	0	0.0	0.0	69.072365	22.283272	74.35898
83561952..83595703	5	83561952	83595703		ITPR2	ENSBTAG00000002313	inositol 1,4,5-trisphosphate receptor type 2 [Source:VGNC Symbol;Acc:VGNC:30347]	+	gene	overlapping	0	0.00303599	0.0060271285	13.028042	60.1266	38.3257
85201106..85266140	5	85201106	85266140		KRAS	ENSBTAG00000009778	KRAS proto-oncogene, GTPase [Source:VGNC Symbol;Acc:VGNC:30710]	+	gene	overlapping	0	7.7930966E-4	0.0018362366	24.47103	37.69339	60.416668
88120141..88262352	5	88120141	88262352		C2CD5	ENSBTAG00000001673	C2 calcium dependent domain containing 5 [Source:VGNC Symbol;Acc:VGNC:26636]	+	gene	overlapping	0	0.0019367018	0.004086077	11.791498	86.45919	94.82758
91267006..91442889	5	91267006	91442889		null					Not found	0	3.248228E-4	8.366352E-4	13.037722	41.86214	47.738094
95641544..95730054	5	95641544	95730054		GUCY2C	ENSBTAG00000019722	guanylate cyclase 2C [Source:VGNC Symbol;Acc:VGNC:29722]	+	gene	overlapping	0	1.078405E-8	6.964952E-8	23.994938	32.7024	57.38994
97404107..97431824	5	97404107	97431824		GPRC5D	ENSBTAG00000014288	G protein-coupled receptor class C group 5 member D [Source:VGNC Symbol;Acc:VGNC:29608]	+	gene	overlapping	0	2.478389E-5	8.29775E-5	26.059883	42.47676	21.383648
97452978..97473551	5	97452978	97473551		GPRC5A	ENSBTAG00000039509	G protein-coupled receptor class C group 5 member A [Source:VGNC Symbol;Acc:VGNC:29606]	-	gene	overlapping	0	0.008989944	0.015357914	16.607727	34.239784	43.18182
97473770..97494524	5	97473770	97494524		DDX47	ENSBTAG00000019608	DEAD-box helicase 47 [Source:VGNC Symbol;Acc:VGNC:27970]	-	gene	overlapping	0	0.008230533	0.014207502	10.99663	91.92381	78.723404
97494636..97612385	5	97494636	97612385		DDX47	ENSBTAG00000019608	DEAD-box helicase 47 [Source:VGNC Symbol;Acc:VGNC:27970]	-	gene	overlapping	0	3.0433966E-8	1.8391768E-7	10.319177	26.706728	26.870749
97637686..97652821	5	97637686	97652821		CREBL2	ENSBTAG00000011957	cAMP responsive element binding protein like 2 [Source:VGNC Symbol;Acc:VGNC:27699]	-	gene	overlapping	0	4.3636595E-4	0.001088376	29.112833	64.45783	83.870964
100194531..100206971	5	100194531	100206971		GABARAPL1	ENSBTAG00000011765	Gamma-aminobutyric acid receptor-associated protein-like 1 [Source:UniProtKB/Swiss-Prot;Acc:Q8HYB6]	-	gene	overlapping	0	0.028538963	0.04079799	15.923567	83.333336	100.0
101983565..102009635	5	101983565	102009635		FOXJ2	ENSBTAG00000019742	forkhead box J2 [Source:VGNC Symbol;Acc:VGNC:29090]	+	gene	overlapping	0	4.0388703E-10	3.2823E-9	15.477388	17.546696	26.679586
103864056..103871613	5	103864056	103871613		PTPN6	ENSBTAG00000020294	protein tyrosine phosphatase, non-receptor type 6 [Source:VGNC Symbol;Acc:VGNC:33541]	-	gene	overlapping	0	0.035084087	0.048516482	11.776142	77.42424	87.80488
103881197..103891415	5	103881197	103891415		ATN1	ENSBTAG00000018828	atrophin 1 [Source:VGNC Symbol;Acc:VGNC:26269]	-	gene	overlapping	0	2.0095037E-14	3.0028727E-13	19.87519	42.347824	36.631943
104190406..104222476	5	104190406	104222476		CHD4	ENSBTAG00000014734	chromodomain helicase DNA binding protein 4 [Source:VGNC Symbol;Acc:VGNC:27280]	+	gene	overlapping	0	1.6363577E-12	1.8800298E-11	23.184784	70.66758	59.25926
104236269..104272583	5	104236269	104272583		IFFO1	ENSBTAG00000030369	intermediate filament family orphan 1 [Source:VGNC Symbol;Acc:VGNC:30042]	+	gene	overlapping	0	1.5110135E-13	2.0124354E-12	16.862368	67.39231	75.158226
104362738..104372481	5	104362738	104372481		SCNN1A	ENSBTAG00000002631	amiloride-sensitive sodium channel subunit alpha [Source:RefSeq peptide;Acc:NP_777023]	+	gene	overlapping	0	1.873825E-7	9.754147E-7	19.792746	27.964142	60.883404
104824669..104876652	5	104824669	104876652		ANO2	ENSBTAG00000012246	anoctamin 2 [Source:VGNC Symbol;Acc:VGNC:25951]	+	gene	overlapping	0	4.2383974E-5	1.3515187E-4	13.364942	41.592453	47.4994
104876677..104882898	5	104876677	104882898		ANO2	ENSBTAG00000012246	anoctamin 2 [Source:VGNC Symbol;Acc:VGNC:25951]	+	gene	overlapping	0	0.034680102	0.04806442	12.122642	87.520325	96.296295
105018736..105024537	5	105018736	105024537		ANO2	ENSBTAG00000012246	anoctamin 2 [Source:VGNC Symbol;Acc:VGNC:25951]	+	gene	overlapping	0	0.03837185	0.05242879	17.22488	85.782555	100.0
105050482..105072323	5	105050482	105072323		ANO2	ENSBTAG00000012246	anoctamin 2 [Source:VGNC Symbol;Acc:VGNC:25951]	+	gene	overlapping	0	0.007655448	0.013412189	15.251462	62.50322	43.91892
105530421..105535413	5	105530421	105535413		null					Not found	0	0.041265685	0.055804677	15.566038	87.67091	100.0
105809707..105835464	5	105809707	105835464		GALNT8	ENSBTAG00000017378	polypeptide N- acetylgalactosaminyltransferase 8 [Source:HGNC Symbol;Acc:HGNC:4130]	-	gene	overlapping	0	0.04811306	0.06346297	11.186207	83.57418	75.0
105845914..105853638	5	105845914	105853638		null					Not found	0	0.041160535	0.055695426	14.232826	79.07972	90.90909
105853650..105868240	5	105853650	105868240		null					Not found	0	8.942779E-5	2.6404872E-4	20.528267	21.124338	39.534885
106219593..106232908	5	106219593	106232908		TIGAR	ENSBTAG00000016650	TP53 induced glycolysis regulatory phosphatase [Source:VGNC Symbol;Acc:VGNC:35863]	-	gene	overlapping	0	0.03326446	0.04639303	11.846375	85.27778	95.71429
106755335..106774140	5	106755335	106774140		ENSBTAG00000018940	ENSBTAG00000018940	No description	+	gene	overlapping	0	3.599695E-10	2.9358274E-9	21.421354	81.0048	62.75
107119845..107124006	5	107119845	107124006		null					Not found	0	1.0066721E-7	5.514987E-7	14.665611	24.82899	34.114582
107223463..107229647	5	107223463	107229647		null					Not found	0	0.005862366	0.010665774	26.196154	42.36674	71.42857
107389310..107395018	5	107389310	107395018		FOXM1	ENSBTAG00000015875	forkhead box M1 [Source:VGNC Symbol;Acc:VGNC:29094]	+	gene	overlapping	0	8.476667E-8	4.715447E-7	14.733867	91.835205	87.71515
107790908..107802452	5	107790908	107802452		KDM5A	ENSBTAG00000020472	lysine demethylase 5A [Source:VGNC Symbol;Acc:VGNC:30530]	-	gene	overlapping	0	1.5504228E-6	6.6924795E-6	10.141895	18.02678	8.843537
107984778..107991745	5	107984778	107991745		NINJ2	ENSBTAG00000008554	ninjurin 2 [Source:VGNC Symbol;Acc:VGNC:32079]	-	gene	overlapping	0	0.010790431	0.017942198	27.830189	85.61508	50.0
108232833..108257188	5	108232833	108257188		RAD52	ENSBTAG00000005225	RAD52 homolog, DNA repair protein [Source:VGNC Symbol;Acc:VGNC:33688]	-	gene	overlapping	0	5.940841E-10	4.678327E-9	11.383675	19.075035	19.8234
108508002..108515759	5	108508002	108515759		ERC1	ENSBTAG00000013658	ELKS/RAB6-interacting/CAST family member 1 [Source:VGNC Symbol;Acc:VGNC:28566]	+	gene	overlapping	0	0.005896383	0.010719134	30.30303	40.074905	58.82353
109337086..109345062	5	109337086	109345062		CACNA1C	ENSBTAG00000010660	calcium voltage-gated channel subunit alpha1 C [Source:HGNC Symbol;Acc:HGNC:1390]	+	gene	overlapping	0	0.0010999743	0.0024859055	13.021276	90.888885	86.666664
109392785..109402346	5	109392785	109402346		CACNA1C	ENSBTAG00000010660	calcium voltage-gated channel subunit alpha1 C [Source:HGNC Symbol;Acc:HGNC:1390]	+	gene	overlapping	0	1.4637603E-4	4.1096733E-4	15.734838	34.52309	36.904762
109875345..109883591	5	109875345	109883591		TUBA8	ENSBTAG00000018530	tubulin alpha 8 [Source:VGNC Symbol;Acc:VGNC:36504]	+	gene	overlapping	0	4.8708815E-12	5.261319E-11	29.623901	58.9039	85.31746
109962244..109997384	5	109962244	109997384		GGA1	ENSBTAG00000006464	golgi associated, gamma adaptin ear containing, ARF binding protein 1 [Source:VGNC Symbol;Acc:VGNC:29335]	+	gene	overlapping	0	0.0	0.0	13.126211	85.39342	89.95871
109982707..109986957	5	109982707	109986957		SH3BP1	ENSBTAG00000030257	SH3 domain binding protein 1 [Source:VGNC Symbol;Acc:VGNC:34565]	+	gene	overlapping	0	1.6559954E-5	5.7892317E-5	17.028572	23.279709	26.666666
110136822..110166477	5	110136822	110166477		GALR3	ENSBTAG00000008857	galanin receptor 3 [Source:VGNC Symbol;Acc:VGNC:29241]	+	gene	overlapping	0	0.0	0.0	14.864786	36.153713	41.131107
110244349..110251669	5	110244349	110251669		C5H22orf23	ENSBTAG00000019563	Bos taurus chromosome 5 open reading frame, human C22orf23 (C5H22orf23), transcript variant 2, mRNA. [Source:RefSeq mRNA;Acc:NM_001314055]	-	gene	overlapping	0	2.4006631E-5	8.055846E-5	25.84279	35.049446	41.17647
110534392..110552669	5	110534392	110552669		TMEM184B	ENSBTAG00000009668	transmembrane protein 184B [Source:VGNC Symbol;Acc:VGNC:36010]	-	gene	overlapping	0	6.3451355E-11	5.802838E-10	15.03713	13.417447	14.705882
110981941..110986227	5	110981941	110986227		CBX6	ENSBTAG00000046724	chromobox 6 [Source:VGNC Symbol;Acc:VGNC:26819]	-	gene	overlapping	0	0.045872275	0.0608584	10.787717	87.927246	77.60943
111265188..111268159	5	111265188	111268159		RPL3	ENSBTAG00000003228	60S ribosomal protein L3 [Source:UniProtKB/Swiss-Prot;Acc:P39872]	-	gene	overlapping	0	0.0	0.0	33.720222	23.851225	36.797752
111338827..111388899	5	111338827	111388899		MAP3K7IP1	ENSBTAG00000019828	TGF-beta activated kinase 1 (MAP3K7) binding protein 1 [Source:HGNC Symbol;Acc:HGNC:18157]	+	gene	overlapping	0	8.20477E-12	8.4753794E-11	11.874627	80.74092	87.28781
111421641..111423914	5	111421641	111423914		MGAT3	ENSBTAG00000012503	mannosyl (beta-1,4-)-glycoprotein beta-1,4-N- acetylglucosaminyltransferase [Source:HGNC Symbol;Acc:HGNC:7046]	+	gene	overlapping	0	5.4922957E-8	3.1790427E-7	26.25184	59.886448	49.751244
111443755..111450069	5	111443755	111450069		MIEF1	ENSBTAG00000017439	mitochondrial elongation factor 1 [Source:VGNC Symbol;Acc:VGNC:31467]	+	gene	overlapping	0	2.8893534E-9	2.0536865E-8	29.052073	30.395138	62.7907
111459779..111473729	5	111459779	111473729		ATF4	ENSBTAG00000017462	activating transcription factor 4 [Source:VGNC Symbol;Acc:VGNC:26242]	+	gene	overlapping	0	2.3868318E-10	1.99164E-9	13.039818	29.973993	9.669811
111887921..111893275	5	111887921	111893275		FAM83F	ENSBTAG00000014247	family with sequence similarity 83 member F [Source:VGNC Symbol;Acc:VGNC:28837]	+	gene	overlapping	0	0.003878796	0.0074460288	34.759975	42.43909	81.25
111928211..112027877	5	111928211	112027877		null					Not found	0	2.5865837E-5	8.629075E-5	10.170385	90.33193	99.23664
112217994..112234109	5	112217994	112234109		SGSM3	ENSBTAG00000009624	small G protein signaling modulator 3 [Source:VGNC Symbol;Acc:VGNC:34552]	+	gene	overlapping	0	1.31083615E-8	8.371532E-8	18.969614	20.567446	30.337078
112572076..112675686	5	112572076	112675686		SLC25A17	ENSBTAG00000006200	solute carrier family 25 member 17 [Source:VGNC Symbol;Acc:VGNC:34746]	-	gene	overlapping	0	6.3101746E-12	6.66895E-11	26.2758	52.394875	62.93706
112695006..112718861	5	112695006	112718861		RBX1	ENSBTAG00000030225	No description	+	gene	overlapping	0	0.0030010857	0.005969967	13.398778	63.237442	54.946236
112703611..112708268	5	112703611	112708268		null					Not found	0	0.0022201983	0.0045965407	17.686794	88.383835	66.666664
113060262..113069205	5	113060262	113069205		TOB2	ENSBTAG00000015109	transducer of ERBB2, 2 [Source:VGNC Symbol;Acc:VGNC:36213]	-	gene	overlapping	0	2.4649154E-7	1.2588871E-6	18.667305	89.52277	78.23129
113331741..113340134	5	113331741	113340134		MEI1	ENSBTAG00000004488	meiotic double-stranded break formation protein 1 [Source:VGNC Symbol;Acc:VGNC:31378]	+	gene	overlapping	0	2.5194842E-8	1.5402088E-7	23.390137	38.457558	41.666668
113416403..113439650	5	113416403	113439650		ENSBTAG00000026489	ENSBTAG00000026489	No description	+	gene	overlapping	0	2.1282975E-13	2.7647713E-12	10.690197	22.34612	13.225108
113452752..113492512	5	113452752	113492512		CENPM	ENSBTAG00000009956	centromere protein M [Source:VGNC Symbol;Acc:VGNC:27181]	-	gene	overlapping	0	1.0018653E-12	1.1888917E-11	12.591523	23.882051	24.342089
113511388..113549704	5	113511388	113549704		WBP2NL	ENSBTAG00000013174	WBP2 N-terminal like [Source:VGNC Symbol;Acc:VGNC:36873]	+	gene	overlapping	0	0.0024862895	0.005067893	15.971794	27.584366	37.301586
113567225..113579112	5	113567225	113579112		FAM109B	ENSBTAG00000009507	family with sequence similarity 109 member B [Source:VGNC Symbol;Acc:VGNC:28715]	+	gene	overlapping	0	7.399049E-6	2.783877E-5	14.574788	69.62278	53.00752
113623914..113629906	5	113623914	113629906		CYP2D14	ENSBTAG00000026501	No description	-	gene	overlapping	0	9.353192E-4	0.0021585985	10.764406	24.555906	12.708333
114336593..114355521	5	114336593	114355521		ARFGAP3	ENSBTAG00000001057	ADP ribosylation factor GTPase activating protein 3 [Source:VGNC Symbol;Acc:VGNC:26063]	-	gene	overlapping	0	0.0	0.0	18.358793	24.365591	12.5
114436093..114450597	5	114436093	114450597		PACSIN2	ENSBTAG00000019290	protein kinase C and casein kinase substrate in neurons 2 [Source:VGNC Symbol;Acc:VGNC:32543]	-	gene	overlapping	0	0.03222678	0.045154374	26.16648	52.160492	72.22222
114467496..114493289	5	114467496	114493289		PACSIN2	ENSBTAG00000019290	protein kinase C and casein kinase substrate in neurons 2 [Source:VGNC Symbol;Acc:VGNC:32543]	-	gene	overlapping	0	1.2463885E-10	1.0807811E-9	24.296171	12.858475	30.232557
115150701..115155073	5	115150701	115155073		EFCAB6	ENSBTAG00000030189	EF-hand calcium binding domain 6 [Source:VGNC Symbol;Acc:VGNC:28346]	+	gene	overlapping	0	0.018680431	0.028492123	16.716642	40.235508	30.902779
115226649..115228900	5	115226649	115228900		EFCAB6	ENSBTAG00000030189	EF-hand calcium binding domain 6 [Source:VGNC Symbol;Acc:VGNC:28346]	+	gene	overlapping	0	0.0061401688	0.0110928025	23.662552	29.501907	9.722222
115236100..115244236	5	115236100	115244236		EFCAB6	ENSBTAG00000030189	EF-hand calcium binding domain 6 [Source:VGNC Symbol;Acc:VGNC:28346]	+	gene	overlapping	0	0.0013168337	0.002906101	16.36571	63.180855	50.81967
115324811..115328586	5	115324811	115328586		EFCAB6	ENSBTAG00000030189	EF-hand calcium binding domain 6 [Source:VGNC Symbol;Acc:VGNC:28346]	+	gene	overlapping	0	0.009897149	0.016654696	21.904762	72.76423	100.0
115393527..115395144	5	115393527	115395144		EFCAB6	ENSBTAG00000030189	EF-hand calcium binding domain 6 [Source:VGNC Symbol;Acc:VGNC:28346]	+	gene	overlapping	0	0.015990248	0.024983397	22.955975	38.088234	62.962963
115847658..115851411	5	115847658	115851411		RTL6	ENSBTAG00000012425	retrotransposon Gag like 6 [Source:VGNC Symbol;Acc:VGNC:34201]	-	gene	overlapping	0	4.214186E-4	0.0010533929	15.079932	88.41377	74.07407
116016285..116023414	5	116016285	116023414		PRR5	ENSBTAG00000039784	proline rich 5 [Source:VGNC Symbol;Acc:VGNC:33400]	+	gene	overlapping	0	8.5154106E-14	1.1634901E-12	26.063873	22.673365	41.80328
116340901..116346724	5	116340901	116346724		KIAA0930	ENSBTAG00000006776	KIAA0930 [Source:VGNC Symbol;Acc:VGNC:30560]	-	gene	overlapping	0	3.8856815E-5	1.2489171E-4	15.943334	54.85821	64.262535
116374387..116381090	5	116374387	116381090		null					Not found	0	3.002154E-12	3.3040386E-11	14.684115	86.586555	93.106575
117681965..117692804	5	117681965	117692804		GTSE1	ENSBTAG00000007102	G2 and S-phase expressed 1 [Source:VGNC Symbol;Acc:VGNC:29711]	+	gene	overlapping	0	0.029399808	0.041836783	14.792899	82.8125	100.0
117821641..117823289	5	117821641	117823289		ENSBTAG00000008036	ENSBTAG00000008036	No description	-	gene	overlapping	0	0.004145046	0.007910648	25.714285	89.23221	64.28571
117830677..117833327	5	117830677	117833327		ENSBTAG00000008036	ENSBTAG00000008036	No description	-	gene	overlapping	0	0.017586779	0.02711954	11.86636	89.29535	73.07692
118247791..118249579	5	118247791	118249579		TBC1D22A	ENSBTAG00000012291	TBC1 domain family member 22A [Source:VGNC Symbol;Acc:VGNC:35636]	+	gene	overlapping	0	2.7006222E-6	1.1240029E-5	22.59177	69.18087	63.432835
120111375..120122529	5	120111375	120122529		CHKB	ENSBTAG00000016050	No description	-	gene	downstream	927	4.9989463E-5	1.5692344E-4	35.217392	85.104164	58.82353
120137407..120171185	5	120137407	120171185		ARSA	ENSBTAG00000016053	Arylsulfatase A [Source:UniProtKB/Swiss- Prot;Acc:Q08DD1]	-	gene	overlapping	0	0.0	0.0	21.119	34.992294	50.646767
120171186..120213720	5	120171186	120213720		SHANK3	ENSBTAG00000030180	SH3 and multiple ankyrin repeat domains 3 [Source:VGNC Symbol;Acc:VGNC:34586]	+	gene	overlapping	0	0.0	0.0	13.488395	69.99228	74.26406
120179443..120183995	5	120179443	120183995		SHANK3	ENSBTAG00000030180	SH3 and multiple ankyrin repeat domains 3 [Source:VGNC Symbol;Acc:VGNC:34586]	+	gene	overlapping	0	0.0	0.0	40.300095	33.36323	58.333332
121071562..121108828	5	121071562	121108828		MLC1	ENSBTAG00000021626	megalencephalic leukoencephalopathy with subcortical cysts 1 [Source:VGNC Symbol;Acc:VGNC:31495]	-	gene	overlapping	0	0.0	0.0	16.463099	79.01889	76.79309
121095888..121099893	5	121095888	121099893		MOV10L1	ENSBTAG00000020341	Mov10 RISC complex RNA helicase like 1 [Source:VGNC Symbol;Acc:VGNC:31567]	+	gene	overlapping	0	0.0	0.0	26.899094	30.190218	12.345679
121108846..121114875	5	121108846	121114875		MOV10L1	ENSBTAG00000020341	Mov10 RISC complex RNA helicase like 1 [Source:VGNC Symbol;Acc:VGNC:31567]	+	gene	overlapping	0	7.5997195E-5	2.2852466E-4	28.291868	54.4958	31.296297
121189510..121191019	5	121189510	121191019		TRABD	ENSBTAG00000001931	traB domain-containing protein [Source:RefSeq peptide;Acc:NP_001029624]	+	gene	upstream	887	0.009698543	0.016376736	16.194048	55.870735	70.0
2057249..2075135	6	2057249	2075135		MARCH1	ENSBTAG00000044082	membrane associated ring-CH-type finger 1 [Source:VGNC Symbol;Acc:VGNC:31236]	+	gene	overlapping	0	8.847721E-5	2.6214478E-4	34.99564	48.887043	78.947365
4050996..4385816	6	4050996	4385816		QRFPR	ENSBTAG00000008255	pyroglutamylated RFamide peptide receptor [Source:VGNC Symbol;Acc:VGNC:33601]	+	gene	overlapping	0	2.1760371E-14	3.223637E-13	19.382984	38.003532	53.467743
4773591..4790722	6	4773591	4790722		null					Not found	0	0.028411148	0.04065764	12.7136755	90.76923	80.645164
5209231..5229220	6	5209231	5229220		null					Not found	0	0.014634011	0.02313847	17.310925	77.64227	96.0
5303992..5907054	6	5303992	5907054		ENSBTAG00000037426	ENSBTAG00000037426	No description	+	gene	overlapping	0	1.9984014E-15	3.4012496E-14	11.949483	45.731567	56.405094
5996656..6493443	6	5996656	6493443		MAD2L1	ENSBTAG00000035319	No description	+	gene	overlapping	0	1.1116985E-10	9.725944E-10	13.091499	36.35507	20.569336
6780530..6826590	6	6780530	6826590		null					Not found	0	1.2754512E-5	4.5623394E-5	39.36798	53.675507	80.95238
7139542..7145695	6	7139542	7145695		ENSBTAG00000048273	ENSBTAG00000048273	No description	+	gene	overlapping	0	0.003751344	0.00723579	28.989574	52.083332	27.906977
7202039..7227386	6	7202039	7227386		USP53	ENSBTAG00000010350	ubiquitin specific peptidase 53 [Source:HGNC Symbol;Acc:HGNC:29255]	-	gene	overlapping	0	3.6570206E-4	9.2833105E-4	19.737627	26.238094	30.882353
8001593..8017785	6	8001593	8017785		PRSS12	ENSBTAG00000020705	protease, serine 12 [Source:VGNC Symbol;Acc:VGNC:33413]	+	gene	overlapping	0	0.03656826	0.050264873	20.967741	82.31707	100.0
8017798..8027409	6	8017798	8027409		PRSS12	ENSBTAG00000020705	protease, serine 12 [Source:VGNC Symbol;Acc:VGNC:33413]	+	gene	overlapping	0	0.027855316	0.04003764	11.613544	26.30403	27.272728
8251588..8337302	6	8251588	8337302		NDST3	ENSBTAG00000007316	N-deacetylase and N-sulfotransferase 3 [Source:HGNC Symbol;Acc:HGNC:7682]	-	gene	overlapping	0	1.0898702E-6	4.8447314E-6	29.521404	42.586853	60.16949
9455549..9518408	6	9455549	9518408		TRAM1L1	ENSBTAG00000046440	translocation associated membrane protein 1- like 1 [Source:HGNC Symbol;Acc:HGNC:28371]	+	gene	overlapping	0	0.02891588	0.041285183	13.411341	86.85446	74.35897
10005626..10037677	6	10005626	10037677		null					Not found	0	0.010554343	0.017600836	13.351303	85.84475	96.969696
10965645..10982782	6	10965645	10982782		null					Not found	0	0.04501465	0.05999912	15.961858	73.290596	56.0
13801626..13834966	6	13801626	13834966		null					Not found	0	9.3308854E-4	0.0021545242	38.94737	66.3242	100.0
13967021..13995764	6	13967021	13995764		null					Not found	0	7.345639E-4	0.0017445893	25.047419	53.35014	35.526318
14332658..14348883	6	14332658	14348883		ALPK1	ENSBTAG00000034875	alpha kinase 1 [Source:VGNC Symbol;Acc:VGNC:25847]	-	gene	overlapping	0	0.018249318	0.027923148	24.89011	83.29502	60.0
16136170..16316044	6	16136170	16316044		ENPEP	ENSBTAG00000008332	glutamyl aminopeptidase [Source:VGNC Symbol;Acc:VGNC:28503]	-	gene	overlapping	0	1.9444142E-6	8.27341E-6	15.2466955	51.64558	38.24495
16420303..16437397	6	16420303	16437397		ELOVL6	ENSBTAG00000010564	ELOVL fatty acid elongase 6 [Source:VGNC Symbol;Acc:VGNC:28452]	+	gene	overlapping	0	0.006966809	0.012370008	32.572815	56.666668	78.57143
16578657..16633076	6	16578657	16633076		null					Not found	0	0.016480265	0.025667153	14.270387	91.540405	70.666664
17181222..17264683	6	17181222	17264683		null					Not found	0	0.0023335267	0.0048050615	14.059514	87.24891	73.3871
17284862..17300458	6	17284862	17300458		null					Not found	0	0.0125810215	0.020414768	27.755905	48.148148	76.47059
18057633..18111172	6	18057633	18111172		null					Not found	0	0.0033448108	0.0065661296	14.133225	44.28993	52.77778
18285812..18294085	6	18285812	18294085		null					Not found	0	2.81485E-5	9.322577E-5	34.197533	70.62963	39.08046
18456772..18463989	6	18456772	18463989		HADH	ENSBTAG00000002049	hydroxyacyl-CoA dehydrogenase [Source:VGNC Symbol;Acc:VGNC:29741]	-	gene	overlapping	0	0.0015272432	0.0033149875	38.235294	64.67532	100.0
18527823..18542245	6	18527823	18542245		CYP2U1	ENSBTAG00000012972	cytochrome P450 family 2 subfamily U member 1 [Source:HGNC Symbol;Acc:HGNC:20582]	-	gene	overlapping	0	0.0	0.0	21.683226	28.968254	6.25
19972123..20158275	6	19972123	20158275		GIMD1	ENSBTAG00000047891	GIMAP family P-loop NTPase domain containing 1 [Source:VGNC Symbol;Acc:VGNC:29358]	+	gene	overlapping	0	3.3813927E-7	1.6637714E-6	20.987364	43.21029	51.934525
20404375..20418055	6	20404375	20418055		ENSBTAG00000038232	ENSBTAG00000038232	No description	+	gene	overlapping	0	0.020539638	0.030901814	26.283186	55.44872	87.5
20728124..20753323	6	20728124	20753323		GSTCD	ENSBTAG00000013927	glutathione S-transferase C-terminal domain containing [Source:VGNC Symbol;Acc:VGNC:29684]	-	gene	overlapping	0	0.0011526896	0.0025913792	19.078947	24.171658	35.294117
21366349..21384814	6	21366349	21384814		null					Not found	0	0.017991278	0.027619109	21.463415	81.16637	100.0
23392437..23416361	6	23392437	23416361		MANBA	ENSBTAG00000019761	mannosidase beta [Source:VGNC Symbol;Acc:VGNC:31167]	+	gene	overlapping	0	0.045629285	0.060653344	12.52588	84.11045	94.28571
26985307..27041172	6	26985307	27041172		ENSBTAG00000024125	ENSBTAG00000024125	No description	-	gene	overlapping	0	0.015787862	0.024695313	12.958843	86.62675	75.53191
27041291..27052381	6	27041291	27052381		ENSBTAG00000045390	ENSBTAG00000045390	No description	+	gene	overlapping	0	1.0133493E-4	2.9464022E-4	11.992136	3.9855072	15.625
28711537..28765216	6	28711537	28765216		null					Not found	0	0.012734972	0.020620672	18.099548	91.203705	66.666664
29048812..29105646	6	29048812	29105646		null					Not found	0	3.6720936E-5	1.1891827E-4	23.459948	48.2684	22.560976
31566024..31594335	6	31566024	31594335		PDLIM5	ENSBTAG00000012818	PDZ and LIM domain 5 [Source:VGNC Symbol;Acc:VGNC:32711]	-	gene	overlapping	0	3.6103145E-6	1.4532364E-5	21.87342	17.8481	32.20339
31650600..31708953	6	31650600	31708953		Metazoa_SRP	ENSBTAG00000046888	Metazoan signal recognition particle RNA [Source:RFAM;Acc:RF00017]	+	gene	overlapping	0	0.010880621	0.018068766	14.4303465	47.443977	36.07595
31801962..31836409	6	31801962	31836409		SMARCAD1	ENSBTAG00000017061	SWI/SNF-related, matrix-associated actin- dependent regulator of chromatin, subfamily a, containing DEAD/H box 1 [Source:VGNC Symbol;Acc:VGNC:34989]	-	gene	overlapping	0	6.366494E-5	1.9425171E-4	27.333488	44.12067	53.448277
32985427..33039918	6	32985427	33039918		null					Not found	0	0.009011669	0.015391194	25.641026	65.650406	89.47369
33179307..33228537	6	33179307	33228537		ENSBTAG00000019490	ENSBTAG00000019490	No description	+	gene	overlapping	0	0.029457416	0.041884	20.63492	82.0	68.75
33275796..33341920	6	33275796	33341920		null					Not found	0	0.017771952	0.027355885	20.430107	86.71171	71.42857
36663973..36697654	6	36663973	36697654		null					Not found	0	0.010054753	0.016882632	23.508669	71.31148	58.064518
37599446..37642547	6	37599446	37642547		HERC3	ENSBTAG00000010120	HECT and RLD domain containing E3 ubiquitin protein ligase 3 [Source:HGNC Symbol;Acc:HGNC:4876]	-	gene	overlapping	0	1.676157E-7	8.816534E-7	13.768019	21.895088	29.268293
38579593..38595747	6	38579593	38595747		LAP3	ENSBTAG00000005989	leucine aminopeptidase 3 [Source:VGNC Symbol;Acc:VGNC:30786]	+	gene	overlapping	0	0.0028052505	0.005632973	18.278965	97.18876	81.818184
39619871..39641197	6	39619871	39641197		null					Not found	0	0.0045579467	0.00856989	24.29749	61.235954	95.0
39771315..39815580	6	39771315	39815580		null					Not found	0	0.0057174866	0.010443739	35.185184	63.414635	100.0
39816225..39849557	6	39816225	39849557		null					Not found	0	0.024879072	0.03638498	23.186344	83.74486	64.28571
39933979..40036620	6	39933979	40036620		null					Not found	0	0.004916211	0.009165614	24.530075	53.223686	71.875
46010064..46043655	6	46010064	46043655		CCDC149	ENSBTAG00000021940	coiled-coil domain containing 149 [Source:VGNC Symbol;Acc:VGNC:26855]	-	gene	overlapping	0	0.0019759436	0.0041586366	26.210484	63.028847	90.32258
46056866..46128403	6	46056866	46128403		CCDC149	ENSBTAG00000021940	coiled-coil domain containing 149 [Source:VGNC Symbol;Acc:VGNC:26855]	-	gene	overlapping	0	5.6528542E-8	3.2554934E-7	13.366245	26.282612	14.467592
46321408..46430637	6	46321408	46430637		PI4K2B	ENSBTAG00000006492	No description	+	gene	overlapping	0	8.58151E-6	3.197207E-5	21.613823	42.601723	43.90244
51298434..51367181	6	51298434	51367181		null					Not found	0	0.033746645	0.046960488	20.72829	86.888885	66.666664
58572076..58586728	6	58572076	58586728		null					Not found	0	0.044221617	0.059102897	16.008316	64.859436	59.090908
59240356..59346295	6	59240356	59346295		null					Not found	0	0.0060448484	0.010953796	12.085943	43.764244	55.60606
59408629..59587899	6	59408629	59587899		null					Not found	0	0.0012119972	0.0027016865	10.214388	41.858753	45.873787
60178588..60229524	6	60178588	60229524		KLB	ENSBTAG00000014517	klotho beta [Source:VGNC Symbol;Acc:VGNC:30622]	+	gene	overlapping	0	0.0023567607	0.004847083	20.165108	48.091034	40.909092
60229710..60255520	6	60229710	60255520		UGDH	ENSBTAG00000014521	UDP-glucose 6-dehydrogenase [Source:VGNC Symbol;Acc:VGNC:36648]	-	gene	overlapping	0	0.045834295	0.06081978	12.883598	87.5	97.05882
60881677..60895498	6	60881677	60895498		RHOH	ENSBTAG00000013451	ras homolog family member H [Source:VGNC Symbol;Acc:VGNC:33950]	+	gene	overlapping	0	0.02169637	0.032414593	15.597015	64.779945	75.757576
61176824..61194845	6	61176824	61194845		null					Not found	0	0.01361216	0.021804253	25.252525	73.50427	100.0
61210402..61220750	6	61210402	61220750		null					Not found	0	0.0058526066	0.010650843	25.064936	22.077923	40.0
61253496..61337243	6	61253496	61337243		NSUN7	ENSBTAG00000001572	NOP2/Sun RNA methyltransferase family member 7 [Source:VGNC Symbol;Acc:VGNC:32288]	+	gene	overlapping	0	0.009231266	0.01572318	11.550144	37.734917	35.051548
61698219..61719498	6	61698219	61719498		APBB2	ENSBTAG00000027569	amyloid beta precursor protein binding family B member 2 [Source:VGNC Symbol;Acc:VGNC:26005]	-	gene	overlapping	0	0.0031815104	0.0062778997	18.305677	52.75603	53.120567
62816493..62893705	6	62816493	62893705		SHISA3	ENSBTAG00000034411	shisa family member 3 [Source:VGNC Symbol;Acc:VGNC:34599]	+	gene	overlapping	0	4.0888045E-7	1.9791892E-6	12.610556	19.725092	25.471699
67638470..67681869	6	67638470	67681869		GABRB1	ENSBTAG00000017837	gamma-aminobutyric acid type A receptor beta1 subunit [Source:VGNC Symbol;Acc:VGNC:29196]	+	gene	overlapping	0	0.0016697493	0.0035902227	24.84472	64.147285	76.190475
67704759..67714297	6	67704759	67714297		GABRB1	ENSBTAG00000017837	gamma-aminobutyric acid type A receptor beta1 subunit [Source:VGNC Symbol;Acc:VGNC:29196]	+	gene	overlapping	0	4.9942554E-7	2.3805142E-6	63.923447	22.826086	80.0
68253684..68302220	6	68253684	68302220		NFXL1	ENSBTAG00000002201	nuclear transcription factor, X-box binding like 1 [Source:VGNC Symbol;Acc:VGNC:32054]	-	gene	overlapping	0	0.010250677	0.017152816	20.326864	26.646708	44.827587
68851541..68871254	6	68851541	68871254		FRYL	ENSBTAG00000000137	FRY like transcription coactivator [Source:VGNC Symbol;Acc:VGNC:29123]	-	gene	overlapping	0	1.001108E-4	2.9169922E-4	31.19658	90.98837	64.70588
69941471..69955257	6	69941471	69955257		USP46	ENSBTAG00000003443	ubiquitin carboxyl-terminal hydrolase 46 [Source:RefSeq peptide;Acc:NP_001179373]	-	gene	overlapping	0	0.013594977	0.021786902	29.31507	59.738956	80.0
70573798..70590548	6	70573798	70590548		SCFD2	ENSBTAG00000020648	sec1 family domain containing 2 [Source:VGNC Symbol;Acc:VGNC:34331]	-	gene	overlapping	0	4.651697E-5	1.4716786E-4	16.280363	16.795366	34.02778
73162611..73188665	6	73162611	73188665		null					Not found	0	0.0045047854	0.008495552	27.436012	82.48945	70.0
73540309..73599244	6	73540309	73599244		ENSBTAG00000010615	ENSBTAG00000010615	No description	+	gene	overlapping	0	0.0073095183	0.012881805	12.330967	28.955824	31.50685
79126938..79301408	6	79126938	79301408		ADGRL3	ENSBTAG00000013918	adhesion G protein-coupled receptor L3 precursor [Source:RefSeq peptide;Acc:NP_851376]	+	gene	overlapping	0	0.004225781	0.008035663	13.856759	85.82555	75.71429
82270030..83020651	6	82270030	83020651		EPHA5	ENSBTAG00000009438	EPH receptor A5 [Source:VGNC Symbol;Acc:VGNC:28535]	-	gene	overlapping	0	6.034583E-7	2.8350141E-6	11.028187	38.766167	45.42793
84976570..85018108	6	84976570	85018108		CENPC	ENSBTAG00000001323	centromere protein C [Source:VGNC Symbol;Acc:VGNC:27174]	-	gene	overlapping	0	1.0868501E-7	5.921266E-7	39.440716	44.591824	88.690475
85121226..85608920	6	85121226	85608920		UBA6	ENSBTAG00000006837	ubiquitin like modifier activating enzyme 6 [Source:VGNC Symbol;Acc:VGNC:36565]	-	gene	overlapping	0	9.681067E-9	6.306025E-8	15.286899	40.67073	44.517242
85870919..85899374	6	85870919	85899374		YTHDC1	ENSBTAG00000015572	YTH domain containing 1 [Source:VGNC Symbol;Acc:VGNC:37039]	+	gene	overlapping	0	3.2474112E-5	1.06472246E-4	33.92857	83.21314	100.0
87615330..87636618	6	87615330	87636618		AMTN	ENSBTAG00000002928	amelotin [Source:VGNC Symbol;Acc:VGNC:25876]	+	gene	overlapping	0	1.3424685E-5	4.783372E-5	37.878788	48.015873	81.33929
87936940..87953408	6	87936940	87953408		GRSF1	ENSBTAG00000008577	G-rich RNA sequence binding factor 1 [Source:VGNC Symbol;Acc:VGNC:29667]	-	gene	overlapping	0	1.1754707E-5	4.2278727E-5	16.22666	17.950191	26.724138
87973941..87994539	6	87973941	87994539		MOB1B	ENSBTAG00000016290	MOB kinase activator 1B [Source:VGNC Symbol;Acc:VGNC:31542]	+	gene	overlapping	0	0.0016097449	0.0034786514	14.476319	29.225807	2.0833333
88037576..88157557	6	88037576	88157557		DCK	ENSBTAG00000012397	deoxycytidine kinase [Source:VGNC Symbol;Acc:VGNC:27914]	+	gene	overlapping	0	0.0033104785	0.006508046	10.374862	46.373947	33.884296
88430308..88457675	6	88430308	88457675		SLC4A4	ENSBTAG00000002348	solute carrier family 4 member 4 [Source:VGNC Symbol;Acc:VGNC:34894]	+	gene	overlapping	0	6.870194E-4	0.0016436225	35.81505	70.37037	50.0
88531454..88568317	6	88531454	88568317		SLC4A4	ENSBTAG00000002348	solute carrier family 4 member 4 [Source:VGNC Symbol;Acc:VGNC:34894]	+	gene	overlapping	0	0.017522821	0.027033068	21.15246	44.85294	65.625
89459609..89468284	6	89459609	89468284		ADAMTS3	ENSBTAG00000006507	ADAM metallopeptidase with thrombospondin type 1 motif 3 [Source:VGNC Symbol;Acc:VGNC:25626]	-	gene	overlapping	0	1.8452558E-7	9.632123E-7	23.021639	6.6312056	22.222223
89576270..89932895	6	89576270	89932895		SNORD42	ENSBTAG00000047335	Small nucleolar RNA SNORD42 [Source:RFAM;Acc:RF00150]	-	gene	overlapping	0	1.2345163E-6	5.448872E-6	12.302468	35.89677	39.712643
92379650..92474309	6	92379650	92474309		U1	ENSBTAG00000032074	U1 spliceosomal RNA [Source:RFAM;Acc:RF00003]	+	gene	overlapping	0	8.7096693E-4	0.0020257586	12.618043	29.725805	39.25926
92582138..92607727	6	92582138	92607727		SDAD1	ENSBTAG00000007639	SDA1 domain containing 1 [Source:VGNC Symbol;Acc:VGNC:34377]	-	gene	overlapping	0	2.0779381E-4	5.617886E-4	14.681524	19.013334	30.0
92723623..92744539	6	92723623	92744539		ART3	ENSBTAG00000010954	ADP-ribosyltransferase 3 [Source:VGNC Symbol;Acc:VGNC:26180]	+	gene	overlapping	0	0.04015637	0.054562707	14.315789	86.80556	70.96774
92791598..92814021	6	92791598	92814021		NUP54	ENSBTAG00000010955	nucleoporin p54 [Source:RefSeq peptide;Acc:NP_001068753]	-	gene	overlapping	0	7.0136314E-4	0.0016724911	14.011027	30.255192	23.376623
93289310..93329202	6	93289310	93329202		null					Not found	0	0.0036556807	0.0070871436	18.171297	35.244015	45.098038
93714471..93747685	6	93714471	93747685		CCNG2	ENSBTAG00000021768	cyclin G2 [Source:VGNC Symbol;Acc:VGNC:26970]	+	gene	overlapping	0	0.0020648602	0.0043166336	10.54131	11.057214	22.580645
95440014..95452443	6	95440014	95452443		PAQR3	ENSBTAG00000008887	progestin and adipoQ receptor family member 3 [Source:VGNC Symbol;Acc:VGNC:32575]	-	gene	overlapping	0	0.014622797	0.023131404	16.025148	21.04651	29.411764
95476697..95599851	6	95476697	95599851		null					Not found	0	0.0066672396	0.0119059095	15.809766	58.719135	69.863014
95805830..95891070	6	95805830	95891070		NAA11	ENSBTAG00000013149	N(alpha)-acetyltransferase 11, NatA catalytic subunit [Source:HGNC Symbol;Acc:HGNC:28125]	-	gene	overlapping	0	1.797166E-8	1.1226558E-7	32.280563	42.725857	59.701492
96326139..96399392	6	96326139	96399392		ANTXR2	ENSBTAG00000014324	anthrax toxin receptor 2 [Source:VGNC Symbol;Acc:VGNC:25962]	-	gene	overlapping	0	0.0030359717	0.0060271285	14.984787	84.10244	96.666664
96419656..96422058	6	96419656	96422058		ANTXR2	ENSBTAG00000014324	anthrax toxin receptor 2 [Source:VGNC Symbol;Acc:VGNC:25962]	-	gene	overlapping	0	0.0023310494	0.0048014014	27.4	32.020195	0.0
96423650..96521525	6	96423650	96521525		ANTXR2	ENSBTAG00000014324	anthrax toxin receptor 2 [Source:VGNC Symbol;Acc:VGNC:25962]	-	gene	overlapping	0	0.021001121	0.031492498	10.381788	87.950935	98.0
96521567..96724908	6	96521567	96724908		ANTXR2	ENSBTAG00000014324	anthrax toxin receptor 2 [Source:VGNC Symbol;Acc:VGNC:25962]	-	gene	overlapping	0	0.0	0.0	14.992227	21.537207	27.885653
96770386..96815187	6	96770386	96815187		C6H4orf22	ENSBTAG00000035776	Uncharacterized protein C4orf22 homolog [Source:UniProtKB/Swiss-Prot;Acc:Q2YDG2]	+	gene	overlapping	0	8.496268E-5	2.529336E-4	11.636685	39.431385	13.084112
97298411..97325719	6	97298411	97325719		C6H4orf22	ENSBTAG00000035776	Uncharacterized protein C4orf22 homolog [Source:UniProtKB/Swiss-Prot;Acc:Q2YDG2]	+	gene	overlapping	0	0.014215444	0.022588994	34.930645	60.653152	90.90909
97452087..97644311	6	97452087	97644311		C6H4orf22	ENSBTAG00000035776	Uncharacterized protein C4orf22 homolog [Source:UniProtKB/Swiss-Prot;Acc:Q2YDG2]	+	gene	overlapping	0	3.7530808E-7	1.8308949E-6	10.547211	28.45427	27.737665
98015934..98054089	6	98015934	98054089		RASGEF1B	ENSBTAG00000006561	RasGEF domain family member 1B [Source:VGNC Symbol;Acc:VGNC:33744]	-	gene	overlapping	0	8.851238E-5	2.6214478E-4	18.37167	34.487705	42.5
98278812..98286201	6	98278812	98286201		null					Not found	0	0.007988534	0.013882278	37.850227	63.313725	16.666666
98612161..98631792	6	98612161	98631792		null					Not found	0	0.02174021	0.032470573	17.241379	57.566807	64.47369
99271932..99279484	6	99271932	99279484		SCD5	ENSBTAG00000022449	stearoyl-CoA desaturase 5 [Source:VGNC Symbol;Acc:VGNC:34328]	-	gene	overlapping	0	0.040063374	0.054468717	18.54193	41.304348	70.27027
101094705..101220690	6	101094705	101220690		NKX6-1	ENSBTAG00000002518	NK6 homeobox 1 [Source:VGNC Symbol;Acc:VGNC:32107]	-	gene	overlapping	0	3.330669E-16	6.363526E-15	14.148231	24.045933	33.892857
103299401..103322457	6	103299401	103322457		null					Not found	0	4.411786E-5	1.4033147E-4	10.23865	13.685064	16.363636
103681913..103705973	6	103681913	103705973		AFF1	ENSBTAG00000018488	AF4/FMR2 family member 1 [Source:VGNC Symbol;Acc:VGNC:25710]	+	gene	overlapping	0	7.6724926E-4	0.0018121774	12.975624	26.64881	5.681818
104086788..104116378	6	104086788	104116378		NUDT9	ENSBTAG00000011354	nudix hydrolase 9 [Source:VGNC Symbol;Acc:VGNC:32343]	+	gene	overlapping	0	2.686984E-11	2.599439E-10	39.090157	40.260197	60.377357
104704071..104727276	6	104704071	104727276		null					Not found	0	9.767216E-10	7.485289E-9	22.599413	23.402615	33.870968
104740860..104748088	6	104740860	104748088		null					Not found	0	3.0342879E-5	9.981861E-5	34.955944	56.68954	81.48148
104748130..104756260	6	104748130	104756260		null					Not found	0	0.001508941	0.0032783737	20.694593	84.75877	65.51724
104880106..104900274	6	104880106	104900274		JAKMIP1	ENSBTAG00000011170	janus kinase and microtubule interacting protein 1 [Source:VGNC Symbol;Acc:VGNC:30367]	+	gene	overlapping	0	4.809632E-4	0.0011913783	10.914939	80.649536	68.44697
105174750..105177411	6	105174750	105177411		EVC	ENSBTAG00000004287	EvC ciliary complex subunit 1 [Source:VGNC Symbol;Acc:VGNC:28634]	-	gene	overlapping	0	0.012273209	0.019990962	23.225807	33.98148	57.894737
105274651..105284274	6	105274651	105284274		EVC	ENSBTAG00000004287	EvC ciliary complex subunit 1 [Source:VGNC Symbol;Acc:VGNC:28634]	-	gene	overlapping	0	0.0	0.0	27.354635	16.728464	32.988506
105574791..105617754	6	105574791	105617754		null					Not found	0	0.03415099	0.047436543	10.9679575	61.68254	77.14286
105752061..105763214	6	105752061	105763214		null					Not found	0	0.024044378	0.03532102	16.296297	86.4704	100.0
105770953..105786533	6	105770953	105786533		null					Not found	0	5.849581E-9	3.9220208E-8	39.814816	90.54902	60.869564
106441351..106446078	6	106441351	106446078		STX18	ENSBTAG00000005712	syntaxin 18 [Source:VGNC Symbol;Acc:VGNC:35434]	+	gene	overlapping	0	0.0036872604	0.0071342513	23.625887	71.097046	61.764706
106483733..106486532	6	106483733	106486532		NSG1	ENSBTAG00000005711	neuronal vesicle trafficking associated 1 [Source:VGNC Symbol;Acc:VGNC:32276]	-	gene	overlapping	0	0.0091320155	0.015565729	13.250811	46.305557	52.68199
107532700..107540942	6	107532700	107540942		OTOP1	ENSBTAG00000003651	otopetrin 1 [Source:VGNC Symbol;Acc:VGNC:32488]	+	gene	overlapping	0	0.0064166607	0.011518418	14.14305	86.990364	75.92593
107922849..107927044	6	107922849	107927044		MFSD10	ENSBTAG00000021130	major facilitator superfamily domain containing 10 [Source:VGNC Symbol;Acc:VGNC:31432]	+	gene	overlapping	0	0.0	0.0	15.428568	25.135672	19.591417
108631759..108637950	6	108631759	108637950		POLN	ENSBTAG00000017296	DNA polymerase nu [Source:VGNC Symbol;Acc:VGNC:33129]	+	gene	overlapping	0	1.6022178E-6	6.898689E-6	15.2998905	79.6727	94.82933
108637982..108643351	6	108637982	108643351		POLN	ENSBTAG00000017296	DNA polymerase nu [Source:VGNC Symbol;Acc:VGNC:33129]	+	gene	overlapping	0	2.7692504E-5	9.184859E-5	37.32558	37.028114	58.92857
108661896..108671308	6	108661896	108671308		POLN	ENSBTAG00000017296	DNA polymerase nu [Source:VGNC Symbol;Acc:VGNC:33129]	+	gene	overlapping	0	1.7775498E-9	1.3138162E-8	18.24698	23.65061	36.1767
109154625..109156206	6	109154625	109156206		null					Not found	0	3.774543E-4	9.56367E-4	30.807123	42.432774	76.0
109318844..109381348	6	109318844	109381348		MAEA	ENSBTAG00000012575	macrophage erythroblast attacher [Source:VGNC Symbol;Acc:VGNC:31135]	+	gene	overlapping	0	0.0	0.0	10.725105	84.45798	85.06447
109349512..109353269	6	109349512	109353269		UVSSA	ENSBTAG00000012577	UV stimulated scaffold protein A [Source:VGNC Symbol;Acc:VGNC:36752]	+	gene	overlapping	0	3.0801004E-8	1.8564506E-7	10.444032	9.888786	17.096775
109624616..109639240	6	109624616	109639240		SLBP	ENSBTAG00000001328	stem-loop binding protein [Source:VGNC Symbol;Acc:VGNC:34658]	-	gene	overlapping	0	0.0	0.0	27.738964	24.693819	32.64095
109867611..109869239	6	109867611	109869239		C4orf48	ENSBTAG00000031395	Neuropeptide-like protein C4orf48 homolog [Source:UniProtKB/Swiss-Prot;Acc:A0JNN8]	-	gene	overlapping	0	2.0290149E-7	1.0487576E-6	19.694435	80.81736	84.81013
110000030..110020342	6	110000030	110020342		SLC2A9	ENSBTAG00000039197	solute carrier family 2 member 9 [Source:VGNC Symbol;Acc:VGNC:34804]	-	gene	overlapping	0	1.5331567E-5	5.390016E-5	20.108309	48.932137	36.11842
113440923..113458056	6	113440923	113458056		null					Not found	0	1.0311972E-5	3.776285E-5	27.941998	51.44033	68.70748
113458057..113539194	6	113458057	113539194		RAB28	ENSBTAG00000003218	RAB28, member RAS oncogene family [Source:VGNC Symbol;Acc:VGNC:33635]	-	gene	overlapping	0	3.7781425E-7	1.8417363E-6	14.778525	90.88205	83.789474
114359937..114383868	6	114359937	114383868		null					Not found	0	0.017804518	0.027399862	14.625851	86.111115	80.0
115501095..115508456	6	115501095	115508456		CC2D2A	ENSBTAG00000018638	coiled-coil and C2 domain containing 2A [Source:VGNC Symbol;Acc:VGNC:26826]	+	gene	overlapping	0	0.03501088	0.048473887	27.533783	56.292133	35.714287
115519681..115529036	6	115519681	115529036		CC2D2A	ENSBTAG00000018638	coiled-coil and C2 domain containing 2A [Source:VGNC Symbol;Acc:VGNC:26826]	+	gene	overlapping	0	0.039876897	0.054239728	16.012558	61.175926	75.71429
115990125..116012870	6	115990125	116012870		PROM1	ENSBTAG00000013736	prominin 1 [Source:VGNC Symbol;Acc:VGNC:33364]	-	gene	overlapping	0	1.2941934E-4	3.6757233E-4	11.550672	84.22992	94.265236
116018760..116029859	6	116018760	116029859		PROM1	ENSBTAG00000013736	prominin 1 [Source:VGNC Symbol;Acc:VGNC:33364]	-	gene	overlapping	0	1.93083E-5	6.658403E-5	19.041136	79.195526	95.74468
116029945..116116519	6	116029945	116116519		PROM1	ENSBTAG00000013736	prominin 1 [Source:VGNC Symbol;Acc:VGNC:33364]	-	gene	overlapping	0	7.038814E-14	9.714129E-13	15.142556	38.025818	46.001755
118267988..118271285	6	118267988	118271285		TBC1D14	ENSBTAG00000005493	TBC1 domain family member 14 [Source:VGNC Symbol;Acc:VGNC:35628]	+	gene	overlapping	0	0.04497166	0.059953474	20.368757	56.6058	56.52174
118313552..118318593	6	118313552	118318593		CCDC96	ENSBTAG00000047810	coiled-coil domain containing 96 [Source:HGNC Symbol;Acc:HGNC:26900]	-	gene	overlapping	0	6.146784E-7	2.883775E-6	18.15432	22.953163	41.174244
118691588..118736798	6	118691588	118736798		null					Not found	0	7.425223E-8	4.181412E-7	10.789445	41.09963	34.189358
118751557..118758356	6	118751557	118758356		null					Not found	0	8.21565E-15	1.2894999E-13	25.949331	92.683235	65.4321
118758357..118760222	6	118758357	118760222		null					Not found	0	6.4726E-14	9.0788477E-13	52.88889	79.81481	35.294117
118823594..118827428	6	118823594	118827428		null					Not found	0	0.030991854	0.04368539	14.386632	25.31554	41.666668
118833176..118845170	6	118833176	118845170		null					Not found	0	3.8073013E-5	1.2283292E-4	16.587688	44.49471	28.091398
119172471..119175047	6	119172471	119175047		ABLIM2	ENSBTAG00000015926	actin binding LIM protein family member 2 [Source:VGNC Symbol;Acc:VGNC:25508]	-	gene	overlapping	0	0.0137589425	0.021993145	12.411805	85.770836	78.84615
119236246..119244255	6	119236246	119244255		null					Not found	0	1.1471157E-11	1.1639152E-10	20.950565	55.043728	69.23745
449077..459562	7	449077	459562		null					Not found	0	0.030051101	0.04259568	10.077599	84.48198	95.37037
1315691..1325867	7	1315691	1325867		MRNIP	ENSBTAG00000015602	MRN complex interacting protein [Source:HGNC Symbol;Acc:HGNC:30817]	+	gene	overlapping	0	0.026076384	0.037893627	14.029436	29.62963	20.689655
1440884..1468971	7	1440884	1468971		ENSBTAG00000047633	ENSBTAG00000047633	No description	+	gene	overlapping	0	3.2438248E-9	2.2796511E-8	12.058476	96.035995	90.36144
1956422..2003872	7	1956422	2003872		ADAMTS2	ENSBTAG00000014665	ADAM metallopeptidase with thrombospondin type 1 motif 2 [Source:VGNC Symbol;Acc:VGNC:25624]	+	gene	overlapping	0	4.440892E-16	8.277195E-15	14.278615	24.966423	26.325949
2009392..2041201	7	2009392	2041201		ADAMTS2	ENSBTAG00000014665	ADAM metallopeptidase with thrombospondin type 1 motif 2 [Source:VGNC Symbol;Acc:VGNC:25624]	+	gene	overlapping	0	7.528311E-12	7.8475206E-11	23.202538	37.53859	54.942528
2256628..2269620	7	2256628	2269620		ENSBTAG00000038541	ENSBTAG00000038541	No description	-	gene	overlapping	0	2.1527224E-13	2.7859477E-12	56.884056	16.321838	52.941177
2269686..2283805	7	2269686	2283805		null					Not found	0	6.0086735E-5	1.8456556E-4	15.666667	81.41604	97.82609
3381483..3385610	7	3381483	3385610		SNAP47	ENSBTAG00000004188	synaptosome associated protein 47 [Source:VGNC Symbol;Acc:VGNC:35053]	-	gene	overlapping	0	4.594198E-6	1.8047882E-5	22.56822	31.540627	51.40845
3617549..3630768	7	3617549	3630768		GMIP	ENSBTAG00000015144	GEM interacting protein [Source:VGNC Symbol;Acc:VGNC:29436]	+	gene	overlapping	0	0.0	0.0	38.601685	66.39992	91.666664
3623874..3625506	7	3623874	3625506		LPAR2	ENSBTAG00000004652	lysophosphatidic acid receptor 2 [Source:VGNC Symbol;Acc:VGNC:30956]	+	gene	overlapping	0	0.0	0.0	46.163315	16.427261	63.88889
3703905..3729504	7	3703905	3729504		CILP2	ENSBTAG00000014969	cartilage intermediate layer protein 2 [Source:VGNC Symbol;Acc:VGNC:27367]	-	gene	overlapping	0	2.2161162E-12	2.4837158E-11	10.536115	65.52605	59.821728
3925952..3930255	7	3925952	3930255		TM6SF2	ENSBTAG00000016042	transmembrane 6 superfamily member 2 [Source:VGNC Symbol;Acc:VGNC:35909]	+	gene	overlapping	0	0.04265778	0.057314344	12.929317	34.257103	11.363636
4006400..4015666	7	4006400	4015666		BORCS8	ENSBTAG00000025817	No description	+	gene	upstream	1154	3.285325E-5	1.0756108E-4	10.928064	42.211723	41.644417
4027869..4049289	7	4027869	4049289		TMEM161A	ENSBTAG00000001817	transmembrane protein 161A [Source:VGNC Symbol;Acc:VGNC:35986]	+	gene	overlapping	0	3.657575E-7	1.7893942E-6	11.156216	74.19934	80.39435
4034023..4038705	7	4034023	4038705		TMEM161A	ENSBTAG00000001817	transmembrane protein 161A [Source:VGNC Symbol;Acc:VGNC:35986]	+	gene	overlapping	0	0.002176041	0.004520129	15.673945	16.46861	9.375
4049291..4054862	7	4049291	4054862		SLC25A42	ENSBTAG00000001816	solute carrier family 25 member 42 [Source:VGNC Symbol;Acc:VGNC:34767]	-	gene	overlapping	0	7.3177575E-11	6.6129774E-10	35.27569	73.172325	41.26984
4088131..4095859	7	4088131	4095859		ARMC6	ENSBTAG00000013291	armadillo repeat containing 6 [Source:VGNC Symbol;Acc:VGNC:26160]	-	gene	upstream	1679	1.0225065E-6	4.5659976E-6	12.223418	23.748037	14.828431
4095860..4154315	7	4095860	4154315		ARMC6	ENSBTAG00000013291	armadillo repeat containing 6 [Source:VGNC Symbol;Acc:VGNC:26160]	-	gene	overlapping	0	7.327472E-15	1.1742788E-13	12.522978	78.519554	75.821594
4208330..4222471	7	4208330	4222471		HOMER3	ENSBTAG00000000813	homer scaffolding protein 3 [Source:VGNC Symbol;Acc:VGNC:29903]	+	gene	overlapping	0	9.081133E-6	3.366891E-5	10.026492	80.18461	87.82222
4666724..4678575	7	4666724	4678575		ISYNA1	ENSBTAG00000017482	inositol-3-phosphate synthase 1 [Source:VGNC Symbol;Acc:VGNC:30306]	+	gene	overlapping	0	0.0	0.0	13.275566	27.873823	38.894886
4980187..5025226	7	4980187	5025226		IFI30	ENSBTAG00000018349	IFI30, lysosomal thiol reductase [Source:VGNC Symbol;Acc:VGNC:30043]	-	gene	overlapping	0	0.0	0.0	25.832724	76.06128	76.9041
4998293..5000950	7	4998293	5000950		PIK3R2	ENSBTAG00000002350	Phosphatidylinositol 3-kinase regulatory subunit beta [Source:UniProtKB/Swiss-Prot;Acc:P23726]	-	gene	overlapping	0	0.0	0.0	12.983236	8.881989	16.235632
5096098..5104565	7	5096098	5104565		ARRDC2	ENSBTAG00000039335	arrestin domain containing 2 [Source:VGNC Symbol;Acc:VGNC:26172]	-	gene	overlapping	0	0.025090747	0.03663986	10.425199	86.33351	94.82758
5138649..5200510	7	5138649	5200510		CCDC124	ENSBTAG00000004604	coiled-coil domain containing 124 [Source:VGNC Symbol;Acc:VGNC:26840]	-	gene	overlapping	0	0.0	0.0	17.578182	25.93244	33.37308
5207339..5272656	7	5207339	5272656		RPL18A	ENSBTAG00000015831	ribosomal protein L18a [Source:VGNC Symbol;Acc:VGNC:34112]	-	gene	overlapping	0	1.5343583E-6	6.627307E-6	10.121909	32.712147	43.169476
5365995..5393414	7	5365995	5393414		MAP1S	ENSBTAG00000020709	microtubule associated protein 1S [Source:VGNC Symbol;Acc:VGNC:31181]	-	gene	overlapping	0	9.818589E-9	6.383479E-8	14.074651	18.147348	28.97898
5398149..5422077	7	5398149	5422077		UNC13A	ENSBTAG00000012682	unc-13 homolog A [Source:VGNC Symbol;Acc:VGNC:36664]	+	gene	overlapping	0	8.0060445E-6	2.9974597E-5	13.341636	86.20095	77.786354
5451953..5469925	7	5451953	5469925		UNC13A	ENSBTAG00000012682	unc-13 homolog A [Source:VGNC Symbol;Acc:VGNC:36664]	+	gene	overlapping	0	5.9879407E-5	1.8401114E-4	11.360045	40.291508	28.717201
5521302..5531844	7	5521302	5531844		PGLS	ENSBTAG00000016783	6-phosphogluconolactonase [Source:VGNC Symbol;Acc:VGNC:32790]	-	gene	overlapping	0	2.704592E-6	1.1249725E-5	20.716978	38.714127	46.551723
6381730..6389154	7	6381730	6389154		MED26	ENSBTAG00000005312	Mediator of RNA polymerase II transcription subunit 26 [Source:UniProtKB/Swiss-Prot;Acc:A5PK23]	+	gene	overlapping	0	0.0	0.0	16.364162	21.369545	3.9745154
6448211..6469513	7	6448211	6469513		CALR3	ENSBTAG00000033222	calreticulin 3 [Source:VGNC Symbol;Acc:VGNC:26716]	+	gene	overlapping	0	0.003449105	0.0067457687	21.202095	46.021305	33.333332
7856376..7882605	7	7856376	7882605		FAM32A	ENSBTAG00000046846	Protein FAM32A [Source:UniProtKB/Swiss- Prot;Acc:A6QR31]	-	gene	overlapping	0	0.0179	0.027515935	11.021461	50.09368	57.621952
8727964..8750464	7	8727964	8750464		WIZ	ENSBTAG00000010450	widely interspaced zinc finger motifs [Source:VGNC Symbol;Acc:VGNC:36947]	+	gene	overlapping	0	2.0299524E-9	1.4827949E-8	10.672938	86.373505	95.09804
8750465..8754760	7	8750465	8754760		WIZ	ENSBTAG00000010450	widely interspaced zinc finger motifs [Source:VGNC Symbol;Acc:VGNC:36947]	+	gene	overlapping	0	0.0025741907	0.005217605	15.127484	33.56227	38.70968
8812369..8830631	7	8812369	8830631		null					Not found	0	9.217498E-6	3.413759E-5	47.108433	32.350426	64.28571
8938655..8969559	7	8938655	8969559		NOTCH3	ENSBTAG00000043971	notch 3 [Source:VGNC Symbol;Acc:VGNC:32178]	+	gene	overlapping	0	7.2757134E-11	6.583657E-10	13.746216	79.07169	81.58443
8948808..8951964	7	8948808	8951964		NOTCH3	ENSBTAG00000043971	notch 3 [Source:VGNC Symbol;Acc:VGNC:32178]	+	gene	overlapping	0	0.0	0.0	31.472012	35.19692	43.615383
8969560..9022262	7	8969560	9022262		NOTCH3	ENSBTAG00000043971	notch 3 [Source:VGNC Symbol;Acc:VGNC:32178]	+	gene	overlapping	0	1.2184153E-8	7.832344E-8	13.329574	28.721375	15.34508
12164289..12187140	7	12164289	12187140		ZNF333	ENSBTAG00000005882	zinc finger protein 333 [Source:VGNC Symbol;Acc:VGNC:37250]	-	gene	overlapping	0	9.7306E-4	0.0022336743	13.276256	84.60891	95.588234
12368655..12374570	7	12368655	12374570		DNAJB1	ENSBTAG00000016874	DnaJ homolog subfamily B member 1 [Source:UniProtKB/Swiss-Prot;Acc:Q3MI00]	+	gene	overlapping	0	0.014242727	0.022608394	16.060606	93.00766	82.14286
12399306..12401453	7	12399306	12401453		PTGER1	ENSBTAG00000017041	prostaglandin E receptor 1 [Source:VGNC Symbol;Acc:VGNC:33501]	+	gene	overlapping	0	2.549072E-13	3.2680534E-12	14.054054	20.307362	27.702265
12934753..12955770	7	12934753	12955770		MRI1	ENSBTAG00000002524	methylthioribose-1-phosphate isomerase 1 [Source:VGNC Symbol;Acc:VGNC:31604]	+	gene	overlapping	0	2.3003022E-6	9.679616E-6	11.368937	46.19672	35.346638
13468048..13478722	7	13468048	13478722		CACNA1A	ENSBTAG00000014828	calcium voltage-gated channel subunit alpha1 A [Source:VGNC Symbol;Acc:VGNC:26672]	+	gene	overlapping	0	1.1639364E-6	5.160595E-6	22.111755	57.654194	34.493244
13569822..13579113	7	13569822	13579113		TRMT1	ENSBTAG00000019325	tRNA methyltransferase 1 [Source:VGNC Symbol;Acc:VGNC:36365]	+	gene	overlapping	0	7.1267976E-8	4.023268E-7	12.436225	25.624699	16.339869
13650923..13657427	7	13650923	13657427		NFIX	ENSBTAG00000018229	nuclear factor I X [Source:VGNC Symbol;Acc:VGNC:32042]	-	gene	overlapping	0	0.028474024	0.040722128	11.863675	83.836365	89.74359
13750019..13764701	7	13750019	13764701		FARSA	ENSBTAG00000021374	phenylalanyl-tRNA synthetase alpha subunit [Source:VGNC Symbol;Acc:VGNC:28867]	+	gene	overlapping	0	1.1684704E-6	5.1773504E-6	15.843671	34.631077	23.360655
13836743..13841300	7	13836743	13841300		RNASEH2A	ENSBTAG00000009661	ribonuclease H2 subunit A [Source:VGNC Symbol;Acc:VGNC:34000]	-	gene	overlapping	0	0.00604989	0.010957538	12.299465	92.98245	85.0
13893974..13909208	7	13893974	13909208		ASNA1	ENSBTAG00000011837	ATPase ASNA1 [Source:UniProtKB/Swiss- Prot;Acc:A5PJI5]	-	gene	overlapping	0	3.9329423E-4	9.924964E-4	10.476987	25.047014	30.577429
13980851..13996083	7	13980851	13996083		null					Not found	0	0.0012585591	0.002791868	13.857362	26.80204	25.952381
15861871..15864000	7	15861871	15864000		ENSBTAG00000015557	ENSBTAG00000015557	No description	+	gene	overlapping	0	0.020751448	0.031193117	10.610211	33.415787	37.878788
15901533..15910670	7	15901533	15910670		EIF3G	ENSBTAG00000002734	eukaryotic translation initiation factor 3 subunit G [Source:VGNC Symbol;Acc:VGNC:28397]	-	gene	overlapping	0	4.931583E-5	1.5495066E-4	29.070295	41.95402	47.61905
16337080..16346670	7	16337080	16346670		SLC44A2	ENSBTAG00000002628	solute carrier family 44 member 2 [Source:VGNC Symbol;Acc:VGNC:34876]	+	gene	overlapping	0	6.454227E-5	1.9675352E-4	27.19115	51.882088	70.37037
16352536..16370499	7	16352536	16370499		SLC44A2	ENSBTAG00000002628	solute carrier family 44 member 2 [Source:VGNC Symbol;Acc:VGNC:34876]	+	gene	overlapping	0	6.396472E-7	2.9786909E-6	11.62863	10.999932	22.193878
16543592..16556405	7	16543592	16556405		C19orf38	ENSBTAG00000004224	chromosome 19 open reading frame 38 [Source:HGNC Symbol;Acc:HGNC:34073]	+	gene	overlapping	0	2.9978826E-6	1.2290781E-5	24.607641	34.225132	55.654762
16808356..16813899	7	16808356	16813899		SPC24	ENSBTAG00000006185	SPC24, NDC80 kinetochore complex component [Source:VGNC Symbol;Acc:VGNC:35195]	-	gene	overlapping	0	0.0010547132	0.0023994285	17.48227	80.12048	99.21875
16875320..16880247	7	16875320	16880247		DOCK6	ENSBTAG00000009569	dedicator of cytokinesis 6 [Source:VGNC Symbol;Acc:VGNC:28160]	-	gene	overlapping	0	0.0	0.0	35.091038	43.575184	72.7157
16981861..16983161	7	16981861	16983161		CCDC159	ENSBTAG00000032292	coiled-coil domain containing 159 [Source:VGNC Symbol;Acc:VGNC:26863]	+	gene	overlapping	0	9.732087E-6	3.584983E-5	23.49099	24.440405	31.578947
17070535..17088275	7	17070535	17088275		ZNF653	ENSBTAG00000014415	zinc finger protein 653 [Source:VGNC Symbol;Acc:VGNC:37323]	-	gene	overlapping	0	0.0	0.0	22.025728	75.843575	81.852615
17084153..17113468	7	17084153	17113468		ZNF653	ENSBTAG00000014415	zinc finger protein 653 [Source:VGNC Symbol;Acc:VGNC:37323]	-	gene	overlapping	0	0.0	0.0	23.080017	31.432173	39.494682
17239617..17266027	7	17239617	17266027		ENSBTAG00000046336	ENSBTAG00000046336	No description	+	gene	overlapping	0	0.0030106974	0.0059836414	11.015195	20.526485	3.1746032
17579227..17599454	7	17579227	17599454		PEX11G	ENSBTAG00000018894	peroxisomal biogenesis factor 11 gamma [Source:VGNC Symbol;Acc:VGNC:32753]	-	gene	overlapping	0	6.778162E-9	4.4962682E-8	11.991488	30.286348	15.008504
17599492..17610335	7	17599492	17610335		ZNF358	ENSBTAG00000046837	zinc finger protein 358 [Source:VGNC Symbol;Acc:VGNC:37257]	+	gene	overlapping	0	0.02195818	0.032727327	11.878109	81.800285	84.375
17610336..17615881	7	17610336	17615881		ZNF358	ENSBTAG00000046837	zinc finger protein 358 [Source:VGNC Symbol;Acc:VGNC:37257]	+	gene	overlapping	0	8.718476E-6	3.244711E-5	10.544934	22.9264	33.742332
17915632..17932773	7	17915632	17932773		TIMM44	ENSBTAG00000015567	translocase of inner mitochondrial membrane 44 [Source:HGNC Symbol;Acc:HGNC:17316]	-	gene	overlapping	0	0.0010112342	0.0023135608	10.310319	26.821669	13.693694
18267512..18274353	7	18267512	18274353		MARCH2	ENSBTAG00000021036	membrane associated ring-CH-type finger 2 [Source:VGNC Symbol;Acc:VGNC:31238]	+	gene	overlapping	0	0.0	0.0	81.95489	24.952381	100.0
18283203..18299809	7	18283203	18299809		MARCH2	ENSBTAG00000021036	membrane associated ring-CH-type finger 2 [Source:VGNC Symbol;Acc:VGNC:31238]	+	gene	overlapping	0	2.1034185E-4	5.6745793E-4	14.935418	24.86151	32.954544
19806257..19820123	7	19806257	19820123		CATSPERD	ENSBTAG00000001796	cation channel sperm associated auxiliary subunit delta [Source:VGNC Symbol;Acc:VGNC:26797]	-	gene	overlapping	0	2.1285297E-7	1.0977132E-6	20.232237	23.643225	24.378109
19833176..19835136	7	19833176	19835136		LONP1	ENSBTAG00000001795	lon peptidase 1, mitochondrial [Source:VGNC Symbol;Acc:VGNC:30947]	+	gene	overlapping	0	1.4670309E-6	6.376657E-6	10.24723	6.3849206	9.777778
20085910..20101546	7	20085910	20101546		null					Not found	0	0.02010478	0.030367471	13.517705	77.949135	90.32258
20132782..20144512	7	20132782	20144512		null					Not found	0	1.9784717E-7	1.0241764E-6	11.805152	15.29942	20.542635
20179397..20189712	7	20179397	20189712		null					Not found	0	5.512743E-4	0.001348018	10.963754	65.26696	46.083122
20428676..20430807	7	20428676	20430807		null					Not found	0	0.024596296	0.035989527	11.133005	11.005626	12.5
20680007..20687507	7	20680007	20687507		MYDGF	ENSBTAG00000018655	myeloid derived growth factor [Source:VGNC Symbol;Acc:VGNC:31790]	+	gene	overlapping	0	1.0205979E-4	2.962455E-4	20.18754	29.414415	27.083334
20699463..20700038	7	20699463	20700038		TNFAIP8L1	ENSBTAG00000037765	TNF alpha induced protein 8 like 1 [Source:VGNC Symbol;Acc:VGNC:36158]	-	gene	overlapping	0	7.9906304E-11	7.1644096E-10	50.013805	45.34188	92.30769
20787712..20789115	7	20787712	20789115		SEMA6B	ENSBTAG00000031658	semaphorin 6B [Source:VGNC Symbol;Acc:VGNC:34442]	+	gene	overlapping	0	4.6951298E-4	0.0011659629	40.90569	27.798414	73.333336
20830344..20832718	7	20830344	20832718		PLIN4	ENSBTAG00000015690	perilipin 4 [Source:HGNC Symbol;Acc:HGNC:29393]	+	gene	overlapping	0	0.023604423	0.034750536	15.044086	39.444794	44.270832
20949660..20978578	7	20949660	20978578		SH3GL1	ENSBTAG00000006007	SH3 domain containing GRB2 like 1, endophilin A2 [Source:VGNC Symbol;Acc:VGNC:34572]	+	gene	overlapping	0	1.110223E-16	2.30061E-15	15.231989	35.484447	36.931107
21255053..21282537	7	21255053	21282537		EEF2	ENSBTAG00000004258	eukaryotic translation elongation factor 2 [Source:VGNC Symbol;Acc:VGNC:28335]	+	gene	overlapping	0	8.138379E-12	8.419478E-11	13.950748	83.94764	74.1093
21344263..21366278	7	21344263	21366278		ATCAY	ENSBTAG00000018375	ATCAY, caytaxin [Source:VGNC Symbol;Acc:VGNC:26237]	-	gene	overlapping	0	1.8155837E-5	6.2883744E-5	12.128568	25.950073	32.88288
21395862..21415798	7	21395862	21415798		ZFR2	ENSBTAG00000000755	zinc finger RNA binding protein 2 [Source:VGNC Symbol;Acc:VGNC:37172]	+	gene	overlapping	0	2.0076758E-9	1.4696529E-8	15.633229	37.985348	24.669603
21421058..21445313	7	21421058	21445313		MATK	ENSBTAG00000006619	megakaryocyte-associated tyrosine kinase [Source:VGNC Symbol;Acc:VGNC:31263]	+	gene	overlapping	0	4.971342E-10	3.983462E-9	16.564838	36.567562	51.18159
21542825..21568766	7	21542825	21568766		CACTIN	ENSBTAG00000010373	cactin, spliceosome C complex subunit [Source:HGNC Symbol;Acc:HGNC:29938]	+	gene	overlapping	0	6.662027E-8	3.7764332E-7	10.212056	76.89708	79.916664
21600658..21607663	7	21600658	21607663		MFSD12	ENSBTAG00000014979	major facilitator superfamily domain containing 12 [Source:HGNC Symbol;Acc:HGNC:28299]	-	gene	overlapping	0	2.1090674E-4	5.685303E-4	12.852808	33.681423	27.88162
21687887..21696276	7	21687887	21696276		NFIC	ENSBTAG00000008520	nuclear factor I C [Source:VGNC Symbol;Acc:VGNC:32040]	-	gene	overlapping	0	3.867449E-6	1.5440532E-5	29.457651	39.251495	50.0
21829791..21843507	7	21829791	21843507		CELF5	ENSBTAG00000021774	CUGBP Elav-like family member 5 [Source:HGNC Symbol;Acc:HGNC:14058]	-	gene	overlapping	0	3.5842677E-4	9.129036E-4	13.75101	40.735085	40.670498
21843512..21857902	7	21843512	21857902		null					Not found	0	3.6998743E-5	1.1970489E-4	17.8125	80.27451	100.0
21857917..21863363	7	21857917	21863363		null					Not found	0	4.9404925E-14	7.0304645E-13	33.98724	29.778791	11.184211
22532363..22547835	7	22532363	22547835		SPPL2B	ENSBTAG00000004524	signal peptide peptidase like 2B [Source:VGNC Symbol;Acc:VGNC:35235]	-	gene	overlapping	0	0.0	0.0	15.58002	26.156487	31.358885
22686000..22691594	7	22686000	22691594		PLEKHJ1	ENSBTAG00000001647	pleckstrin homology domain containing J1 [Source:VGNC Symbol;Acc:VGNC:33023]	-	gene	overlapping	0	0.0	0.0	21.781525	13.985353	19.158878
22691614..22701210	7	22691614	22701210		SF3A2	ENSBTAG00000025452	splicing factor 3a subunit 2 [Source:VGNC Symbol;Acc:VGNC:34507]	+	gene	overlapping	0	2.0791147E-12	2.3468562E-11	13.331026	79.827484	94.67787
22699210..22713632	7	22699210	22713632		AMH	ENSBTAG00000014955	anti-Mullerian hormone [Source:VGNC Symbol;Acc:VGNC:25864]	+	gene	overlapping	0	1.7881531E-6	7.656019E-6	13.684746	26.747314	16.137566
22746722..22754175	7	22746722	22754175		IZUMO4	ENSBTAG00000025448	IZUMO family member 4 [Source:VGNC Symbol;Acc:VGNC:30357]	-	gene	overlapping	0	1.6984921E-4	4.682863E-4	13.637771	20.70851	20.833334
23623215..23652704	7	23623215	23652704		U6	ENSBTAG00000042517	U6 spliceosomal RNA [Source:RFAM;Acc:RF00026]	-	gene	overlapping	0	0.028007638	0.04022286	15.943044	60.925926	37.7907
24054637..24084705	7	24054637	24084705		FNIP1	ENSBTAG00000025443	folliculin interacting protein 1 [Source:VGNC Symbol;Acc:VGNC:29068]	+	gene	overlapping	0	3.4009736E-6	1.38112955E-5	27.411587	14.52514	47.826088
25124626..25174404	7	25124626	25174404		null					Not found	0	9.144159E-7	4.1263015E-6	34.6899	67.393936	38.636364
26162827..26223526	7	26162827	26223526		ISOC1	ENSBTAG00000000341	isochorismatase domain containing 1 [Source:VGNC Symbol;Acc:VGNC:30301]	-	gene	overlapping	0	4.6105793E-6	1.8101868E-5	10.102587	28.545322	12.244898
26324057..26344098	7	26324057	26344098		SLC27A6	ENSBTAG00000004860	solute carrier family 27 member 6 [Source:VGNC Symbol;Acc:VGNC:34790]	-	gene	overlapping	0	5.590966E-7	2.635631E-6	46.257374	49.742867	93.10345
27997299..27999115	7	27997299	27999115		MEGF10	ENSBTAG00000000329	multiple EGF like domains 10 [Source:VGNC Symbol;Acc:VGNC:31375]	-	gene	overlapping	0	3.907985E-14	5.6431303E-13	77.93594	23.919064	100.0
28046520..28064398	7	28046520	28064398		null					Not found	0	8.026913E-4	0.0018829206	28.729017	58.28283	33.95062
28159502..28167927	7	28159502	28167927		ENSBTAG00000017835	ENSBTAG00000017835	No description	+	gene	overlapping	0	0.0042860955	0.008132318	28.739002	60.153255	25.806452
28167956..28213344	7	28167956	28213344		ENSBTAG00000017835	ENSBTAG00000017835	No description	+	gene	overlapping	0	0.019625874	0.029729212	11.618112	93.271225	85.71429
28221100..28300778	7	28221100	28300778		MARCH3	ENSBTAG00000006797	membrane associated ring-CH-type finger 3 [Source:VGNC Symbol;Acc:VGNC:31239]	+	gene	overlapping	0	3.4924643E-8	2.0921235E-7	20.236126	82.276115	98.93617
28238563..28238987	7	28238563	28238987		MARCH3	ENSBTAG00000006797	membrane associated ring-CH-type finger 3 [Source:VGNC Symbol;Acc:VGNC:31239]	+	gene	overlapping	0	3.404512E-5	1.1115644E-4	36.460556	54.23839	100.0
28300779..28324940	7	28300779	28324940		MARCH3	ENSBTAG00000006797	membrane associated ring-CH-type finger 3 [Source:VGNC Symbol;Acc:VGNC:31239]	+	gene	overlapping	0	4.339894E-6	1.71175E-5	45.039562	59.510868	13.636364
28343327..28354458	7	28343327	28354458		MARCH3	ENSBTAG00000006797	membrane associated ring-CH-type finger 3 [Source:VGNC Symbol;Acc:VGNC:31239]	+	gene	overlapping	0	0.04741837	0.0627397	21.212122	79.01961	100.0
28726464..28769783	7	28726464	28769783		GRAMD2B	ENSBTAG00000014974	GRAM domain containing 2B [Source:VGNC Symbol;Acc:VGNC:29626]	-	gene	overlapping	0	5.0534982E-8	2.9399445E-7	34.42932	33.47856	57.142857
28808087..28841942	7	28808087	28841942		null					Not found	0	0.008923933	0.015252743	20.833334	84.166664	60.526318
29659918..29676056	7	29659918	29676056		null					Not found	0	0.029233707	0.041652262	22.44898	50.541126	76.0
29721013..29774812	7	29721013	29774812		null					Not found	0	6.083215E-4	0.0014743735	34.63891	56.270287	84.210526
30319454..30364464	7	30319454	30364464		ZNF608	ENSBTAG00000016137	zinc finger protein 608 [Source:VGNC Symbol;Acc:VGNC:37311]	+	gene	overlapping	0	0.0015353056	0.00333038	18.14825	50.65552	45.454544
31605798..31760543	7	31605798	31760543		CEP120	ENSBTAG00000013184	centrosomal protein 120 [Source:VGNC Symbol;Acc:VGNC:27191]	+	gene	overlapping	0	2.760495E-4	7.2406256E-4	10.285273	87.243996	92.15686
32318922..32370005	7	32318922	32370005		SNX2	ENSBTAG00000025358	sorting nexin 2 [Source:VGNC Symbol;Acc:VGNC:35100]	-	gene	overlapping	0	0.048954196	0.06443616	12.307693	90.84507	78.0
32370028..32609531	7	32370028	32609531		SNX2	ENSBTAG00000025358	sorting nexin 2 [Source:VGNC Symbol;Acc:VGNC:35100]	-	gene	overlapping	0	1.0556079E-9	8.044905E-9	15.887646	51.65742	45.736435
32786558..32801476	7	32786558	32801476		null					Not found	0	4.8559596E-5	1.5285464E-4	27.965492	96.385544	70.0
32873973..32907273	7	32873973	32907273		null					Not found	0	0.0	0.0	37.680656	49.050774	25.352112
33225398..33404561	7	33225398	33404561		5S_rRNA	ENSBTAG00000044364	5S ribosomal RNA [Source:RFAM;Acc:RF00001]	+	gene	overlapping	0	1.1476979E-5	4.1388328E-5	23.437216	41.12764	59.117645
34721280..34739355	7	34721280	34739355		null					Not found	0	1.8734113E-7	9.754147E-7	50.4884	43.976315	87.5
35609869..35619045	7	35609869	35619045		null					Not found	0	1.5213912E-4	4.2575365E-4	33.14394	29.047619	64.28571
35619046..35645690	7	35619046	35645690		null					Not found	0	0.01803396	0.027668701	19.940475	85.55556	72.72727
35645691..35650682	7	35645691	35650682		null					Not found	0	0.010441756	0.01743852	17.650566	7.7894735	23.076923
35760283..35823598	7	35760283	35823598		HSD17B4	ENSBTAG00000006978	hydroxysteroid 17-beta dehydrogenase 4 [Source:VGNC Symbol;Acc:VGNC:29975]	-	gene	overlapping	0	6.149567E-4	0.0014883515	19.456284	44.67343	60.76389
35870862..35911122	7	35870862	35911122		null					Not found	0	0.018187542	0.027839398	12.300201	85.606064	97.674416
35911464..35930565	7	35911464	35930565		null					Not found	0	2.61944E-4	6.8970205E-4	38.6079	63.839287	95.652176
35951562..35998976	7	35951562	35998976		DMXL1	ENSBTAG00000006748	Dmx like 1 [Source:VGNC Symbol;Acc:VGNC:28117]	-	gene	overlapping	0	8.548717E-15	1.335664E-13	31.630518	42.712265	19.266054
35999201..36096234	7	35999201	36096234		DMXL1	ENSBTAG00000006748	Dmx like 1 [Source:VGNC Symbol;Acc:VGNC:28117]	-	gene	overlapping	0	0.0034616946	0.0067665325	12.605042	89.739586	100.0
36096433..36212397	7	36096433	36212397		DMXL1	ENSBTAG00000006748	Dmx like 1 [Source:VGNC Symbol;Acc:VGNC:28117]	-	gene	overlapping	0	4.8013815E-12	5.1944282E-11	13.306613	31.657476	17.307692
36757116..36789426	7	36757116	36789426		null					Not found	0	0.0036793826	0.007123027	25.964912	73.57456	52.941177
38602057..38613541	7	38602057	38613541		null					Not found	0	0.0026004722	0.005263098	35.610767	31.794117	61.53846
38874836..38879954	7	38874836	38879954		null					Not found	0	1.2873036E-12	1.5093359E-11	43.77252	45.113636	10.457517
39112621..39141343	7	39112621	39141343		COMMD10	ENSBTAG00000019071	COMM domain containing 10 [Source:VGNC Symbol;Acc:VGNC:27582]	-	gene	overlapping	0	0.04478771	0.059731457	10.628322	25.362318	28.333334
39207444..39277925	7	39207444	39277925		NOP16	ENSBTAG00000010734	NOP16 nucleolar protein [Source:VGNC Symbol;Acc:VGNC:32166]	-	gene	overlapping	0	8.884227E-11	7.9448387E-10	15.610175	27.824404	32.90698
39484034..39502102	7	39484034	39502102		null					Not found	0	0.0015867616	0.0034319437	11.185111	23.710821	11.231884
39632443..39673475	7	39632443	39673475		null					Not found	0	0.0	0.0	38.907555	69.339554	90.08264
40308572..40315293	7	40308572	40315293		PRR7	ENSBTAG00000011398	proline rich 7, synaptic [Source:VGNC Symbol;Acc:VGNC:33402]	+	gene	overlapping	0	0.0	0.0	16.453234	14.817236	1.0903426
40403541..40425917	7	40403541	40425917		FAM193B	ENSBTAG00000015192	family with sequence similarity 193 member B [Source:VGNC Symbol;Acc:VGNC:28774]	-	gene	overlapping	0	0.0049906676	0.009283217	12.461827	39.286705	34.444443
41030182..41040003	7	41030182	41040003		null					Not found	0	0.022416862	0.03326639	15.762951	65.811966	56.349205
41796314..41934356	7	41796314	41934356		ENSBTAG00000004815	ENSBTAG00000004815	No description	-	gene	overlapping	0	8.351058E-8	4.6531198E-7	19.939707	31.077587	40.593433
44714704..44716833	7	44714704	44716833		C2CD4C	ENSBTAG00000047560	C2 calcium dependent domain containing 4C [Source:VGNC Symbol;Acc:VGNC:26634]	-	gene	overlapping	0	0.021456426	0.032112073	10.4995575	80.71429	91.59903
44792256..44805484	7	44792256	44805484		CDC34	ENSBTAG00000002098	cell division cycle 34 [Source:VGNC Symbol;Acc:VGNC:27066]	+	gene	overlapping	0	5.638502E-10	4.4814E-9	20.676039	73.01234	88.07692
44805510..44818110	7	44805510	44818110		BSG	ENSBTAG00000016648	No description	+	gene	overlapping	0	5.867225E-7	2.7601711E-6	18.45564	24.235857	12.5
45290489..45290951	7	45290489	45290951		CBARP	ENSBTAG00000025233	CACN beta subunit associated regulatory protein [Source:VGNC Symbol;Acc:VGNC:26806]	-	gene	overlapping	0	5.005115E-4	0.0012353394	22.390892	36.152035	18.181818
45420605..45427934	7	45420605	45427934		MUM1	ENSBTAG00000030839	PWWP domain-containing protein MUM1 [Source:UniProtKB/Swiss-Prot;Acc:Q08DK9]	+	gene	overlapping	0	4.1505688E-12	4.511688E-11	37.5726	19.17218	46.258503
45781723..45839206	7	45781723	45839206		REXO1	ENSBTAG00000020232	RNA exonuclease 1 homolog [Source:HGNC Symbol;Acc:HGNC:24616]	-	gene	overlapping	0	0.0	0.0	13.517952	19.983326	27.022785
46954578..46976798	7	46954578	46976798		null					Not found	0	0.0011162827	0.0025200834	19.776457	41.140163	59.836067
47049893..47057411	7	47049893	47057411		null					Not found	0	0.018286262	0.027965546	19.55022	57.435898	39.24731
47169694..47175519	7	47169694	47175519		null					Not found	0	0.026641807	0.038531486	36.20438	49.018265	20.0
47522466..47570303	7	47522466	47570303		CDKL3	ENSBTAG00000010979	cyclin dependent kinase like 3 [Source:VGNC Symbol;Acc:VGNC:27140]	-	gene	overlapping	0	1.8728984E-7	9.754147E-7	17.627726	24.344707	41.223404
47705840..47709002	7	47705840	47709002		null					Not found	0	0.011536523	0.018971233	14.867172	20.820107	12.162162
47961036..47975609	7	47961036	47975609		TXNDC15	ENSBTAG00000014744	thioredoxin domain containing 15 [Source:VGNC Symbol;Acc:VGNC:36536]	+	gene	upstream	1891	0.03131813	0.044081893	16.206879	47.63969	18.60465
48631682..48676267	7	48631682	48676267		ENSBTAG00000045719	ENSBTAG00000045719	No description	+	gene	overlapping	0	4.459473E-8	2.6214477E-7	13.774539	83.63405	86.68224
48799150..48826599	7	48799150	48826599		null					Not found	0	1.0735484E-5	3.9125764E-5	14.126462	90.307785	79.55556
48889802..48976733	7	48889802	48976733		SLC25A48	ENSBTAG00000018287	solute carrier family 25 member 48 [Source:VGNC Symbol;Acc:VGNC:34773]	+	gene	overlapping	0	2.1985747E-12	2.472135E-11	20.39301	41.11316	23.988672
49061102..49065713	7	49061102	49065713		TGFBI	ENSBTAG00000009513	transforming growth factor-beta-induced protein ig-h3 precursor [Source:RefSeq peptide;Acc:NP_001192331]	+	gene	overlapping	0	1.4695345E-10	1.2678663E-9	46.601818	50.953613	85.29412
49449920..49463840	7	49449920	49463840		null					Not found	0	0.025807722	0.03753502	24.788647	59.654472	76.190475
50959764..50980026	7	50959764	50980026		PKD2L2	ENSBTAG00000007785	polycystin 2 like 2, transient receptor potential cation channel [Source:VGNC Symbol;Acc:VGNC:32937]	+	gene	overlapping	0	1.1349312E-5	4.103581E-5	37.22692	35.416668	59.72222
51063827..51099811	7	51063827	51099811		FAM13B	ENSBTAG00000020041	family with sequence similarity 13 member B [Source:HGNC Symbol;Acc:HGNC:1335]	-	gene	overlapping	0	0.027397195	0.039478436	15.342329	33.396225	37.5
51179810..51218441	7	51179810	51218441		NME5	ENSBTAG00000008752	NME/NM23 family member 5 [Source:VGNC Symbol;Acc:VGNC:32127]	-	gene	overlapping	0	1.4582346E-8	9.226966E-8	42.62285	45.121952	66.666664
51233620..51270459	7	51233620	51270459		CDC23	ENSBTAG00000008759	Cell division cycle protein 23 homolog [Source:UniProtKB/Swiss-Prot;Acc:A1A4R8]	-	gene	overlapping	0	3.233826E-7	1.6003472E-6	22.75513	37.024326	12.457912
51323552..51354239	7	51323552	51354239		CDC25C	ENSBTAG00000005293	cell division cycle 25C [Source:VGNC Symbol;Acc:VGNC:27064]	-	gene	overlapping	0	0.043617103	0.058420174	10.424894	21.25	4.5454545
51459784..51495859	7	51459784	51495859		ETF1	ENSBTAG00000011415	eukaryotic translation termination factor 1 [Source:VGNC Symbol;Acc:VGNC:28617]	-	gene	overlapping	0	0.016981035	0.026339423	11.128246	87.165535	98.91304
51496106..51526147	7	51496106	51526147		ETF1	ENSBTAG00000011415	eukaryotic translation termination factor 1 [Source:VGNC Symbol;Acc:VGNC:28617]	-	gene	overlapping	0	3.6812184E-4	9.3412795E-4	14.472316	20.985916	28.571428
52350682..52440996	7	52350682	52440996		ECSCR	ENSBTAG00000030518	Endothelial cell-specific chemotaxis regulator [Source:UniProtKB/Swiss-Prot;Acc:Q2KIX5]	-	gene	overlapping	0	3.0947933E-10	2.5513447E-9	15.172723	28.998035	37.72109
52498804..52500131	7	52498804	52500131		null					Not found	0	1.4559337E-4	4.089373E-4	39.011654	64.70046	26.666666
52525434..52542425	7	52525434	52542425		null					Not found	0	1.613274E-8	1.0142481E-7	19.227585	32.356083	45.39007
52614609..52669086	7	52614609	52669086		PSD2	ENSBTAG00000000238	pleckstrin and Sec7 domain containing 2 [Source:VGNC Symbol;Acc:VGNC:33432]	+	gene	downstream	725	4.6557754E-5	1.4722897E-4	21.043577	59.347935	45.714287
52906412..52983521	7	52906412	52983521		U6	ENSBTAG00000042790	U6 spliceosomal RNA [Source:RFAM;Acc:RF00026]	+	gene	overlapping	0	0.0	0.0	19.475502	28.672731	34.60249
52978131..53019534	7	52978131	53019534		PURA	ENSBTAG00000008881	purine rich element binding protein A [Source:VGNC Symbol;Acc:VGNC:33572]	+	gene	overlapping	0	9.992007E-16	1.7663705E-14	18.756298	68.978165	75.48963
53415160..53430725	7	53415160	53430725		APBB3	ENSBTAG00000001450	amyloid beta precursor protein binding family B member 3 [Source:HGNC Symbol;Acc:HGNC:20708]	-	gene	overlapping	0	5.2784253E-6	2.0489371E-5	26.005447	60.44088	68.85246
53420676..53424949	7	53420676	53424949		APBB3	ENSBTAG00000001450	amyloid beta precursor protein binding family B member 3 [Source:HGNC Symbol;Acc:HGNC:20708]	-	gene	overlapping	0	5.384232E-4	0.0013198872	27.722118	29.380686	44.0
53694496..53783425	7	53694496	53783425		PCDHA13	ENSBTAG00000030227	protocadherin alpha 13 [Source:HGNC Symbol;Acc:HGNC:8667]	+	gene	overlapping	0	8.610986E-7	3.9114407E-6	18.581142	54.87517	54.411766
53973589..54094707	7	53973589	54094707		PCDHB7	ENSBTAG00000046262	protocadherin beta 7 [Source:HGNC Symbol;Acc:HGNC:8692]	+	gene	overlapping	0	0.0	0.0	14.243481	30.363491	19.632479
54355142..54360191	7	54355142	54360191		FCHSD1	ENSBTAG00000030499	FCH and double SH3 domains protein 1 [Source:RefSeq peptide;Acc:NP_001193178]	-	gene	overlapping	0	1.7662805E-5	6.143468E-5	13.121894	17.886473	14.260564
54373448..54379303	7	54373448	54379303		FCHSD1	ENSBTAG00000030499	FCH and double SH3 domains protein 1 [Source:RefSeq peptide;Acc:NP_001193178]	-	gene	overlapping	0	0.011715286	0.019205341	13.096913	36.9162	17.708334
54542681..54621423	7	54542681	54621423		null					Not found	0	1.5803998E-8	9.9540514E-8	12.770407	41.594448	33.113457
54700852..54717632	7	54700852	54717632		PCDH12	ENSBTAG00000008437	protocadherin 12 [Source:VGNC Symbol;Acc:VGNC:32616]	-	gene	overlapping	0	4.216186E-4	0.001053509	16.367016	36.218132	32.55814
54758798..54776840	7	54758798	54776840		GNPDA1	ENSBTAG00000007865	glucosamine-6-phosphate deaminase 1 [Source:VGNC Symbol;Acc:VGNC:29476]	-	gene	overlapping	0	8.6364325E-4	0.002009406	13.507386	31.77388	22.115385
54824438..55049156	7	54824438	55049156		ENSBTAG00000018503	ENSBTAG00000018503	No description	+	gene	overlapping	0	1.9642051E-5	6.7599016E-5	11.953881	34.263153	31.21547
56194598..56215576	7	56194598	56215576		null					Not found	0	1.5860184E-6	6.8332283E-6	36.6028	57.242065	94.44444
57233141..57462126	7	57233141	57462126		ENSBTAG00000010283	ENSBTAG00000010283	No description	-	gene	overlapping	0	5.410454E-7	2.5558058E-6	15.567821	77.96168	87.03328
57608676..57656378	7	57608676	57656378		null					Not found	0	5.278656E-6	2.0489371E-5	27.047821	63.79917	97.11539
58601233..58627961	7	58601233	58627961		5S_rRNA	ENSBTAG00000047480	5S ribosomal RNA [Source:RFAM;Acc:RF00001]	+	gene	downstream	1342	0.031117572	0.043853592	23.232323	76.29108	100.0
59276773..59349936	7	59276773	59349936		PLAC8L1	ENSBTAG00000044067	PLAC8 like 1 [Source:VGNC Symbol;Acc:VGNC:32969]	-	gene	overlapping	0	0.02900593	0.0413793	11.063829	88.520836	100.0
59542306..59553178	7	59542306	59553178		null					Not found	0	0.015738126	0.024633352	13.675214	95.51724	73.52941
59639968..59682310	7	59639968	59682310		TCERG1	ENSBTAG00000003259	transcription elongation regulator 1 [Source:VGNC Symbol;Acc:VGNC:35685]	+	gene	overlapping	0	0.021783862	0.032503184	15.454545	94.51219	80.0
61625205..61662798	7	61625205	61662798		ENSBTAG00000033759	ENSBTAG00000033759	No description	-	gene	overlapping	0	0.020653462	0.031052629	31.639345	50.42293	80.0
61662957..61867869	7	61662957	61867869		ENSBTAG00000033759	ENSBTAG00000033759	No description	-	gene	overlapping	0	1.7838563E-8	1.11535726E-7	21.377447	76.54762	90.647484
62496104..62514503	7	62496104	62514503		ABLIM3	ENSBTAG00000004896	actin binding LIM protein family member 3 [Source:VGNC Symbol;Acc:VGNC:25509]	+	gene	overlapping	0	0.037582982	0.051484257	13.78257	29.800737	40.217392
62789929..62795762	7	62789929	62795762		null					Not found	0	0.0049363156	0.009195598	19.91688	62.195293	41.47287
62847960..62884910	7	62847960	62884910		CSNK1A1	ENSBTAG00000005326	Casein kinase I isoform alpha [Source:UniProtKB/Swiss-Prot;Acc:P67827]	-	gene	overlapping	0	4.7255784E-5	1.4895562E-4	23.710318	93.07229	76.0
62884911..62940599	7	62884911	62940599		CSNK1A1	ENSBTAG00000005326	Casein kinase I isoform alpha [Source:UniProtKB/Swiss-Prot;Acc:P67827]	-	gene	overlapping	0	1.2903113E-4	3.6677354E-4	12.378232	33.441685	39.398148
62986477..63007662	7	62986477	63007662		null					Not found	0	4.1792367E-4	0.0010454189	19.912445	86.61387	64.0625
63051859..63067157	7	63051859	63067157		bta-mir-378-1	ENSBTAG00000029811	bta-mir-378-1 [Source:miRBase;Acc:MI0009819]	+	gene	downstream	144	1.110223E-16	2.30061E-15	14.5434265	15.868783	16.855116
63084563..63098413	7	63084563	63098413		null					Not found	0	0.0136466045	0.02184412	27.878788	71.34146	54.545456
63308802..63330260	7	63308802	63330260		HMGXB3	ENSBTAG00000012768	HMG-box containing 3 [Source:VGNC Symbol;Acc:VGNC:29882]	+	gene	overlapping	0	0.0039104046	0.007498313	12.571559	23.154547	29.824562
63431638..63461833	7	63431638	63461833		null					Not found	0	9.614531E-13	1.14291285E-11	17.892265	40.259163	30.598959
63471513..63496185	7	63471513	63496185		ENSBTAG00000012014	ENSBTAG00000012014	No description	+	gene	overlapping	0	0.007912441	0.013767487	11.261077	44.310997	48.59694
63564019..63586804	7	63564019	63586804		SLC6A7	ENSBTAG00000000910	solute carrier family 6 member 7 [Source:VGNC Symbol;Acc:VGNC:34923]	+	gene	overlapping	0	2.7114433E-5	9.0018344E-5	12.797804	37.30884	21.114943
63785174..63792328	7	63785174	63792328		null					Not found	0	1.1022611E-5	4.002334E-5	28.3813	83.963486	66.666664
63797667..63804779	7	63797667	63804779		null					Not found	0	0.013720619	0.02194723	11.115517	85.06577	90.15151
64045095..64071000	7	64045095	64071000		MYOZ3	ENSBTAG00000025136	myozenin 3 [Source:VGNC Symbol;Acc:VGNC:31842]	+	gene	overlapping	0	0.0012020958	0.0026857248	25.077042	43.65949	66.666664
64084377..64117149	7	64084377	64117149		DCTN4	ENSBTAG00000015625	dynactin subunit 4 [Source:VGNC Symbol;Acc:VGNC:27931]	-	gene	overlapping	0	1.2435155E-5	4.451604E-5	33.112988	46.082836	58.974358
64150596..64167101	7	64150596	64167101		SMIM3	ENSBTAG00000010487	small integral membrane protein 3 [Source:VGNC Symbol;Acc:VGNC:35021]	+	gene	overlapping	0	0.01074972	0.01789738	25.063938	39.490196	7.6923075
64400936..64434891	7	64400936	64434891		ANXA6	ENSBTAG00000014809	annexin A6 [Source:VGNC Symbol;Acc:VGNC:25968]	-	gene	overlapping	0	2.9073739E-8	1.7616324E-7	17.3352	31.123596	13.011696
64801262..64814872	7	64801262	64814872		null					Not found	0	0.001501437	0.0032631042	15.925395	38.320107	51.086956
65525919..65542958	7	65525919	65542958		null					Not found	0	2.1371894E-4	5.750876E-4	27.217916	70.6875	65.196075
66412885..66448131	7	66412885	66448131		null					Not found	0	0.017311484	0.026773056	27.969349	69.04762	40.0
67208983..67221307	7	67208983	67221307		null					Not found	0	3.110779E-5	1.0218789E-4	27.574612	60.455025	40.625
67308003..67321545	7	67308003	67321545		FAM114A2	ENSBTAG00000017078	family with sequence similarity 114 member A2 [Source:HGNC Symbol;Acc:HGNC:1333]	-	gene	overlapping	0	4.468986E-6	1.7586217E-5	36.59656	45.64394	47.61905
67961195..67980362	7	67961195	67980362		null					Not found	0	0.001661607	0.003574957	12.6470585	85.58552	100.0
70181068..70229827	7	70181068	70229827		MGC137099	ENSBTAG00000030297	No description	+	gene	overlapping	0	0.017979894	0.027611945	16.46364	57.270695	74.69136
70279625..70328252	7	70279625	70328252		TIMD4	ENSBTAG00000013185	No description	-	gene	overlapping	0	0.040581487	0.055013176	14.077025	56.12554	63.04348
70328258..70388004	7	70328258	70388004		TIMD4	ENSBTAG00000013185	No description	-	gene	overlapping	0	0.002133968	0.0044421507	10.2792635	94.1114	87.59259
71024514..71035695	7	71024514	71035695		CYFIP2	ENSBTAG00000008916	cytoplasmic FMR1-interacting protein 2 [Source:RefSeq peptide;Acc:NP_001192779]	+	gene	overlapping	0	0.016782189	0.026073381	11.482275	82.48512	94.871796
71142330..71145887	7	71142330	71145887		NIPAL4	ENSBTAG00000020213	NIPA like domain containing 4 [Source:VGNC Symbol;Acc:VGNC:32084]	+	gene	overlapping	0	0.0065829004	0.011779836	16.123188	79.11523	63.84181
71241447..71256021	7	71241447	71256021		ADAM19	ENSBTAG00000003836	ADAM metallopeptidase domain 19 [Source:VGNC Symbol;Acc:VGNC:25608]	-	gene	overlapping	0	0.025434438	0.037062846	11.646314	36.911766	31.060606
71371263..71409671	7	71371263	71409671		LSM11	ENSBTAG00000010363	LSM11, U7 small nuclear RNA associated [Source:HGNC Symbol;Acc:HGNC:30860]	+	gene	overlapping	0	7.0573114E-6	2.6596757E-5	23.952871	86.946205	80.85107
72831233..72838310	7	72831233	72838310		null					Not found	0	0.009067572	0.015463569	11.527355	23.221014	11.805555
72941969..72966961	7	72941969	72966961		UBLCP1	ENSBTAG00000009103	ubiquitin like domain containing CTD phosphatase 1 [Source:VGNC Symbol;Acc:VGNC:36609]	+	gene	overlapping	0	1.5359036E-10	1.3218021E-9	29.689913	22.865854	44.444443
73527207..73559758	7	73527207	73559758		null					Not found	0	0.041688383	0.056276444	16.304348	72.37443	73.07692
73708731..73725040	7	73708731	73725040		TTC1	ENSBTAG00000010321	tetratricopeptide repeat domain 1 [Source:VGNC Symbol;Acc:VGNC:36453]	+	gene	overlapping	0	0.010746394	0.01789738	22.954823	45.726498	20.987654
73969398..73985955	7	73969398	73985955		null					Not found	0	0.0019545981	0.0041187676	13.178572	90.18996	76.92308
74066738..74123131	7	74066738	74123131		ZBED8	ENSBTAG00000030282	zinc finger BED-type containing 8 [Source:VGNC Symbol;Acc:VGNC:37055]	-	gene	overlapping	0	1.5463898E-5	5.4337543E-5	16.631447	36.17825	40.075756
74642905..74720917	7	74642905	74720917		null					Not found	0	0.028102376	0.040325146	11.438833	91.29293	77.95139
75388837..75400422	7	75388837	75400422		GABRB2	ENSBTAG00000018585	gamma-aminobutyric acid receptor subunit beta-2 precursor [Source:RefSeq peptide;Acc:NP_001179689]	-	gene	overlapping	0	0.023588791	0.034742437	10.911555	47.42777	51.666668
77176017..77231567	7	77176017	77231567		null					Not found	0	0.0017589461	0.0037526009	13.728187	88.168724	75.0
77310710..77384331	7	77310710	77384331		MAT2B	ENSBTAG00000012350	methionine adenosyltransferase 2B [Source:VGNC Symbol;Acc:VGNC:31262]	+	gene	overlapping	0	2.5517588E-11	2.482626E-10	22.782104	41.527683	37.301586
77384359..77448490	7	77384359	77448490		null					Not found	0	0.01276109	0.02064347	11.409797	78.04622	93.05556
77517830..77537065	7	77517830	77537065		null					Not found	0	0.0099755	0.016770087	38.392857	39.156628	72.72727
78198537..78234607	7	78198537	78234607		null					Not found	0	0.027897405	0.040089734	24.880953	57.291668	83.333336
79447337..79494343	7	79447337	79494343		ENSBTAG00000047131	ENSBTAG00000047131	No description	+	gene	overlapping	0	0.033551943	0.04674645	19.14033	61.603374	79.166664
80516422..80550303	7	80516422	80550303		null					Not found	0	0.04518201	0.060198795	21.322313	66.01732	77.27273
82590773..82596270	7	82590773	82596270		TENM2	ENSBTAG00000025071	teneurin transmembrane protein 2 [Source:VGNC Symbol;Acc:VGNC:35742]	+	gene	upstream	1505	0.0011949901	0.0026724606	24.95752	31.50685	6.6666665
82655035..82659826	7	82655035	82659826		null					Not found	0	0.015413527	0.024203613	22.575758	33.636364	41.666668
82928070..82953358	7	82928070	82953358		FAM151B	ENSBTAG00000007632	family with sequence similarity 151 member B [Source:VGNC Symbol;Acc:VGNC:28734]	+	gene	overlapping	0	0.01051671	0.017555151	14.94382	94.7191	78.947365
82985375..83001494	7	82985375	83001494		null					Not found	0	9.831073E-4	0.0022559827	24.49923	84.81013	71.666664
83534617..83566549	7	83534617	83566549		RASGRF2	ENSBTAG00000030259	Ras protein specific guanine nucleotide releasing factor 2 [Source:VGNC Symbol;Acc:VGNC:33746]	+	gene	overlapping	0	1.1651101E-5	4.197211E-5	19.104177	43.699345	20.547945
85059477..85075892	7	85059477	85075892		null					Not found	0	0.0029678517	0.005912429	26.459719	68.0625	37.820515
85262716..85279686	7	85262716	85279686		TMEM167A	ENSBTAG00000039591	transmembrane protein 167A [Source:VGNC Symbol;Acc:VGNC:35991]	-	gene	overlapping	0	1.5576697E-4	4.3378226E-4	18.729097	26.31579	5.871212
85603451..85741384	7	85603451	85741384		VCAN	ENSBTAG00000014906	versican [Source:VGNC Symbol;Acc:VGNC:36778]	+	gene	overlapping	0	2.0833128E-5	7.119802E-5	10.789451	29.568394	33.689457
85898257..85919587	7	85898257	85919587		HAPLN1	ENSBTAG00000012411	hyaluronan and proteoglycan link protein 1 [Source:VGNC Symbol;Acc:VGNC:29749]	-	gene	overlapping	0	1.0980997E-7	5.9776715E-7	60.47619	89.27203	30.0
86638993..86639923	7	86638993	86639923		EDIL3	ENSBTAG00000044033	EGF like repeats and discoidin domains 3 [Source:VGNC Symbol;Acc:VGNC:28326]	-	gene	downstream	25	6.600975E-11	6.0207567E-10	65.52322	73.72659	3.8461537
88148116..88199887	7	88148116	88199887		null					Not found	0	4.7130172E-5	1.4869634E-4	44.201633	46.25	72.22222
89005024..89028369	7	89005024	89028369		null					Not found	0	1.0914911E-5	3.9674287E-5	47.546417	38.68313	77.77778
89308646..89393703	7	89308646	89393703		RASA1	ENSBTAG00000009565	RAS p21 protein activator 1 [Source:VGNC Symbol;Acc:VGNC:33735]	+	gene	overlapping	0	0.042215865	0.0568654	10.978805	86.86709	81.94444
90166568..90177589	7	90166568	90177589		TMEM161B	ENSBTAG00000008484	transmembrane protein 161B [Source:VGNC Symbol;Acc:VGNC:35987]	-	gene	overlapping	0	9.391984E-4	0.0021660936	17.994505	24.548193	2.2727273
90789934..90804943	7	90789934	90804943		null					Not found	0	0.008616139	0.014774526	13.251454	96.28378	71.666664
90819468..90946657	7	90819468	90946657		null					Not found	0	0.006411714	0.011512551	11.305502	35.167274	28.217821
93249858..93264357	7	93249858	93264357		ARRDC3	ENSBTAG00000007116	arrestin domain containing 3 [Source:VGNC Symbol;Acc:VGNC:26173]	-	gene	overlapping	0	0.020542739	0.030901814	14.341737	28.085249	14.583333
94522355..94560569	7	94522355	94560569		null					Not found	0	0.0026667512	0.0053781965	44.859814	60.042736	100.0
94869299..94931528	7	94869299	94931528		null					Not found	0	0.04156599	0.05615543	16.695028	60.875534	71.42857
95182316..95254910	7	95182316	95254910		null					Not found	0	5.4030348E-5	1.682225E-4	10.584139	94.05606	82.065216
95527445..95548403	7	95527445	95548403		null					Not found	0	0.0079555055	0.013831891	14.416521	29.117647	32.83582
97148704..97165819	7	97148704	97165819		FAM81B	ENSBTAG00000019287	family with sequence similarity 81 member B [Source:VGNC Symbol;Acc:VGNC:28831]	+	gene	overlapping	0	5.784846E-5	1.7857003E-4	50.340908	34.634552	79.166664
97681534..97694651	7	97681534	97694651		null					Not found	0	0.0	0.0	25.16914	12.586109	34.41358
98908192..98921187	7	98908192	98921187		null					Not found	0	7.556277E-5	2.2751756E-4	40.652172	32.432434	61.363636
99015554..99035055	7	99015554	99035055		RIOK2	ENSBTAG00000011763	RIO kinase 2 [Source:HGNC Symbol;Acc:HGNC:18999]	-	gene	overlapping	0	0.031620342	0.04442522	15.994832	87.38095	73.73737
100459688..100476706	7	100459688	100476706		U3	ENSBTAG00000036587	Small nucleolar RNA U3 [Source:RFAM;Acc:RF00012]	+	gene	overlapping	0	0.009765146	0.016477033	22.463768	56.034485	81.25
100679872..100718942	7	100679872	100718942		null					Not found	0	2.8423214E-4	7.443865E-4	22.280334	48.207546	28.571428
103182142..103222912	7	103182142	103222912		null					Not found	0	0.035014026	0.048473887	15.852352	63.494625	48.333332
103897648..103938446	7	103897648	103938446		SLCO6A1	ENSBTAG00000030210	solute carrier organic anion transporter family member 6A1 [Source:VGNC Symbol;Acc:VGNC:34957]	-	gene	overlapping	0	1.2573681E-4	3.583003E-4	53.937946	54.70934	100.0
104310087..104338119	7	104310087	104338119		PAM	ENSBTAG00000012387	peptidylglycine alpha-amidating monooxygenase [Source:VGNC Symbol;Acc:VGNC:32561]	+	gene	overlapping	0	4.865769E-5	1.5309316E-4	27.123398	63.276836	33.333332
104559177..104576628	7	104559177	104576628		GIN1	ENSBTAG00000021471	Gypsy retrotransposon integrase-like protein 1 [Source:UniProtKB/Swiss-Prot;Acc:A4FUB7]	-	gene	overlapping	0	0.005817935	0.010601627	10.661824	13.343882	21.818182
104687168..104718074	7	104687168	104718074		C7H5orf30	ENSBTAG00000045941	UNC119-binding protein C5orf30 homolog [Source:UniProtKB/Swiss-Prot;Acc:Q3ZBS1]	+	gene	overlapping	0	0.0019161081	0.004051352	22.958214	88.87452	92.59259
104892915..105051846	7	104892915	105051846		ENSBTAG00000027727	ENSBTAG00000027727	No description	-	gene	overlapping	0	9.913149E-6	3.6458066E-5	10.462087	32.19334	24.195623
105487041..105537483	7	105487041	105537483		null					Not found	0	0.027795346	0.039984956	15.022913	90.38095	75.0
109052515..109069317	7	109052515	109069317		EFNA5	ENSBTAG00000016515	ephrin A5 [Source:VGNC Symbol;Acc:VGNC:28358]	-	gene	overlapping	0	2.1538327E-14	3.1976489E-13	40.866993	79.418236	49.074074
109059382..109062953	7	109059382	109062953		EFNA5	ENSBTAG00000016515	ephrin A5 [Source:VGNC Symbol;Acc:VGNC:28358]	-	gene	overlapping	0	4.5285344E-9	3.1061216E-8	49.399586	60.31746	15.5172415
109081904..109089902	7	109081904	109089902		EFNA5	ENSBTAG00000016515	ephrin A5 [Source:VGNC Symbol;Acc:VGNC:28358]	-	gene	overlapping	0	0.042279378	0.056939773	15.227021	93.29269	78.57143
109107061..109125882	7	109107061	109125882		EFNA5	ENSBTAG00000016515	ephrin A5 [Source:VGNC Symbol;Acc:VGNC:28358]	-	gene	overlapping	0	0.045821287	0.06081428	14.666912	49.765743	61.95652
109555592..109567391	7	109555592	109567391		null					Not found	0	7.514494E-5	2.2645832E-4	22.154642	43.8856	62.9717
110105289..110131249	7	110105289	110131249		bta-mir-2465	ENSBTAG00000045264	bta-mir-2465 [Source:miRBase;Acc:MI0011525]	-	gene	overlapping	0	7.9416105E-4	0.001864824	11.118042	25.150614	13.793103
110212679..110327955	7	110212679	110327955		null					Not found	0	6.5728095E-6	2.4949031E-5	15.329917	44.491978	31.818182
111642736..111651345	7	111642736	111651345		null					Not found	0	2.6210917E-6	1.0922277E-5	46.86435	44.209038	86.666664
111758542..111766611	7	111758542	111766611		null					Not found	0	3.0444816E-8	1.8391768E-7	29.987429	58.52881	80.10753
111889610..111893187	7	111889610	111893187		null					Not found	0	5.047207E-4	0.0012452804	26.76534	55.333332	94.117645
111941439..111946347	7	111941439	111946347		null					Not found	0	0.01249068	0.020296985	25.455988	61.553032	37.2549
112411123..112626951	7	112411123	112626951		null					Not found	0	1.70064E-5	5.9392514E-5	13.163843	43.19854	51.657894
667702..685880	8	667702	685880		PALLD	ENSBTAG00000001081	palladin, cytoskeletal associated protein [Source:VGNC Symbol;Acc:VGNC:32557]	+	gene	overlapping	0	0.0	0.0	37.442394	25.877552	50.747665
962797..1017483	8	962797	1017483		CBR4	ENSBTAG00000022013	carbonyl reductase 4 [Source:VGNC Symbol;Acc:VGNC:26815]	-	gene	overlapping	0	7.557399E-12	7.865888E-11	14.827795	36.008648	22.430243
1451227..1455000	8	1451227	1455000		CLCN3	ENSBTAG00000020130	chloride voltage-gated channel 3 [Source:VGNC Symbol;Acc:VGNC:27397]	+	gene	overlapping	0	0.0027320725	0.0054986165	13.31058	18.979591	0.0
1520330..1564801	8	1520330	1564801		HPF1	ENSBTAG00000020132	Histone PARylation factor 1 [Source:UniProtKB/Swiss-Prot;Acc:A2VDY4]	-	gene	overlapping	0	3.0010439E-12	3.3040386E-11	11.426739	29.831196	13.524492
1812062..1842487	8	1812062	1842487		AADAT	ENSBTAG00000010326	aminoadipate aminotransferase [Source:VGNC Symbol;Acc:VGNC:25440]	-	gene	overlapping	0	0.006384735	0.011470115	12.649901	35.826992	34.42623
2288635..2306237	8	2288635	2306237		null					Not found	0	8.1955375E-5	2.4493766E-4	34.6559	38.63304	60.0
5115811..5124257	8	5115811	5124257		GALNTL6	ENSBTAG00000035007	polypeptide N- acetylgalactosaminyltransferase like 6 [Source:VGNC Symbol;Acc:VGNC:29238]	+	gene	overlapping	0	0.0037739475	0.0072732526	33.938293	72.8125	29.411764
5289469..5294570	8	5289469	5294570		GALNTL6	ENSBTAG00000035007	polypeptide N- acetylgalactosaminyltransferase like 6 [Source:VGNC Symbol;Acc:VGNC:29238]	+	gene	overlapping	0	3.0126826E-5	9.9155426E-5	29.870672	51.004017	19.767443
5393483..5443296	8	5393483	5443296		null					Not found	0	2.4799198E-7	1.2656079E-6	20.422016	25.012335	36.283184
5472795..5490590	8	5472795	5490590		null					Not found	0	2.8402366E-7	1.4271928E-6	31.833652	57.103447	33.653847
6481906..7355329	8	6481906	7355329		U1	ENSBTAG00000034948	U1 spliceosomal RNA [Source:RFAM;Acc:RF00003]	-	gene	overlapping	0	7.364509E-11	6.6464695E-10	10.6511965	32.5972	37.871773
7402238..7408653	8	7402238	7408653		null					Not found	0	2.7394702E-4	7.1909785E-4	15.289681	27.181889	26.086956
7436192..7458248	8	7436192	7458248		fdft1	ENSBTAG00000012432	farnesyl-diphosphate farnesyltransferase 1 [Source:HGNC Symbol;Acc:HGNC:3629]	-	gene	overlapping	0	3.0353386E-11	2.9118025E-10	16.722488	33.217777	11.128692
7893215..7910301	8	7893215	7910301		MTMR9	ENSBTAG00000003726	myotubularin related protein 9 [Source:HGNC Symbol;Acc:HGNC:14596]	-	gene	overlapping	0	0.016709529	0.025988812	16.723404	44.829193	47.61905
8238844..8297718	8	8238844	8297718		ENSBTAG00000048007	ENSBTAG00000048007	No description	-	gene	overlapping	0	1.7639223E-12	2.0198235E-11	24.211538	35.73947	40.168068
8390706..8406109	8	8390706	8406109		ENSBTAG00000046258	ENSBTAG00000046258	No description	+	gene	overlapping	0	4.184042E-11	3.925902E-10	12.771301	40.393684	14.233781
8995482..9078566	8	8995482	9078566		MSRA	ENSBTAG00000021632	methionine sulfoxide reductase A [Source:VGNC Symbol;Acc:VGNC:31705]	-	gene	overlapping	0	6.9013925E-4	0.0016493606	10.852536	33.157227	22.018349
9090121..9173132	8	9090121	9173132		bta-mir-124a-1	ENSBTAG00000029776	bta-mir-124a-1 [Source:miRBase;Acc:MI0005027]	+	gene	overlapping	0	2.9329934E-7	1.4684235E-6	12.402105	18.921219	23.831776
10256630..10271931	8	10256630	10271931		PNOC	ENSBTAG00000000534	prepronociceptin [Source:VGNC Symbol;Acc:VGNC:33089]	-	gene	overlapping	0	1.1201949E-5	4.056714E-5	37.75862	24.897003	56.0
10568952..10583444	8	10568952	10583444		ELP3	ENSBTAG00000002730	elongator acetyltransferase complex subunit 3 [Source:VGNC Symbol;Acc:VGNC:28456]	-	gene	overlapping	0	5.2193325E-9	3.5444952E-8	38.8796	38.88889	69.44444
10794494..10825280	8	10794494	10825280		SCARA5	ENSBTAG00000019636	scavenger receptor class A member 5 [Source:VGNC Symbol;Acc:VGNC:34323]	+	gene	overlapping	0	7.0068396E-12	7.3486106E-11	41.21373	26.842447	58.333332
11446919..11455640	8	11446919	11455640		DDX58	ENSBTAG00000003366	DExD/H-box helicase 58 [Source:VGNC Symbol;Acc:VGNC:27979]	+	gene	overlapping	0	0.002475983	0.005051388	37.737343	26.329365	58.333332
12733340..12824397	8	12733340	12824397		null					Not found	0	1.6472836E-4	4.5651387E-4	32.63427	68.730156	41.37931
16425429..16493326	8	16425429	16493326		SNORD35	ENSBTAG00000042925	Small nucleolar RNA SNORD35 [Source:RFAM;Acc:RF00211]	+	gene	overlapping	0	2.3793122E-4	6.3402107E-4	10.754088	84.4494	95.454544
16545936..16552468	8	16545936	16552468		null					Not found	0	0.031788502	0.04462109	14.594595	93.478264	84.61539
16837732..16843373	8	16837732	16843373		MOB3B	ENSBTAG00000000804	MOB kinase activator 3B [Source:VGNC Symbol;Acc:VGNC:31545]	+	gene	overlapping	0	0.018380832	0.028085124	21.146881	63.404118	51.923077
16884869..16894064	8	16884869	16894064		MOB3B	ENSBTAG00000000804	MOB kinase activator 3B [Source:VGNC Symbol;Acc:VGNC:31545]	+	gene	overlapping	0	0.026352275	0.0382024	28.707893	59.386974	35.714287
16940764..17003254	8	16940764	17003254		MOB3B	ENSBTAG00000000804	MOB kinase activator 3B [Source:VGNC Symbol;Acc:VGNC:31545]	+	gene	overlapping	0	0.010197695	0.017080829	12.468188	42.4821	33.333332
17136430..17153024	8	17136430	17153024		TEK	ENSBTAG00000020148	TEK receptor tyrosine kinase [Source:VGNC Symbol;Acc:VGNC:35735]	-	gene	overlapping	0	0.003860084	0.007418413	26.91745	61.11111	78.26087
17389030..17430667	8	17389030	17430667		CAAP1	ENSBTAG00000001223	caspase activity and apoptosis inhibitor 1 [Source:VGNC Symbol;Acc:VGNC:26660]	+	gene	overlapping	0	0.03645775	0.050133064	10.470973	31.402832	21.341463
17882251..17909928	8	17882251	17909928		null					Not found	0	0.041376285	0.055943213	24.582104	62.962963	41.17647
19611308..19809996	8	19611308	19809996		IZUMO3	ENSBTAG00000023412	IZUMO family member 3 [Source:VGNC Symbol;Acc:VGNC:30356]	+	gene	overlapping	0	7.347334E-5	2.21713E-4	11.174242	92.16083	80.0
21713076..21768449	8	21713076	21768449		DMRTA1	ENSBTAG00000001315	DMRT like family A1 [Source:VGNC Symbol;Acc:VGNC:28113]	-	gene	overlapping	0	0.0037805426	0.0072818706	19.55324	26.317417	35.294117
21904409..21943949	8	21904409	21943949		null					Not found	0	0.0015504527	0.0033600489	21.831501	52.217644	70.27027
22150775..22154849	8	22150775	22154849		CDKN2A	ENSBTAG00000034220	cyclin dependent kinase inhibitor 2A [Source:HGNC Symbol;Acc:HGNC:1787]	+	gene	overlapping	0	1.2019183E-9	9.109346E-9	19.711264	96.732025	79.236115
22268660..22516132	8	22268660	22516132		null					Not found	0	2.8174352E-11	2.7141556E-10	14.816528	28.552572	33.54623
22902816..22920170	8	22902816	22920170		IFNAG	ENSBTAG00000034325	No description	+	gene	overlapping	0	0.0067507895	0.01203005	24.754902	66.666664	84.09091
22932229..22940529	8	22932229	22940529		ENSBTAG00000046598	ENSBTAG00000046598	No description	+	gene	downstream	969	1.2620832E-4	3.5949456E-4	33.471073	65.04065	26.666668
22997450..23011943	8	22997450	23011943		null					Not found	0	8.611524E-5	2.560314E-4	42.307693	50.32895	8.695652
23340049..23395320	8	23340049	23395320		HACD4	ENSBTAG00000017741	3-hydroxyacyl-CoA dehydratase 4 [Source:HGNC Symbol;Acc:HGNC:20920]	+	gene	overlapping	0	0.002850347	0.0057131886	19.534883	80.48099	100.0
24726929..24732838	8	24726929	24732838		SLC24A2	ENSBTAG00000043972	solute carrier family 24 member 2 [Source:VGNC Symbol;Acc:VGNC:34737]	+	gene	overlapping	0	0.0020871183	0.004357852	27.001013	56.666668	32.692307
25559338..25571845	8	25559338	25571845		ADAMTSL1	ENSBTAG00000002997	ADAMTS like 1 [Source:HGNC Symbol;Acc:HGNC:14632]	-	gene	overlapping	0	9.058148E-4	0.0020996905	26.621315	57.467384	62.5
26930504..26948314	8	26930504	26948314		CNTLN	ENSBTAG00000001847	centlein [Source:HGNC Symbol;Acc:HGNC:23432]	-	gene	overlapping	0	0.018407822	0.028120099	10.005369	38.469982	44.235294
26948321..27017981	8	26948321	27017981		CNTLN	ENSBTAG00000001847	centlein [Source:HGNC Symbol;Acc:HGNC:23432]	-	gene	overlapping	0	5.3534115E-4	0.0013136375	16.625122	90.212524	79.375
27674594..27685596	8	27674594	27685596		null					Not found	0	0.001227982	0.0027319912	31.343283	66.02151	100.0
28365333..28392827	8	28365333	28392827		null					Not found	0	0.008670983	0.014853713	23.686186	83.74026	61.11111
28850365..28924120	8	28850365	28924120		PSIP1	ENSBTAG00000007872	PC4 and SFRS1 interacting protein 1 [Source:VGNC Symbol;Acc:VGNC:33436]	+	gene	overlapping	0	0.0032060253	0.0063190022	20.144928	83.76068	90.0
28978138..29032450	8	28978138	29032450		null					Not found	0	5.3290705E-15	8.74452E-14	23.026316	33.370186	21.251629
29657386..29693840	8	29657386	29693840		ENSBTAG00000046535	ENSBTAG00000046535	No description	+	gene	overlapping	0	0.0010580008	0.0024045156	23.918215	44.42801	15.079365
30484187..30503287	8	30484187	30503287		null					Not found	0	4.153238E-6	1.6447493E-5	25.261602	34.004486	8.59375
30899984..30938183	8	30899984	30938183		null					Not found	0	0.0028838546	0.00576855	35.969387	69.22043	33.333332
30958901..30983508	8	30958901	30983508		null					Not found	0	0.029511916	0.041952793	20.673952	76.666664	59.42029
34855877..34899657	8	34855877	34899657		null					Not found	0	0.04751052	0.06282188	22.436232	65.22988	93.333336
36701560..36734413	8	36701560	36734413		PTPRD	ENSBTAG00000010178	protein tyrosine phosphatase, receptor type D [Source:VGNC Symbol;Acc:VGNC:33548]	+	gene	overlapping	0	0.004418443	0.008355693	31.640953	65.21349	84.210526
37828388..37843980	8	37828388	37843980		null					Not found	0	2.7555727E-8	1.6755739E-7	38.055492	26.46766	45.0
37870986..37881362	8	37870986	37881362		null					Not found	0	7.179974E-4	0.0017082012	23.287107	32.468822	15.151515
39556305..39595419	8	39556305	39595419		PLGRKT	ENSBTAG00000017530	plasminogen receptor with a C-terminal lysine [Source:VGNC Symbol;Acc:VGNC:33028]	+	gene	overlapping	0	0.0028146522	0.005648244	14.705882	96.710526	80.0
40428637..40446119	8	40428637	40446119		null					Not found	0	0.0074324864	0.01305491	17.207153	48.03298	26.829268
40712158..40736066	8	40712158	40736066		null					Not found	0	0.0111082075	0.018408116	11.060754	65.63733	43.634243
40921690..40952307	8	40921690	40952307		ENSBTAG00000014467	ENSBTAG00000014467	No description	+	gene	overlapping	0	0.012896701	0.02082846	18.62069	81.96203	74.44444
41938241..41949482	8	41938241	41949482		PUM3	ENSBTAG00000013357	pumilio RNA binding family member 3 [Source:VGNC Symbol;Acc:VGNC:33571]	+	gene	overlapping	0	6.218228E-6	2.3747676E-5	69.38776	50.980392	100.0
42717605..42732478	8	42717605	42732478		SMARCA2	ENSBTAG00000007494	SWI/SNF related, matrix associated, actin dependent regulator of chromatin, subfamily a, member 2 [Source:VGNC Symbol;Acc:VGNC:34986]	-	gene	overlapping	0	0.0064256564	0.011525517	24.206348	65.34136	57.692307
43167944..43190939	8	43167944	43190939		null					Not found	0	1.5445889E-4	4.311899E-4	38.805492	63.356163	30.0
43768113..43784885	8	43768113	43784885		DMRT2	ENSBTAG00000008062	doublesex and mab-3 related transcription factor 2 [Source:VGNC Symbol;Acc:VGNC:28111]	-	gene	overlapping	0	5.0060503E-6	1.9498295E-5	34.465195	82.5	64.51613
44411142..44422272	8	44411142	44422272		DOCK8	ENSBTAG00000002190	dedicator of cytokinesis 8 [Source:VGNC Symbol;Acc:VGNC:28162]	-	gene	overlapping	0	3.550328E-5	1.15301606E-4	30.51526	67.28395	70.3125
44886769..44895956	8	44886769	44895956		PGM5	ENSBTAG00000033190	phosphoglucomutase 5 [Source:VGNC Symbol;Acc:VGNC:32797]	+	gene	overlapping	0	0.01362024	0.0218121	28.070175	62.713676	50.0
45168327..45197006	8	45168327	45197006		FAM122A	ENSBTAG00000021586	family with sequence similarity 122A [Source:VGNC Symbol;Acc:VGNC:28722]	+	gene	overlapping	0	2.3228387E-5	7.8291654E-5	20.904621	41.53484	45.16129
45489885..45506886	8	45489885	45506886		5S_rRNA	ENSBTAG00000045233	5S ribosomal RNA [Source:RFAM;Acc:RF00001]	+	gene	overlapping	0	0.0	0.0	45.05529	30.99631	53.409092
45656453..45672705	8	45656453	45672705		TJP2	ENSBTAG00000011770	tight junction protein 2 [Source:VGNC Symbol;Acc:VGNC:35882]	+	gene	overlapping	0	0.0043356633	0.008219545	25.76159	63.184357	90.38461
46229249..46259252	8	46229249	46259252		C8H9orf135	ENSBTAG00000033396	Uncharacterized protein C9orf135 homolog [Source:UniProtKB/Swiss-Prot;Acc:Q32L77]	+	gene	overlapping	0	0.004574003	0.008593013	26.479752	59.704643	36.833332
46525332..46542662	8	46525332	46542662		null					Not found	0	3.9907193E-4	0.0010048584	23.2645	31.498812	39.285713
47689879..47927083	8	47689879	47927083		null					Not found	0	0.0013799717	0.0030327544	10.404394	87.52257	89.74359
48435522..48471891	8	48435522	48471891		ABHD17B	ENSBTAG00000006816	abhydrolase domain containing 17B [Source:VGNC Symbol;Acc:VGNC:25498]	-	gene	overlapping	0	3.2084108E-6	1.3075752E-5	14.742012	27.607323	10.989011
51449585..51498524	8	51449585	51498524		OSTF1	ENSBTAG00000002746	osteoclast stimulating factor 1 [Source:VGNC Symbol;Acc:VGNC:32479]	+	gene	overlapping	0	0.00537774	0.009886336	15.909091	91.875	75.86207
52045056..52069053	8	52045056	52069053		null					Not found	0	5.425105E-12	5.7960737E-11	53.311687	55.52381	81.48148
52102330..52174382	8	52102330	52174382		null					Not found	0	0.030960582	0.043650284	12.709107	82.57204	94.5946
52174512..52197470	8	52174512	52197470		null					Not found	0	2.596433E-10	2.1560453E-9	13.520871	13.300892	15.798611
52249967..52272975	8	52249967	52272975		null					Not found	0	3.889981E-4	9.827395E-4	36.953957	48.68421	15.217391
52433199..52466471	8	52433199	52466471		PCSK5	ENSBTAG00000008101	proprotein convertase subtilisin/kexin type 5 [Source:HGNC Symbol;Acc:HGNC:8747]	+	gene	overlapping	0	0.0132201975	0.021290757	23.396227	56.35965	78.125
54380708..54433013	8	54380708	54433013		CEP78	ENSBTAG00000020752	centrosomal protein 78 [Source:VGNC Symbol;Acc:VGNC:27214]	+	gene	downstream	652	0.031173384	0.0439142	11.877395	87.25775	100.0
54545973..54559616	8	54545973	54559616		null					Not found	0	0.001444307	0.0031509232	30.94225	64.55696	46.42857
55380168..55879738	8	55380168	55879738		TLE4	ENSBTAG00000003532	transducin like enhancer of split 4 [Source:VGNC Symbol;Acc:VGNC:35892]	+	gene	overlapping	0	4.3742787E-14	6.2637113E-13	11.718103	38.013073	30.263159
56149404..56167434	8	56149404	56167434		null					Not found	0	0.015950778	0.024927408	24.517374	51.785713	81.57895
57823175..57918322	8	57823175	57918322		null					Not found	0	0.0076977517	0.013465667	15.224713	64.384056	56.349205
58019413..58111428	8	58019413	58111428		null					Not found	0	0.0026336573	0.005319029	16.896645	42.674652	55.263157
58263659..58279247	8	58263659	58279247		null					Not found	0	0.0011929598	0.0026687905	22.851967	44.92014	38.095238
58680794..58740530	8	58680794	58740530		null					Not found	0	0.0010711873	0.0024280483	24.715422	60.616882	41.463413
59159692..59365026	8	59159692	59365026		ENSBTAG00000045613	ENSBTAG00000045613	No description	+	gene	upstream	725	3.6758279E-6	1.4778724E-5	13.37851	91.62314	82.28489
59774869..59779426	8	59774869	59779426		FAM214B	ENSBTAG00000011394	family with sequence similarity 214 member B [Source:VGNC Symbol;Acc:VGNC:28794]	-	gene	overlapping	0	2.3719867E-5	7.967413E-5	24.070608	84.43386	74.28571
60392175..60415308	8	60392175	60415308		HINT2	ENSBTAG00000011444	histidine triad nucleotide binding protein 2 [Source:VGNC Symbol;Acc:VGNC:29855]	-	gene	overlapping	0	2.445548E-4	6.488981E-4	12.216776	23.558685	28.52564
60699931..60706729	8	60699931	60706729		RECK	ENSBTAG00000000076	reversion inducing cysteine rich protein with kazal motifs [Source:VGNC Symbol;Acc:VGNC:33847]	+	gene	overlapping	0	9.5345143E-7	4.285533E-6	15.449304	12.857747	12.5
61022216..61056021	8	61022216	61056021		RNF38	ENSBTAG00000005519	ring finger protein 38 [Source:VGNC Symbol;Acc:VGNC:34064]	-	gene	downstream	559	0.0073877345	0.012992941	24.503006	85.162605	60.0
62064042..62123534	8	62064042	62123534		TOMM5	ENSBTAG00000032777	Mitochondrial import receptor subunit TOM5 homolog [Source:UniProtKB/Swiss-Prot;Acc:A8YXZ8]	-	gene	overlapping	0	1.7219559E-13	2.2669666E-12	25.186466	35.311752	38.88889
63074672..63180469	8	63074672	63180469		TDRD7	ENSBTAG00000003719	tudor domain containing 7 [Source:VGNC Symbol;Acc:VGNC:35721]	+	gene	overlapping	0	6.981179E-6	2.6351025E-5	12.84442	91.76594	85.344826
63553165..63638443	8	63553165	63638443		TRMO	ENSBTAG00000019238	tRNA methyltransferase O [Source:VGNC Symbol;Acc:VGNC:36364]	-	gene	overlapping	0	6.1187217E-7	2.8725744E-6	10.6939535	24.770796	24.529915
63716325..63733932	8	63716325	63733932		CORO2A	ENSBTAG00000007659	coronin 2A [Source:VGNC Symbol;Acc:VGNC:27623]	-	gene	overlapping	0	0.0023407226	0.004818432	18.325113	58.83817	66.666664
64225335..64314369	8	64225335	64314369		ANKS6	ENSBTAG00000005133	ankyrin repeat and sterile alpha motif domain containing 6 [Source:VGNC Symbol;Acc:VGNC:25947]	-	gene	overlapping	0	0.0	0.0	21.322762	67.24922	45.659294
64314653..64327465	8	64314653	64327465		GALNT12	ENSBTAG00000009037	polypeptide N- acetylgalactosaminyltransferase 12 [Source:VGNC Symbol;Acc:VGNC:29225]	+	gene	overlapping	0	1.0340181E-4	3.0001398E-4	12.139872	20.692411	20.3125
65279001..65310470	8	65279001	65310470		null					Not found	0	0.036733784	0.050472163	13.220339	93.168724	78.947365
67368541..67414408	8	67368541	67414408		null					Not found	0	0.002562974	0.0051979423	12.420635	92.395836	83.333336
68023045..68068180	8	68023045	68068180		null					Not found	0	0.0457733	0.060780756	11.904762	83.697914	95.0
70079542..70093099	8	70079542	70093099		PIWIL2	ENSBTAG00000015835	piwi like RNA-mediated gene silencing 2 [Source:VGNC Symbol;Acc:VGNC:32928]	+	gene	downstream	1707	0.03048515	0.043121807	14.619883	26.102293	0.0
70262761..70354269	8	70262761	70354269		PPP3CC	ENSBTAG00000020133	protein phosphatase 3 catalytic subunit gamma [Source:VGNC Symbol;Acc:VGNC:33267]	+	gene	overlapping	0	3.0897825E-4	8.024543E-4	21.49885	90.111755	97.87234
70359796..70386816	8	70359796	70386816		SORBS3	ENSBTAG00000014401	sorbin and SH3 domain containing 3 [Source:VGNC Symbol;Acc:VGNC:35129]	+	gene	overlapping	0	2.6742395E-9	1.920692E-8	15.541925	74.05999	90.65934
70371507..70373356	8	70371507	70373356		SORBS3	ENSBTAG00000014401	sorbin and SH3 domain containing 3 [Source:VGNC Symbol;Acc:VGNC:35129]	+	gene	overlapping	0	0.0	0.0	41.69671	39.531704	82.27848
70441281..70445376	8	70441281	70445376		BIN3	ENSBTAG00000005470	bridging integrator 3 [Source:HGNC Symbol;Acc:HGNC:1054]	-	gene	overlapping	0	7.9519436E-4	0.0018666113	41.007534	55.585876	85.71429
73854042..73909741	8	73854042	73909741		ENSBTAG00000010829	ENSBTAG00000010829	No description	-	gene	overlapping	0	7.945367E-6	2.9779927E-5	23.005535	46.604977	61.24498
74222324..74238818	8	74222324	74238818		ENSBTAG00000040390	ENSBTAG00000040390	No description	-	gene	overlapping	0	0.001177444	0.0026394895	22.652077	48.111813	57.142857
74238872..74267969	8	74238872	74267969		ENSBTAG00000040390	ENSBTAG00000040390	No description	-	gene	overlapping	0	0.017326305	0.026773056	11.568987	86.666664	97.297295
74912165..74935631	8	74912165	74935631		PPP2R2A	ENSBTAG00000018317	protein phosphatase 2 regulatory subunit Balpha [Source:VGNC Symbol;Acc:VGNC:33255]	+	gene	overlapping	0	7.856049E-12	8.164339E-11	58.226192	30.540037	70.0
74935913..74968664	8	74935913	74968664		BNIP3L	ENSBTAG00000021307	BCL2 interacting protein 3 like [Source:VGNC Symbol;Acc:VGNC:26534]	+	gene	overlapping	0	0.012226167	0.019933274	11.788618	88.08761	100.0
75097430..75103217	8	75097430	75103217		DPYSL2	ENSBTAG00000018373	dihydropyrimidinase like 2 [Source:VGNC Symbol;Acc:VGNC:28195]	+	gene	overlapping	0	0.0034732712	0.006785168	23.703703	76.13095	100.0
75161337..75167389	8	75161337	75167389		DPYSL2	ENSBTAG00000018373	dihydropyrimidinase like 2 [Source:VGNC Symbol;Acc:VGNC:28195]	+	gene	overlapping	0	7.339061E-4	0.0017436309	18.238995	84.6875	100.0
76079100..76120941	8	76079100	76120941		APTX	ENSBTAG00000013947	aprataxin [Source:VGNC Symbol;Acc:VGNC:26043]	-	gene	overlapping	0	0.010527656	0.017564874	12.634594	25.874603	24.137932
76788851..76830812	8	76788851	76830812		DCAF12	ENSBTAG00000021573	DDB1 and CUL4 associated factor 12 [Source:VGNC Symbol;Acc:VGNC:27901]	-	gene	overlapping	0	1.1310303E-5	4.0916333E-5	12.060235	20.329086	9.302325
76848455..76894339	8	76848455	76894339		DCAF12	ENSBTAG00000021573	DDB1 and CUL4 associated factor 12 [Source:VGNC Symbol;Acc:VGNC:27901]	-	gene	overlapping	0	6.5499632E-9	4.3533138E-8	26.57851	27.541063	50.76923
76913370..76929694	8	76913370	76929694		null					Not found	0	0.023296215	0.034405056	11.440862	50.663944	20.689655
77053654..77076984	8	77053654	77076984		KIF24	ENSBTAG00000012921	kinesin family member 24 [Source:VGNC Symbol;Acc:VGNC:30597]	-	gene	overlapping	0	1.5545664E-4	4.3344597E-4	13.335441	26.825987	9.589041
77194626..77217168	8	77194626	77217168		ENSBTAG00000005495	ENSBTAG00000005495	No description	-	gene	overlapping	0	0.0049627633	0.009239846	12.044025	31.137413	46.80851
77260030..77261635	8	77260030	77261635		CNTFR	ENSBTAG00000015361	ciliary neurotrophic factor receptor [Source:VGNC Symbol;Acc:VGNC:27535]	-	gene	overlapping	0	7.176472E-5	2.1713022E-4	11.798218	90.07525	98.888885
77328322..77360967	8	77328322	77360967		DCTN3	ENSBTAG00000018883	dynactin subunit 3 [Source:VGNC Symbol;Acc:VGNC:27930]	-	gene	overlapping	0	0.0	0.0	16.721827	25.00736	16.414936
77392933..77421695	8	77392933	77421695		U6	ENSBTAG00000043026	U6 spliceosomal RNA [Source:RFAM;Acc:RF00026]	-	gene	overlapping	0	5.142331E-12	5.528409E-11	27.314045	25.858875	37.356323
78154936..78193527	8	78154936	78193527		IDNK	ENSBTAG00000047103	IDNK, gluconokinase [Source:VGNC Symbol;Acc:VGNC:30034]	+	gene	overlapping	0	5.8019163E-5	1.7885548E-4	25.234837	33.094204	48.0
78250000..78284241	8	78250000	78284241		UBQLN1	ENSBTAG00000014827	ubiquilin 1 [Source:VGNC Symbol;Acc:VGNC:36613]	-	gene	overlapping	0	0.0	0.0	44.028725	28.098211	69.44444
79623362..79773840	8	79623362	79773840		NTRK2	ENSBTAG00000010647	neurotrophic receptor tyrosine kinase 2 [Source:VGNC Symbol;Acc:VGNC:32310]	+	gene	overlapping	0	0.0050399727	0.009355662	10.291005	48.32196	54.943504
80698628..80732537	8	80698628	80732537		null					Not found	0	0.011851112	0.019404817	18.770428	84.79769	66.666664
82309376..82462824	8	82309376	82462824		DAPK1	ENSBTAG00000000738	death associated protein kinase 1 [Source:VGNC Symbol;Acc:VGNC:27877]	+	gene	overlapping	0	4.1891512E-10	3.3883714E-9	17.137312	29.66089	42.127155
82462825..82482184	8	82462825	82482184		FBP1	ENSBTAG00000009733	fructose-bisphosphatase 1 [Source:VGNC Symbol;Acc:VGNC:28887]	-	gene	overlapping	0	2.5698834E-4	6.781696E-4	25.8316	90.88346	71.42857
82834326..82842314	8	82834326	82842314		null					Not found	0	0.009744501	0.016446244	31.38889	56.586346	87.5
84818039..84897307	8	84818039	84897307		RPS15A	ENSBTAG00000037600	40S ribosomal protein S15a [Source:UniProtKB/Swiss-Prot;Acc:Q76I82]	-	gene	overlapping	0	0.0048966673	0.009131659	14.776739	84.74843	92.59259
85878496..85947053	8	85878496	85947053		SUSD3	ENSBTAG00000000181	sushi domain containing 3 [Source:VGNC Symbol;Acc:VGNC:35488]	+	gene	overlapping	0	2.220446E-16	4.3639082E-15	17.575417	76.75793	85.32028
85909604..85913999	8	85909604	85913999		CARD19	ENSBTAG00000011202	caspase recruitment domain family member 19 [Source:HGNC Symbol;Acc:HGNC:28148]	+	gene	overlapping	0	6.8322015E-12	7.1764275E-11	34.96182	11.282334	50.0
86870495..86895353	8	86870495	86895353		ENSBTAG00000029981	ENSBTAG00000029981	No description	+	gene	overlapping	0	5.5952114E-6	2.1584676E-5	12.881897	19.494047	24.117647
86895508..86999257	8	86895508	86999257		ZNF169	ENSBTAG00000005017	zinc finger protein 169 [Source:VGNC Symbol;Acc:VGNC:37214]	+	gene	overlapping	0	0.006559074	0.011740263	10.040557	89.7451	94.5098
91631441..91694322	8	91631441	91694322		CDK20	ENSBTAG00000015171	cyclin dependent kinase 20 [Source:VGNC Symbol;Acc:VGNC:27124]	+	gene	overlapping	0	3.076095E-12	3.3650614E-11	21.129032	76.71554	62.473118
91694343..91701649	8	91694343	91701649		null					Not found	0	4.366648E-4	0.0010887255	33.54067	63.446835	87.5
91701670..91710545	8	91701670	91710545		null					Not found	0	0.022234524	0.03304585	10.215054	90.388885	100.0
91710561..91778517	8	91710561	91778517		ENSBTAG00000021235	ENSBTAG00000021235	No description	+	gene	overlapping	0	0.0013501233	0.0029728718	11.196237	30.421679	39.615383
91940509..91946032	8	91940509	91946032		null					Not found	0	0.02164736	0.03234842	24.547512	41.164658	71.296295
94063026..94283021	8	94063026	94283021		ENSBTAG00000015608	ENSBTAG00000015608	cylicin-2 [Source:RefSeq peptide;Acc:NP_776728]	+	gene	overlapping	0	0.027977942	0.04018863	10.782882	44.99632	36.174244
96391097..96541335	8	96391097	96541335		ABCA1	ENSBTAG00000020661	ATP binding cassette subfamily A member 1 [Source:VGNC Symbol;Acc:VGNC:25455]	-	gene	downstream	740	1.1683319E-5	4.206608E-5	12.713818	30.563662	33.883648
97979034..97997795	8	97979034	97997795		null					Not found	0	2.3664742E-4	6.310904E-4	30.42522	87.92735	60.0
98168387..98191362	8	98168387	98191362		null					Not found	0	0.011896247	0.019474072	29.444445	64.270836	96.15385
98845806..98846992	8	98845806	98846992		KLF4	ENSBTAG00000020355	Kruppel like factor 4 [Source:HGNC Symbol;Acc:HGNC:6348]	-	gene	overlapping	0	7.489244E-8	4.2122508E-7	21.161018	77.177635	90.0
99481479..99493705	8	99481479	99493705		null					Not found	0	0.018892994	0.028803524	19.387754	80.888885	100.0
99578264..99598380	8	99578264	99598380		null					Not found	0	1.1853481E-7	6.416971E-7	44.871796	55.787037	88.46154
100100153..100129801	8	100100153	100129801		null					Not found	0	0.005222827	0.009627351	22.526237	87.92271	64.28571
100130075..100139181	8	100130075	100139181		ACTL7B	ENSBTAG00000019467	actin like 7B [Source:VGNC Symbol;Acc:VGNC:25578]	-	gene	overlapping	0	4.0860858E-8	2.4244343E-7	30.033813	23.634588	41.025642
100142732..100268746	8	100142732	100268746		ACTL7A	ENSBTAG00000019468	actin like 7A [Source:VGNC Symbol;Acc:VGNC:25577]	+	gene	overlapping	0	0.0	0.0	30.826342	75.22841	90.683334
100292386..100394326	8	100292386	100394326		TMEM245	ENSBTAG00000038794	transmembrane protein 245 [Source:VGNC Symbol;Acc:VGNC:36055]	-	gene	overlapping	0	0.0	0.0	18.32113	66.55063	38.472836
100699273..100709962	8	100699273	100709962		null					Not found	0	1.341909E-7	7.201998E-7	17.243813	28.51351	20.0
101009897..101036317	8	101009897	101036317		PALM2	ENSBTAG00000046602	paralemmin 2 [Source:HGNC Symbol;Acc:HGNC:15845]	+	gene	overlapping	0	6.111736E-8	3.49628E-7	12.372025	19.436558	25.862068
101073980..101087375	8	101073980	101087375		PALM2	ENSBTAG00000046602	paralemmin 2 [Source:HGNC Symbol;Acc:HGNC:15845]	+	gene	overlapping	0	1.8392963E-4	5.034211E-4	40.117645	57.291668	95.0
101315073..101333552	8	101315073	101333552		null					Not found	0	0.030704487	0.04337839	19.655172	70.2381	85.71429
101491588..101519508	8	101491588	101519508		TXN	ENSBTAG00000002953	No description	-	gene	overlapping	0	2.9294973E-4	7.654637E-4	13.231228	34.00383	16.734694
102318762..102408181	8	102318762	102408181		null					Not found	0	0.0038398204	0.00738775	12.56745	86.736694	81.666664
102860731..102885063	8	102860731	102885063		C9orf84	ENSBTAG00000044004	chromosome 9 open reading frame 84 [Source:HGNC Symbol;Acc:HGNC:26535]	-	gene	overlapping	0	2.618985E-6	1.0920133E-5	50.779182	31.445183	73.333336
103518419..103539191	8	103518419	103539191		null					Not found	0	1.5914313E-7	8.442094E-7	49.841213	16.666666	50.0
104177743..104244330	8	104177743	104244330		SLC31A1	ENSBTAG00000021678	solute carrier family 31 member 1 [Source:VGNC Symbol;Acc:VGNC:34813]	+	gene	overlapping	0	0.0016101542	0.0034786514	14.771029	75.452484	84.28571
104244945..104262513	8	104244945	104262513		RNF183	ENSBTAG00000004572	ring finger protein 183 [Source:VGNC Symbol;Acc:VGNC:34041]	-	gene	overlapping	0	1.2663903E-4	3.6057163E-4	15.152829	31.909042	17.375887
104331754..104340953	8	104331754	104340953		HDHD3	ENSBTAG00000000250	haloacid dehalogenase like hydrolase domain containing 3 [Source:VGNC Symbol;Acc:VGNC:29789]	-	gene	overlapping	0	0.026781922	0.038689386	19.241707	47.26744	58.695652
104381569..104424529	8	104381569	104424529		ENSBTAG00000045506	ENSBTAG00000045506	No description	+	gene	overlapping	0	7.750878E-11	6.967663E-10	19.236217	41.74942	26.495726
105029855..105038585	8	105029855	105038585		KIF12	ENSBTAG00000015685	kinesin family member 12 [Source:VGNC Symbol;Acc:VGNC:30581]	-	gene	overlapping	0	3.2630911E-9	2.2889289E-8	18.477938	88.752396	76.173706
105114131..105117983	8	105114131	105117983		COL27A1	ENSBTAG00000019807	collagen alpha-1(XXVII) chain [Source:RefSeq peptide;Acc:NP_001193609]	+	gene	overlapping	0	3.4090115E-6	1.3835745E-5	32.652645	62.681065	85.71429
105169459..105178081	8	105169459	105178081		COL27A1	ENSBTAG00000019807	collagen alpha-1(XXVII) chain [Source:RefSeq peptide;Acc:NP_001193609]	+	gene	overlapping	0	2.8694517E-4	7.5091835E-4	13.424593	50.890022	39.705883
105184623..105188051	8	105184623	105188051		COL27A1	ENSBTAG00000019807	collagen alpha-1(XXVII) chain [Source:RefSeq peptide;Acc:NP_001193609]	+	gene	overlapping	0	2.220446E-16	4.3639082E-15	46.126526	73.15983	49.18919
105257851..105260102	8	105257851	105260102		AKNA	ENSBTAG00000017306	AT-hook transcription factor [Source:HGNC Symbol;Acc:HGNC:24108]	-	gene	overlapping	0	0.009884582	0.016649889	16.51621	66.75627	48.125
105510751..105513991	8	105510751	105513991		TMEM268	ENSBTAG00000000204	transmembrane protein 268 [Source:VGNC Symbol;Acc:VGNC:36073]	+	gene	overlapping	0	0.0037300657	0.007206907	16.986645	12.386244	16.666666
105903624..105924201	8	105903624	105924201		null					Not found	0	1.0394842E-5	3.799585E-5	39.80884	76.706825	34.482758
105935000..105939344	8	105935000	105939344		null					Not found	0	0.021377675	0.032015167	15.735294	72.35309	80.76923
106032496..106037290	8	106032496	106037290		TNC	ENSBTAG00000000575	tenascin C [Source:VGNC Symbol;Acc:VGNC:36152]	-	gene	overlapping	0	0.0042182542	0.008027752	29.20621	53.47546	30.0
106053968..106063623	8	106053968	106063623		TNC	ENSBTAG00000000575	tenascin C [Source:VGNC Symbol;Acc:VGNC:36152]	-	gene	overlapping	0	0.010190922	0.017073652	19.238094	90.84249	63.636364
106994229..107005682	8	106994229	107005682		null					Not found	0	4.161823E-8	2.460857E-7	49.80695	72.28682	29.411764
107062459..107120624	8	107062459	107120624		null					Not found	0	2.675352E-5	8.8949295E-5	15.654834	55.59004	39.09564
107206450..107221313	8	107206450	107221313		PAPPA	ENSBTAG00000004010	pappalysin 1 [Source:VGNC Symbol;Acc:VGNC:32572]	+	gene	overlapping	0	0.007018692	0.012439588	14.547912	48.11228	32.030304
107275350..107304675	8	107275350	107304675		PAPPA	ENSBTAG00000004010	pappalysin 1 [Source:VGNC Symbol;Acc:VGNC:32572]	+	gene	overlapping	0	7.814672E-10	6.049756E-9	21.060501	61.087635	46.47059
107315311..107322435	8	107315311	107322435		PAPPA	ENSBTAG00000004010	pappalysin 1 [Source:VGNC Symbol;Acc:VGNC:32572]	+	gene	overlapping	0	0.03087984	0.043563314	11.875	92.24806	78.26087
107331199..107338975	8	107331199	107338975		PAPPA	ENSBTAG00000004010	pappalysin 1 [Source:VGNC Symbol;Acc:VGNC:32572]	+	gene	overlapping	0	0.011196028	0.018531265	11.629383	86.18474	98.09524
107338977..107344180	8	107338977	107344180		PAPPA	ENSBTAG00000004010	pappalysin 1 [Source:VGNC Symbol;Acc:VGNC:32572]	+	gene	overlapping	0	0.022865819	0.033825297	22.720798	66.36525	50.0
108543359..108558375	8	108543359	108558375		null					Not found	0	0.019753069	0.029902073	19.394962	39.68915	48.275864
109162352..109175313	8	109162352	109175313		null					Not found	0	0.030776205	0.043453686	20.78221	44.779118	58.62069
109210460..109245865	8	109210460	109245865		null					Not found	0	0.0013123184	0.0028989345	32.103134	73.33753	44.444443
110434061..110507202	8	110434061	110507202		BRINP1	ENSBTAG00000015936	BMP/retinoic acid inducible neural specific 1 [Source:VGNC Symbol;Acc:VGNC:26567]	-	gene	overlapping	0	2.6145206E-6	1.0908148E-5	10.337617	87.69055	97.363464
111700733..111707534	8	111700733	111707534		null					Not found	0	0.011315313	0.018692613	13.44714	81.58461	68.181816
111708905..111712863	8	111708905	111712863		null					Not found	0	9.961665E-7	4.4629037E-6	33.44041	37.91762	71.15385
111898783..111915356	8	111898783	111915356		CDK5RAP2	ENSBTAG00000006532	CDK5 regulatory subunit associated protein 2 [Source:VGNC Symbol;Acc:VGNC:27131]	-	gene	overlapping	0	1.4408198E-4	4.050239E-4	19.598984	21.485739	39.02439
112110916..112125938	8	112110916	112125938		PSMD5	ENSBTAG00000016952	proteasome 26S subunit, non-ATPase 5 [Source:VGNC Symbol;Acc:VGNC:33469]	-	gene	overlapping	0	2.548145E-5	8.509117E-5	16.095022	25.012049	27.55102
112126006..112148235	8	112126006	112148235		ENSBTAG00000016957	ENSBTAG00000016957	No description	+	gene	overlapping	0	2.1094237E-15	3.554923E-14	15.80019	90.093376	80.77128
112141827..112194692	8	112141827	112194692		PHF19	ENSBTAG00000016958	PHD finger protein 19 [Source:VGNC Symbol;Acc:VGNC:32817]	-	gene	overlapping	0	0.0	0.0	17.968845	45.683506	36.373585
112351062..112407278	8	112351062	112407278		null					Not found	0	1.2989609E-14	1.9843147E-13	33.104397	28.923199	46.05263
112667458..112690814	8	112667458	112690814		STOM	ENSBTAG00000038375	stomatin [Source:VGNC Symbol;Acc:VGNC:35409]	-	gene	overlapping	0	0.008472677	0.0145832095	15.7942915	33.712997	31.428572
112837342..112846354	8	112837342	112846354		ALLC	ENSBTAG00000013838	allantoicase [Source:VGNC Symbol;Acc:VGNC:25840]	-	gene	overlapping	0	1.807111E-6	7.722725E-6	18.889505	93.70861	73.958336
112995649..113006818	8	112995649	113006818		EIPR1	ENSBTAG00000018387	EARP complex and GARP complex interacting protein 1 [Source:VGNC Symbol;Acc:VGNC:28421]	+	gene	overlapping	0	1.4908408E-11	1.4798375E-10	15.80361	33.698257	32.76896
4082675..4100167	9	4082675	4100167		null					Not found	0	0.014099335	0.022438783	16.363636	78.18008	93.888885
7211703..7445724	9	7211703	7445724		null					Not found	0	2.1030442E-4	5.6745793E-4	13.851489	50.612244	40.467316
8461174..8702437	9	8461174	8702437		null					Not found	0	2.2594852E-5	7.6456876E-5	15.679756	42.885986	53.668762
9413948..9465239	9	9413948	9465239		ENSBTAG00000020991	ENSBTAG00000020991	No description	+	gene	overlapping	0	0.0070929583	0.012551755	11.525496	89.77778	81.25
10734991..10775645	9	10734991	10775645		bta-mir-30a	ENSBTAG00000029804	bta-mir-30a [Source:miRBase;Acc:MI0005054]	-	gene	overlapping	0	7.3677424E-4	0.0017492331	22.259136	37.47619	57.692307
13855190..13928990	9	13855190	13928990		null					Not found	0	0.0022172907	0.004591907	24.2704	56.89484	80.0
15879833..15909412	9	15879833	15909412		ENSBTAG00000021175	ENSBTAG00000021175	No description	-	gene	overlapping	0	0.010849775	0.018036501	14.777723	87.07071	67.567566
18576826..18613340	9	18576826	18613340		null					Not found	0	0.044270426	0.059156604	21.422764	81.208336	57.894737
18668375..18728857	9	18668375	18728857		IRAK1BP1	ENSBTAG00000020825	interleukin 1 receptor associated kinase 1 binding protein 1 [Source:VGNC Symbol;Acc:VGNC:30265]	+	gene	overlapping	0	8.471956E-4	0.0019765017	12.398868	26.823153	31.770834
19385014..19484731	9	19385014	19484731		null					Not found	0	0.0	0.0	27.368196	25.08677	41.576355
20402334..20463568	9	20402334	20463568		null					Not found	0	0.005403208	0.009922259	16.824541	56.22768	38.50575
21568557..21642602	9	21568557	21642602		null					Not found	0	0.036320865	0.049995285	14.509804	61.96239	77.77778
24104965..24147415	9	24104965	24147415		KIAA0408	ENSBTAG00000003919	KIAA0408 [Source:VGNC Symbol;Acc:VGNC:30552]	+	gene	overlapping	0	0.0069889966	0.0123965675	10.9375	88.90023	100.0
24147416..24233186	9	24147416	24233186		null					Not found	0	4.7716347E-4	0.0011832481	16.458555	34.72236	41.666668
25248253..25323977	9	25248253	25323977		CENPW	ENSBTAG00000026704	centromere protein W [Source:VGNC Symbol;Acc:VGNC:27187]	-	gene	overlapping	0	1.1150539E-5	4.042365E-5	20.98414	50.73709	29.411764
25864636..25875189	9	25864636	25875189		HEY2	ENSBTAG00000000919	hes related family bHLH transcription factor with YRPW motif 2 [Source:VGNC Symbol;Acc:VGNC:29829]	-	gene	overlapping	0	4.6627374E-5	1.4731329E-4	24.789915	94.99109	73.07692
26509246..26560253	9	26509246	26560253		null					Not found	0	0.018606896	0.028398909	13.733054	89.77988	71.79487
26716687..26729399	9	26716687	26729399		ENSBTAG00000021667	ENSBTAG00000021667	sodium/potassium-transporting ATPase subunit beta-1-interacting protein 2 [Source:RefSeq peptide;Acc:NP_001095815]	-	gene	overlapping	0	0.0442895	0.059170563	27.113482	71.39918	46.153847
26871037..26886681	9	26871037	26886681		null					Not found	0	0.025967686	0.037751663	23.460318	60.38961	43.18182
29080197..29096662	9	29080197	29096662		SERINC1	ENSBTAG00000000019	serine incorporator 1 precursor [Source:RefSeq peptide;Acc:NP_001030504]	+	gene	overlapping	0	0.0029535925	0.005889154	28.910545	39.254387	52.0
30407075..30463385	9	30407075	30463385		null					Not found	0	0.02747303	0.039571088	19.148436	48.483936	62.162163
30792638..30832852	9	30792638	30832852		null					Not found	0	0.0029951874	0.005959962	19.0921	91.341995	83.90804
30832853..31173153	9	30832853	31173153		null					Not found	0	0.0051459386	0.009516309	11.197936	57.762074	64.166664
31669221..31700589	9	31669221	31700589		null					Not found	0	0.035016626	0.048473887	25.082148	38.205128	63.636364
31860373..31936701	9	31860373	31936701		ENSBTAG00000039169	ENSBTAG00000039169	No description	+	gene	overlapping	0	0.015506337	0.024338208	15.268183	83.80225	96.77419
32311303..32329662	9	32311303	32329662		null					Not found	0	0.03953507	0.053804927	19.70272	86.821304	68.75
32329716..32349445	9	32329716	32349445		null					Not found	0	0.039144233	0.05330361	18.118687	45.357143	63.636364
34352732..34557044	9	34352732	34557044		KPNA5	ENSBTAG00000026673	karyopherin subunit alpha 5 [Source:VGNC Symbol;Acc:VGNC:30704]	-	gene	overlapping	0	0.0035893773	0.0069783274	10.644106	35.38371	26.197916
36423963..36465693	9	36423963	36465693		null					Not found	0	0.015415769	0.024203613	26.387596	46.968254	71.052635
38294330..38333789	9	38294330	38333789		null					Not found	0	0.038412083	0.052473307	23.262728	62.4498	53.333332
38886276..38911788	9	38886276	38911788		null					Not found	0	0.017304817	0.026769	11.228317	85.21097	97.77778
39270998..39304978	9	39270998	39304978		null					Not found	0	0.014447431	0.022896241	19.198322	58.710793	43.243244
39336689..39340649	9	39336689	39340649		TRAF3IP2	ENSBTAG00000008600	TRAF3 interacting protein 2 [Source:VGNC Symbol;Acc:VGNC:36274]	+	gene	overlapping	0	0.023519544	0.034677677	13.75	85.8486	94.166664
39391182..39420312	9	39391182	39420312		ENSBTAG00000039456	ENSBTAG00000039456	No description	-	gene	overlapping	0	2.7988722E-7	1.4115782E-6	14.015152	8.111249	12.903226
39799045..39825463	9	39799045	39825463		RPF2	ENSBTAG00000016584	ribosome production factor 2 homolog [Source:VGNC Symbol;Acc:VGNC:34103]	-	gene	overlapping	0	0.012115777	0.019790929	22.222221	80.85034	100.0
39825464..39892940	9	39825464	39892940		RPF2	ENSBTAG00000016584	ribosome production factor 2 homolog [Source:VGNC Symbol;Acc:VGNC:34103]	-	gene	overlapping	0	7.1608956E-5	2.1675456E-4	10.577528	39.478653	21.270397
40198585..40259810	9	40198585	40259810		SLC22A16	ENSBTAG00000010507	solute carrier family 22 member 16 [Source:VGNC Symbol;Acc:VGNC:34724]	+	gene	overlapping	0	9.350836E-6	3.455678E-5	11.057897	31.93684	22.535212
41033769..41060032	9	41033769	41060032		FIG4	ENSBTAG00000005827	FIG4 phosphoinositide 5-phosphatase [Source:VGNC Symbol;Acc:VGNC:29008]	-	gene	overlapping	0	2.4696545E-10	2.0557476E-9	59.98364	41.99087	86.36364
41087436..41171902	9	41087436	41171902		AK9	ENSBTAG00000010116	adenylate kinase 9 [Source:VGNC Symbol;Acc:VGNC:25778]	+	gene	overlapping	0	3.8467403E-4	9.728905E-4	13.133483	42.621902	40.0
41222969..41282748	9	41222969	41282748		PPIL6	ENSBTAG00000008144	peptidylprolyl isomerase like 6 [Source:VGNC Symbol;Acc:VGNC:33205]	+	gene	overlapping	0	1.5244578E-5	5.362183E-5	16.945847	33.769154	36.363636
41784629..41804523	9	41784629	41804523		ARMC2	ENSBTAG00000036087	armadillo repeat containing 2 [Source:HGNC Symbol;Acc:HGNC:23045]	-	gene	overlapping	0	6.0831146E-5	1.8643469E-4	21.038652	34.212963	37.142857
42505880..42518126	9	42505880	42518126		null					Not found	0	2.1094237E-15	3.554923E-14	60.604836	52.71144	97.75641
42606756..42657759	9	42606756	42657759		SEC63	ENSBTAG00000016562	SEC63 homolog, protein translocation regulator [Source:HGNC Symbol;Acc:HGNC:21082]	+	gene	overlapping	0	3.5264114E-10	2.8829148E-9	20.737898	23.426744	23.529411
42723574..42842012	9	42723574	42842012		SCML4	ENSBTAG00000005699	Scm polycomb group protein like 4 [Source:VGNC Symbol;Acc:VGNC:34342]	+	gene	overlapping	0	4.4396458E-7	2.1429648E-6	18.27691	41.520653	54.72973
42924420..42925304	9	42924420	42925304		SOBP	ENSBTAG00000019175	sine oculis binding protein homolog [Source:VGNC Symbol;Acc:VGNC:35118]	-	gene	overlapping	0	1.0447742E-5	3.8137874E-5	24.304646	28.652855	2.2222223
42935831..42956731	9	42935831	42956731		SOBP	ENSBTAG00000019175	sine oculis binding protein homolog [Source:VGNC Symbol;Acc:VGNC:35118]	-	gene	overlapping	0	1.4185224E-4	3.992468E-4	34.987194	47.699806	78.26087
43425883..43446455	9	43425883	43446455		C9H6ORF203	ENSBTAG00000021398	chromosome 6 open reading frame 203 [Source:HGNC Symbol;Acc:HGNC:17971]	-	gene	overlapping	0	5.421219E-13	6.6163954E-12	29.440203	20.57946	42.25352
45514886..45544932	9	45514886	45544932		BVES	ENSBTAG00000018790	blood vessel epicardial substance [Source:VGNC Symbol;Acc:VGNC:26610]	+	gene	overlapping	0	0.001163889	0.0026131307	30.320946	55.13627	79.166664
49472593..49682011	9	49472593	49682011		null					Not found	0	0.002399106	0.004913547	10.29674	42.448902	36.60061
49713623..49741459	9	49713623	49741459		ASCC3	ENSBTAG00000020482	Bos taurus activating signal cointegrator 1 complex subunit 3 (ASCC3), mRNA. [Source:RefSeq mRNA;Acc:NM_001206118]	+	gene	overlapping	0	1.6012379E-4	4.4465144E-4	14.068554	29.189688	15.068493
51089025..51105377	9	51089025	51105377		FAXC	ENSBTAG00000044061	failed axon connections homolog [Source:HGNC Symbol;Acc:HGNC:20742]	+	gene	overlapping	0	7.049916E-14	9.714129E-13	22.512981	23.739893	21.13402
51232390..51258557	9	51232390	51258557		null					Not found	0	4.7001737E-5	1.4835938E-4	35.17417	88.554214	58.333332
52725211..52764589	9	52725211	52764589		null					Not found	0	0.032912247	0.04596973	25.217392	52.34742	78.57143
52764639..52841749	9	52764639	52841749		null					Not found	0	0.03700287	0.05074024	10.982317	86.445786	81.19658
53219418..53255487	9	53219418	53255487		MMS22L	ENSBTAG00000000629	MMS22 like, DNA repair protein [Source:VGNC Symbol;Acc:VGNC:31535]	+	gene	overlapping	0	8.6741725E-13	1.0365183E-11	22.035975	35.569622	18.461538
54089747..54123874	9	54089747	54123874		UFL1	ENSBTAG00000020410	UFM1 specific ligase 1 [Source:VGNC Symbol;Acc:VGNC:36646]	-	gene	overlapping	0	9.8934266E-5	2.8876174E-4	18.599228	33.632736	15.189874
56533102..56614160	9	56533102	56614160		null					Not found	0	0.0037003816	0.0071571968	23.604542	51.98191	83.03571
57816178..57859687	9	57816178	57859687		EPHA7	ENSBTAG00000021420	EPH receptor A7 [Source:VGNC Symbol;Acc:VGNC:28537]	+	gene	overlapping	0	0.018323543	0.028010068	25.83228	70.625	55.555557
60055630..60189368	9	60055630	60189368		null					Not found	0	0.035914954	0.04950576	12.431927	82.55334	90.47619
60189865..60305094	9	60189865	60305094		null					Not found	0	0.018049598	0.027677663	13.12748	43.118145	53.658535
60329105..60382832	9	60329105	60382832		null					Not found	0	0.033651926	0.046847686	14.212755	64.23841	52.83019
61269288..61299290	9	61269288	61299290		CASP8AP2	ENSBTAG00000011313	caspase 8 associated protein 2 [Source:VGNC Symbol;Acc:VGNC:26785]	-	gene	overlapping	0	6.10078E-5	1.8689258E-4	10.434374	21.669765	9.333333
61430072..61434912	9	61430072	61434912		MDN1	ENSBTAG00000001644	midasin AAA ATPase 1 [Source:VGNC Symbol;Acc:VGNC:31338]	+	gene	overlapping	0	1.549346E-4	4.323419E-4	50.920246	51.37255	100.0
61569061..61619883	9	61569061	61619883		ANKRD6	ENSBTAG00000003455	ankyrin repeat domain-containing protein 6 [Source:RefSeq peptide;Acc:NP_001192406]	-	gene	overlapping	0	0.0060446304	0.010953796	12.725324	85.89827	96.15385
61923682..61998386	9	61923682	61998386		PNRC1	ENSBTAG00000019110	proline rich nuclear receptor coactivator 1 [Source:VGNC Symbol;Acc:VGNC:33098]	-	gene	overlapping	0	1.9771962E-12	2.2490197E-11	17.908672	20.475136	26.369864
63411733..63454030	9	63411733	63454030		C9H6orf163	ENSBTAG00000017879	Uncharacterized protein C6orf163 homolog [Source:UniProtKB/Swiss-Prot;Acc:Q2TBK0]	-	gene	overlapping	0	0.028873475	0.04124181	17.028593	87.20074	72.22222
63474465..63509348	9	63474465	63509348		SMIM8	ENSBTAG00000021663	Small integral membrane protein 8 [Source:UniProtKB/Swiss-Prot;Acc:A2VDV9]	-	gene	downstream	213	0.042118516	0.05677788	13.121874	33.234715	46.42857
64919241..64932199	9	64919241	64932199		ENSBTAG00000011330	ENSBTAG00000011330	No description	-	gene	overlapping	0	3.330669E-16	6.363526E-15	27.815506	19.271763	34.042553
67149194..67198012	9	67149194	67198012		PTPRK	ENSBTAG00000020829	Bos taurus protein tyrosine phosphatase, receptor type, K (PTPRK), mRNA. [Source:RefSeq mRNA;Acc:NM_001191537]	-	gene	overlapping	0	6.460142E-4	0.0015541955	26.809956	63.23815	73.333336
67936557..67977725	9	67936557	67977725		null					Not found	0	9.470722E-4	0.002182052	18.433376	26.415094	37.0
70256006..70287732	9	70256006	70287732		AKAP7	ENSBTAG00000000240	A-kinase anchoring protein 7 [Source:VGNC Symbol;Acc:VGNC:25788]	+	gene	overlapping	0	0.031552397	0.044357017	12.579014	62.913906	61.827957
70819525..70856891	9	70819525	70856891		null					Not found	0	0.045425836	0.060425155	12.817933	62.70115	72.61905
70875373..70890171	9	70875373	70890171		CTGF	ENSBTAG00000006367	connective tissue growth factor [Source:VGNC Symbol;Acc:VGNC:27794]	-	gene	overlapping	0	1.5580202E-4	4.3378226E-4	19.83971	24.41828	27.027027
71386873..71418822	9	71386873	71418822		STX7	ENSBTAG00000017139	syntaxin 7 [Source:VGNC Symbol;Acc:VGNC:35443]	-	gene	overlapping	0	0.028055273	0.040282838	19.792158	64.09465	86.95652
71963295..71983703	9	71963295	71983703		RPS12	ENSBTAG00000001360	40S ribosomal protein S12 [Source:UniProtKB/Swiss-Prot;Acc:Q76I81]	+	gene	overlapping	0	8.0393154E-5	2.4068818E-4	28.079096	40.087147	20.0
74071860..74230385	9	74071860	74230385		HBS1L	ENSBTAG00000020174	HBS1 like translational GTPase [Source:VGNC Symbol;Acc:VGNC:29768]	-	gene	overlapping	0	0.0	0.0	18.051897	17.263533	30.962645
74277765..74317368	9	74277765	74317368		null					Not found	0	1.2428431E-4	3.5475078E-4	30.516472	55.729782	29.268293
75114963..75185825	9	75114963	75185825		PDE7B	ENSBTAG00000015888	phosphodiesterase 7B [Source:VGNC Symbol;Acc:VGNC:32686]	+	gene	overlapping	0	0.02759315	0.03972742	11.99301	79.17908	89.583336
75537798..75561629	9	75537798	75561629		MAP3K5	ENSBTAG00000009065	mitogen-activated protein kinase kinase kinase 5 [Source:VGNC Symbol;Acc:VGNC:31198]	-	gene	overlapping	0	0.0	0.0	35.419174	15.379213	53.57143
77191770..77223322	9	77191770	77223322		HEBP2	ENSBTAG00000000243	heme binding protein 2 [Source:VGNC Symbol;Acc:VGNC:29798]	+	gene	overlapping	0	2.5132927E-4	6.65329E-4	13.272665	37.099754	23.893805
77340245..77354741	9	77340245	77354741		null					Not found	0	0.01319285	0.021251705	29.781982	62.730923	93.333336
77585194..77602471	9	77585194	77602471		ECT2L	ENSBTAG00000027312	epithelial cell transforming 2 like [Source:VGNC Symbol;Acc:VGNC:28315]	+	gene	overlapping	0	2.7050948E-4	7.1089057E-4	24.827076	87.703255	59.25926
77756961..77876745	9	77756961	77876745		REPS1	ENSBTAG00000012299	RALBP1 associated Eps domain containing 1 [Source:VGNC Symbol;Acc:VGNC:33869]	-	gene	overlapping	0	2.304176E-7	1.182075E-6	12.01396	29.838646	32.965195
80745509..80817630	9	80745509	80817630		null					Not found	0	5.7426845E-5	1.775082E-4	11.814705	18.78239	21.035599
80880223..80970603	9	80880223	80970603		ADGRG6	ENSBTAG00000020707	adhesion G protein-coupled receptor G6 [Source:VGNC Symbol;Acc:VGNC:25669]	+	gene	overlapping	0	0.014035	0.022361455	12.327935	80.789856	90.350876
81962223..81976245	9	81962223	81976245		ADAT2	ENSBTAG00000026519	adenosine deaminase, tRNA specific 2 [Source:VGNC Symbol;Acc:VGNC:25638]	-	gene	overlapping	0	5.1827493E-9	3.526635E-8	41.50335	22.545454	55.172413
82058636..82081468	9	82058636	82081468		null					Not found	0	0.02901715	0.041386697	14.504697	32.60684	46.363636
82329007..82362291	9	82329007	82362291		PHACTR2	ENSBTAG00000016498	phosphatase and actin regulator 2 [Source:VGNC Symbol;Acc:VGNC:32805]	+	gene	overlapping	0	8.107325E-7	3.69735E-6	25.59424	43.120857	12.0
85956219..85971337	9	85956219	85971337		SAMD5	ENSBTAG00000036287	sterile alpha motif domain containing 5 [Source:VGNC Symbol;Acc:VGNC:34274]	+	gene	overlapping	0	6.1346896E-9	4.1011536E-8	16.554409	28.6555	12.362205
86680763..86722752	9	86680763	86722752		null					Not found	0	0.03178834	0.04462109	11.212814	87.19234	81.08108
87004601..87037596	9	87004601	87037596		null					Not found	0	0.024312006	0.03562927	13.6739025	17.12185	37.5
87439967..87448663	9	87439967	87448663		null					Not found	0	0.0050759106	0.009409641	31.538462	68.43882	100.0
88944775..88979283	9	88944775	88979283		PLEKHG1	ENSBTAG00000009679	pleckstrin homology and RhoGEF domain containing G1 [Source:VGNC Symbol;Acc:VGNC:33014]	+	gene	overlapping	0	6.204591E-5	1.899879E-4	30.625477	41.666668	55.263157
89519138..89547494	9	89519138	89547494		null					Not found	0	0.028380832	0.04063121	12.077729	36.183914	43.75
89646353..89652995	9	89646353	89652995		RMND1	ENSBTAG00000013224	required for meiotic nuclear division 1 homolog [Source:VGNC Symbol;Acc:VGNC:33995]	-	gene	overlapping	0	0.013808856	0.022067787	11.99187	15.989011	0.0
90990044..91070482	9	90990044	91070482		FBXO5	ENSBTAG00000021193	F-box protein 5 [Source:VGNC Symbol;Acc:VGNC:28917]	-	gene	overlapping	0	5.322871E-4	0.0013071813	10.77371	20.07951	26.339285
91086671..91097293	9	91086671	91097293		MTRF1L	ENSBTAG00000009275	mitochondrial translational release factor 1 like [Source:VGNC Symbol;Acc:VGNC:31751]	-	gene	overlapping	0	0.03679734	0.050529122	21.334587	36.363636	15.0
92438681..92453320	9	92438681	92453320		CNKSR3	ENSBTAG00000012674	CNKSR family member 3 [Source:VGNC Symbol;Acc:VGNC:27506]	-	gene	overlapping	0	7.3205575E-10	5.6993987E-9	36.92047	37.292816	58.333332
92479869..92492448	9	92479869	92492448		CNKSR3	ENSBTAG00000012674	CNKSR family member 3 [Source:VGNC Symbol;Acc:VGNC:27506]	-	gene	overlapping	0	0.02432546	0.035636123	18.64922	56.559715	73.07692
92914521..92918620	9	92914521	92918620		null					Not found	0	6.2482654E-6	2.3849112E-5	33.09402	28.263006	50.0
92932118..92950131	9	92932118	92950131		null					Not found	0	0.025690008	0.037387602	13.703779	63.194443	54.322918
94084119..94141528	9	94084119	94141528		null					Not found	0	5.140394E-7	2.4433793E-6	19.70347	35.915363	26.237623
94154296..94200147	9	94154296	94200147		null					Not found	0	5.5991545E-11	5.14807E-10	31.544199	54.497128	75.59524
94222061..94242284	9	94222061	94242284		null					Not found	0	0.009256628	0.015754644	39.539005	51.495728	87.5
94289206..94326098	9	94289206	94326098		5S_rRNA	ENSBTAG00000045210	5S ribosomal RNA [Source:RFAM;Acc:RF00001]	-	gene	overlapping	0	1.5162864E-5	5.3361768E-5	13.597885	48.229008	40.288067
94687046..94704965	9	94687046	94704965		null					Not found	0	3.8582337E-5	1.2424236E-4	32.42252	84.87805	65.625
94705049..94719281	9	94705049	94719281		null					Not found	0	5.785966E-4	0.001407936	15.388073	35.562634	13.043478
95128948..95149073	9	95128948	95149073		ARID1B	ENSBTAG00000002728	AT-rich interaction domain 1B [Source:VGNC Symbol;Acc:VGNC:26124]	+	gene	overlapping	0	0.026350133	0.0382024	32.788162	61.11111	91.666664
95472095..95483464	9	95472095	95483464		ZDHHC14	ENSBTAG00000018464	Bos taurus zinc finger, DHHC-type containing 14 (ZDHHC14), mRNA. [Source:RefSeq mRNA;Acc:NM_001191179]	+	gene	overlapping	0	0.04748088	0.062810294	20.185184	32.317074	44.736843
95496493..95506979	9	95496493	95506979		ZDHHC14	ENSBTAG00000018464	Bos taurus zinc finger, DHHC-type containing 14 (ZDHHC14), mRNA. [Source:RefSeq mRNA;Acc:NM_001191179]	+	gene	overlapping	0	0.0016342239	0.0035248871	22.478851	42.39023	25.0
95628241..95642900	9	95628241	95642900		ZDHHC14	ENSBTAG00000018464	Bos taurus zinc finger, DHHC-type containing 14 (ZDHHC14), mRNA. [Source:RefSeq mRNA;Acc:NM_001191179]	+	gene	overlapping	0	6.617558E-5	2.0146395E-4	27.09378	47.91502	27.124184
96153100..96163630	9	96153100	96163630		GTF2H5	ENSBTAG00000008543	general transcription factor IIH subunit 5 [Source:VGNC Symbol;Acc:VGNC:29698]	+	gene	overlapping	0	1.88293E-6	8.0367245E-6	29.747059	18.103003	36.842106
96194223..96221259	9	96194223	96221259		null					Not found	0	5.5892255E-5	1.7323316E-4	21.289547	44.54918	64.02439
96435445..96446902	9	96435445	96446902		TMEM181	ENSBTAG00000010838	transmembrane protein 181 [Source:VGNC Symbol;Acc:VGNC:36007]	+	gene	overlapping	0	0.0	0.0	16.452211	33.221287	23.319838
96810026..96816912	9	96810026	96816912		TAGAP	ENSBTAG00000031701	T-cell activation RhoGTPase activating protein [Source:VGNC Symbol;Acc:VGNC:35584]	-	gene	overlapping	0	8.922165E-5	2.637727E-4	30.013414	64.5977	96.296295
97403252..97421777	9	97403252	97421777		ENSBTAG00000006523	ENSBTAG00000006523	superoxide dismutase [Source:RefSeq peptide;Acc:NP_963285]	+	gene	overlapping	0	0.0096353665	0.016290111	10.543842	85.997856	81.410255
98272114..98273664	9	98272114	98273664		AGPAT4	ENSBTAG00000007668	1-acylglycerol-3-phosphate O-acyltransferase 4 [Source:VGNC Symbol;Acc:VGNC:25737]	-	gene	overlapping	0	0.02398562	0.035243653	18.280487	61.883247	52.87356
99015139..99039656	9	99015139	99039656		PRKN	ENSBTAG00000018996	parkin RBR E3 ubiquitin protein ligase [Source:VGNC Symbol;Acc:VGNC:33342]	-	gene	overlapping	0	0.0022096746	0.004577517	24.348751	51.523106	81.451614
99571961..99586746	9	99571961	99586746		null					Not found	0	0.042782456	0.057448093	15.053763	82.19178	100.0
102224100..102224863	9	102224100	102224863		null					Not found	0	3.51291E-10	2.8753042E-9	41.326584	46.40425	7.142857
102254332..102263043	9	102254332	102263043		null					Not found	0	9.992007E-16	1.7663705E-14	19.381702	38.27338	9.969567
102263044..102325635	9	102263044	102325635		U6	ENSBTAG00000044970	U6 spliceosomal RNA [Source:RFAM;Acc:RF00026]	-	gene	overlapping	0	0.0	0.0	17.254326	90.15611	74.29154
103119805..103131538	9	103119805	103131538		null					Not found	0	1.202082E-6	5.3091308E-6	13.61436	50.69518	69.46125
103143068..103145186	9	103143068	103145186		null					Not found	0	1.6072838E-4	4.4611553E-4	34.348003	59.72807	92.59259
103150499..103157506	9	103150499	103157506		null					Not found	0	0.04262548	0.05729339	23.487774	51.966293	75.0
104933045..104941705	9	104933045	104941705		WDR27	ENSBTAG00000009620	WD repeat domain 27 [Source:HGNC Symbol;Acc:HGNC:21248]	-	gene	overlapping	0	2.7814506E-8	1.6898113E-7	32.99758	51.13983	26.153847
104957765..104966948	9	104957765	104966948		WDR27	ENSBTAG00000009620	WD repeat domain 27 [Source:HGNC Symbol;Acc:HGNC:21248]	-	gene	overlapping	0	0.0039110878	0.007498313	21.383648	82.94118	100.0
104967846..104972089	9	104967846	104972089		WDR27	ENSBTAG00000009620	WD repeat domain 27 [Source:HGNC Symbol;Acc:HGNC:21248]	-	gene	overlapping	0	0.0026152194	0.0052867047	40.291264	61.515152	100.0
104992232..105011061	9	104992232	105011061		WDR27	ENSBTAG00000009620	WD repeat domain 27 [Source:HGNC Symbol;Acc:HGNC:21248]	-	gene	overlapping	0	3.5386364E-4	9.0262207E-4	12.052836	42.039722	33.28125
77488..122158	10	77488	122158		null					Not found	0	6.388182E-7	2.9786909E-6	15.186687	52.048138	65.378426
139712..141965	10	139712	141965		null					Not found	0	0.009527787	0.016132088	38.175777	60.87335	30.0
535197..540177	10	535197	540177		null					Not found	0	9.715624E-6	3.580842E-5	56.87849	27.35955	92.30769
607536..617622	10	607536	617622		MCC	ENSBTAG00000035858	mutated in colorectal cancers [Source:HGNC Symbol;Acc:HGNC:6935]	+	gene	overlapping	0	2.3237154E-8	1.4281689E-7	22.178513	17.615673	18.658892
1445593..1462990	10	1445593	1462990		null					Not found	0	0.038988613	0.05312334	17.755682	85.34884	80.0
1754541..1765105	10	1754541	1765105		EPB41L4A	ENSBTAG00000014750	erythrocyte membrane protein band 4.1 like 4A [Source:VGNC Symbol;Acc:VGNC:28523]	+	gene	overlapping	0	0.0024812133	0.0050605536	24.459839	33.87255	17.647058
2058957..2068720	10	2058957	2068720		null					Not found	0	2.3569506E-5	7.9324454E-5	39.31624	61.86747	33.333332
2181404..2201080	10	2181404	2201080		NREP	ENSBTAG00000011338	No description	+	gene	overlapping	0	0.0108533455	0.018036501	27.751196	60.060974	87.5
2218885..2236627	10	2218885	2236627		null					Not found	0	7.7311677E-7	3.5399253E-6	62.5	44.166668	100.0
2236674..2315732	10	2236674	2315732		null					Not found	0	0.024119785	0.035402868	10.863641	90.18598	81.818184
2315746..2323563	10	2315746	2323563		null					Not found	0	0.002390302	0.0049013696	16.770185	9.340659	25.714285
2425064..2471821	10	2425064	2471821		YTHDC2	ENSBTAG00000014099	YTH domain containing 2 [Source:VGNC Symbol;Acc:VGNC:37040]	+	gene	overlapping	0	2.5278569E-4	6.686683E-4	17.388409	62.843334	61.458332
2477124..2503930	10	2477124	2503930		null					Not found	0	0.016547509	0.025760181	14.442815	55.40305	46.474358
2848079..2879881	10	2848079	2879881		null					Not found	0	0.0016352183	0.0035250848	12.072856	32.033463	21.764706
3920355..3951408	10	3920355	3951408		TRIM36	ENSBTAG00000014027	tripartite motif containing 36 [Source:VGNC Symbol;Acc:VGNC:36331]	-	gene	overlapping	0	0.04038816	0.054790817	12.518038	84.17266	88.46154
4076312..4086175	10	4076312	4086175		CCDC112	ENSBTAG00000001898	coiled-coil domain containing 112 [Source:VGNC Symbol;Acc:VGNC:26834]	-	gene	overlapping	0	0.0	0.0	76.74331	14.8659	83.333336
4357135..4390482	10	4357135	4390482		TICAM2	ENSBTAG00000002357	TIR domain-containing adapter molecule 2 [Source:UniProtKB/Swiss-Prot;Acc:Q2LGB7]	-	gene	overlapping	0	0.0029396054	0.005864675	13.913691	88.18984	77.192986
4901423..4922757	10	4901423	4922757		C10H11ORF46	ENSBTAG00000039618	No description	+	gene	overlapping	0	2.8375905E-7	1.4269086E-6	41.57561	50.819046	80.882355
4922815..4936575	10	4922815	4936575		null					Not found	0	0.03523633	0.048707373	16.58986	83.333336	95.652176
4950436..4956097	10	4950436	4956097		KIAA1191	ENSBTAG00000011608	KIAA1191 [Source:VGNC Symbol;Acc:VGNC:30565]	+	gene	overlapping	0	0.0056660594	0.010360838	13.322428	30.871212	42.045456
5043894..5126264	10	5043894	5126264		THOC3	ENSBTAG00000035174	THO complex 3 [Source:HGNC Symbol;Acc:HGNC:19072]	+	gene	overlapping	0	0.0	0.0	28.894981	21.252878	34.728012
6226407..6276144	10	6226407	6276144		null					Not found	0	0.02197236	0.032734234	11.850835	84.85839	97.22222
6475761..6603317	10	6475761	6603317		ENSBTAG00000024878	ENSBTAG00000024878	No description	-	gene	overlapping	0	0.0015866298	0.0034319437	10.314815	88.63911	93.80531
6673573..6704203	10	6673573	6704203		HMGCR	ENSBTAG00000007840	3-hydroxy-3-methylglutaryl-CoA reductase [Source:VGNC Symbol;Acc:VGNC:29879]	+	gene	overlapping	0	0.0035045573	0.006836678	10.217778	24.92342	26.446281
6886279..6939099	10	6886279	6939099		POLK	ENSBTAG00000004028	DNA polymerase kappa [Source:VGNC Symbol;Acc:VGNC:33126]	+	gene	overlapping	0	0.048247416	0.06361573	12.735915	88.08275	78.26087
6979520..6989596	10	6979520	6989596		ENSBTAG00000044151	ENSBTAG00000044151	No description	+	gene	overlapping	0	0.001949748	0.004111239	20.48122	80.72289	96.5368
7189314..7208308	10	7189314	7208308		null					Not found	0	0.005102809	0.009449289	34.40171	55.36383	87.5
7399523..7429688	10	7399523	7429688		SV2C	ENSBTAG00000017507	synaptic vesicle glycoprotein 2C [Source:VGNC Symbol;Acc:VGNC:35496]	+	gene	overlapping	0	0.00678126	0.012074938	21.628788	57.81893	70.96774
7503994..7533478	10	7503994	7533478		SV2C	ENSBTAG00000017507	synaptic vesicle glycoprotein 2C [Source:VGNC Symbol;Acc:VGNC:35496]	+	gene	upstream	1086	2.9031076E-5	9.5871044E-5	19.8639	55.7015	37.142857
7925038..7947128	10	7925038	7947128		null					Not found	0	3.8678924E-4	9.778796E-4	19.224422	38.123734	56.565655
7947130..7988315	10	7947130	7988315		F2RL1	ENSBTAG00000034848	F2R like trypsin receptor 1 [Source:VGNC Symbol;Acc:VGNC:28684]	+	gene	overlapping	0	2.220446E-16	4.3639082E-15	27.350697	49.29639	52.364864
8110075..8154912	10	8110075	8154912		AGGF1	ENSBTAG00000034823	angiogenic factor with G-patch and FHA domains 1 [Source:VGNC Symbol;Acc:VGNC:25727]	+	gene	overlapping	0	1.3467005E-13	1.8076357E-12	41.13349	31.138706	59.45946
8271113..8271797	10	8271113	8271797		null					Not found	0	0.0	0.0	57.669617	88.16017	21.212122
8303238..8311906	10	8303238	8311906		null					Not found	0	0.0020618583	0.0043127015	20.444445	45.753967	60.133335
8327596..8341181	10	8327596	8341181		null					Not found	0	0.0015853434	0.0034302429	33.492958	47.72222	78.947365
8922614..8934750	10	8922614	8934750		null					Not found	0	3.751827E-5	1.2115717E-4	37.355213	51.704544	83.695656
8954506..8966116	10	8954506	8966116		null					Not found	0	9.6437754E-4	0.0022182988	22.094595	52.059925	36.666668
9611466..9632771	10	9611466	9632771		null					Not found	0	0.02563919	0.03733741	13.642961	82.20916	92.55319
9666013..9683896	10	9666013	9683896		null					Not found	0	2.2400728E-4	6.00182E-4	11.365375	33.475266	8.26087
9779694..9787376	10	9779694	9787376		ARSB	ENSBTAG00000008341	arylsulfatase B [Source:VGNC Symbol;Acc:VGNC:26176]	-	gene	upstream	1761	0.0040008617	0.007646116	26.05459	34.60784	65.51724
10558349..10708912	10	10558349	10708912		PAPD4	ENSBTAG00000006751	Poly(A) RNA polymerase GLD2 [Source:UniProtKB/Swiss-Prot;Acc:Q2HJ44]	+	gene	overlapping	0	0.0	0.0	40.553474	64.70426	80.666664
10613644..10615244	10	10613644	10615244		null					Not found	0	0.0	0.0	46.24577	9.956262	33.333332
10708941..10715507	10	10708941	10715507		CMYA5	ENSBTAG00000006823	Bos taurus cardiomyopathy associated 5 (CMYA5), mRNA. [Source:RefSeq mRNA;Acc:NM_001281903]	+	gene	overlapping	0	0.0021986582	0.0045574484	26.336805	35.7684	64.51613
10922192..10937195	10	10922192	10937195		null					Not found	0	0.0020359072	0.004269119	22.824654	82.6745	95.959595
11227181..11258070	10	11227181	11258070		null					Not found	0	0.0034164805	0.0066884765	13.545189	59.417435	49.102566
11556211..11619167	10	11556211	11619167		TXNDC16	ENSBTAG00000010399	thioredoxin domain containing 16 [Source:VGNC Symbol;Acc:VGNC:36537]	+	gene	overlapping	0	0.003954557	0.0075687147	13.611491	84.15984	95.27778
11641967..11650526	10	11641967	11650526		TXNDC16	ENSBTAG00000010399	thioredoxin domain containing 16 [Source:VGNC Symbol;Acc:VGNC:36537]	+	gene	overlapping	0	0.031779274	0.04462109	22.27564	44.651714	21.73913
12124648..12129021	10	12124648	12129021		null					Not found	0	3.5983027E-4	9.157981E-4	26.216217	34.138577	14.5161295
13316615..13337099	10	13316615	13337099		SNAPC5	ENSBTAG00000005210	small nuclear RNA activating complex polypeptide 5 [Source:VGNC Symbol;Acc:VGNC:35057]	-	gene	overlapping	0	0.004161963	0.007935729	15.338066	23.4051	35.897434
13596095..13624148	10	13596095	13624148		null					Not found	0	1.9209897E-4	5.2348303E-4	18.07946	47.612606	59.444443
13806160..13840798	10	13806160	13840798		null					Not found	0	9.384021E-7	4.226198E-6	18.157578	90.24097	67.14286
13840799..13859370	10	13840799	13859370		null					Not found	0	3.3816818E-8	2.027531E-7	10.3162155	8.039842	7.073513
13874825..13885000	10	13874825	13885000		null					Not found	0	3.5626587E-4	9.0773683E-4	18.670908	19.692314	36.585365
14201557..14227061	10	14201557	14227061		IQCH	ENSBTAG00000013638	IQ motif containing H [Source:VGNC Symbol;Acc:VGNC:30257]	+	gene	overlapping	0	0.0030295725	0.006016166	34.795322	72.35773	37.5
14579055..14592543	10	14579055	14592543		MAP2K5	ENSBTAG00000000218	mitogen-activated protein kinase kinase 5 [Source:VGNC Symbol;Acc:VGNC:31186]	+	gene	overlapping	0	0.032806974	0.045857556	22.47619	29.166666	54.545456
14601785..14629160	10	14601785	14629160		MAP2K5	ENSBTAG00000000218	mitogen-activated protein kinase kinase 5 [Source:VGNC Symbol;Acc:VGNC:31186]	+	gene	overlapping	0	8.532881E-8	4.742871E-7	12.021975	90.02733	98.52941
14679908..14752853	10	14679908	14752853		null					Not found	0	3.4389575E-6	1.3916112E-5	19.681402	40.02994	50.458717
15102432..15111187	10	15102432	15111187		ITGA11	ENSBTAG00000008380	integrin subunit alpha 11 [Source:VGNC Symbol;Acc:VGNC:30312]	-	gene	overlapping	0	0.0047768927	0.008925281	12.578127	69.94258	65.800865
15512078..15518616	10	15512078	15518616		CORO2B	ENSBTAG00000012681	coronin 2B [Source:VGNC Symbol;Acc:VGNC:27624]	+	gene	overlapping	0	2.2462073E-5	7.612023E-5	57.597027	38.617886	90.0
15518684..15540234	10	15518684	15540234		CORO2B	ENSBTAG00000012681	coronin 2B [Source:VGNC Symbol;Acc:VGNC:27624]	+	gene	overlapping	0	1.6373015E-7	8.645305E-7	15.809789	90.2144	76.06754
15540242..15554908	10	15540242	15554908		null					Not found	0	0.005289412	0.009734392	15.064102	40.2649	25.0
15650430..15676315	10	15650430	15676315		7SK	ENSBTAG00000044691	7SK RNA [Source:RFAM;Acc:RF00100]	-	gene	overlapping	0	0.015713053	0.024606355	28.947369	66.88034	100.0
15699119..15743809	10	15699119	15743809		SPESP1	ENSBTAG00000005994	sperm equatorial segment protein 1 [Source:VGNC Symbol;Acc:VGNC:35206]	+	gene	overlapping	0	4.9373883E-9	3.3663564E-8	34.17647	32.7553	42.543858
15814250..15849166	10	15814250	15849166		NOX5	ENSBTAG00000009030	NADPH oxidase 5 [Source:VGNC Symbol;Acc:VGNC:32185]	+	gene	overlapping	0	0.010785881	0.01793898	10.547945	29.40581	31.793478
15868691..15884120	10	15868691	15884120		NOX5	ENSBTAG00000009030	NADPH oxidase 5 [Source:VGNC Symbol;Acc:VGNC:32185]	+	gene	upstream	1176	0.013458884	0.021599084	12.09768	42.957584	39.772728
15941646..15954025	10	15941646	15954025		null					Not found	0	0.010211973	0.017100569	12.767826	81.66028	89.81481
15954130..15965866	10	15954130	15965866		null					Not found	0	0.0037478385	0.007231062	24.380804	53.075397	37.5
16312720..16341616	10	16312720	16341616		RPLP1	ENSBTAG00000018320	60S acidic ribosomal protein P1 [Source:UniProtKB/Swiss-Prot;Acc:Q56K14]	+	gene	overlapping	0	0.006991311	0.012397466	11.431132	28.946146	28.451178
16468004..16482721	10	16468004	16482721		null					Not found	0	8.8649825E-4	0.0020583926	14.418429	82.41466	96.296295
16547822..16568871	10	16547822	16568871		null					Not found	0	0.007177492	0.01267806	14.613697	46.85988	52.314816
16622836..16633308	10	16622836	16633308		null					Not found	0	0.0063599446	0.011441871	25.472813	60.833332	36.666668
16633322..16640535	10	16633322	16640535		null					Not found	0	0.013399554	0.021518975	18.461538	83.04155	60.60606
16911776..16915760	10	16911776	16915760		TLE3	ENSBTAG00000015580	transducin like enhancer of split 3 [Source:VGNC Symbol;Acc:VGNC:35891]	-	gene	overlapping	0	2.6809226E-9	1.9234777E-8	36.47678	28.89136	72.30769
17275066..17294224	10	17275066	17294224		null					Not found	0	0.0010656893	0.0024185358	18.630678	43.70143	30.81761
17503219..17585902	10	17503219	17585902		UACA	ENSBTAG00000013982	uveal autoantigen with coiled-coil domains and ankyrin repeats [Source:VGNC Symbol;Acc:VGNC:36558]	-	gene	overlapping	0	5.3052612E-5	1.6547879E-4	14.77984	94.44444	78.57143
18327583..18343096	10	18327583	18343096		null					Not found	0	8.8740065E-4	0.0020597905	28.82263	87.5	57.894737
18343141..18378283	10	18343141	18378283		null					Not found	0	0.015679179	0.024564523	10.177309	64.059456	53.68421
18883230..18905552	10	18883230	18905552		ENSBTAG00000033344	ENSBTAG00000033344	No description	+	gene	overlapping	0	2.2114991E-5	7.520413E-5	11.609538	17.137741	17.105263
19112433..19198450	10	19112433	19198450		HEXA	ENSBTAG00000012981	Beta-hexosaminidase subunit alpha [Source:UniProtKB/Swiss-Prot;Acc:Q0V8R6]	-	gene	overlapping	0	2.1728637E-7	1.1180549E-6	10.612461	28.457504	15.292096
19311664..19342814	10	19311664	19342814		BBS4	ENSBTAG00000007614	Bardet-Biedl syndrome 4 protein homolog [Source:UniProtKB/Swiss-Prot;Acc:Q1JQ97]	+	gene	overlapping	0	0.014624453	0.023131404	14.036885	38.15543	28.0
19964487..19986782	10	19964487	19986782		HCN4	ENSBTAG00000017466	hyperpolarization activated cyclic nucleotide gated potassium channel 4 [Source:VGNC Symbol;Acc:VGNC:29779]	-	gene	overlapping	0	9.966028E-12	1.0202535E-10	16.957779	40.21555	44.250763
20042168..20109488	10	20042168	20109488		null					Not found	0	1.4686965E-5	5.19E-5	18.824825	50.38051	38.47222
20407745..20457301	10	20407745	20457301		null					Not found	0	3.0134327E-6	1.2339781E-5	11.875994	23.68784	35.677372
20687789..20717053	10	20687789	20717053		LTB4R	ENSBTAG00000010238	leukotriene B4 receptor [Source:VGNC Symbol;Acc:VGNC:31069]	-	gene	overlapping	0	6.472206E-7	3.0076465E-6	11.174639	50.503456	52.86533
20717132..20727087	10	20717132	20727087		RABGGTA	ENSBTAG00000018796	Rab geranylgeranyltransferase alpha subunit [Source:VGNC Symbol;Acc:VGNC:33670]	+	gene	overlapping	0	1.9984014E-15	3.4012496E-14	27.89339	28.595572	5.681818
20744068..20747096	10	20744068	20747096		TGM1	ENSBTAG00000003920	transglutaminase 1 [Source:VGNC Symbol;Acc:VGNC:35809]	+	gene	overlapping	0	6.861178E-14	9.507237E-13	33.562103	92.47312	73.01588
20754066..20786299	10	20754066	20786299		TINF2	ENSBTAG00000002718	TERF1 interacting nuclear factor 2 [Source:VGNC Symbol;Acc:VGNC:35876]	+	gene	overlapping	0	0.0013836739	0.0030399165	10.234442	31.117355	31.103287
20795549..20802006	10	20795549	20802006		TM9SF1	ENSBTAG00000002709	No description	+	gene	overlapping	0	0.0	0.0	28.227982	15.167962	39.10891
20859153..20897103	10	20859153	20897103		WDR23	ENSBTAG00000021392	No description	-	gene	overlapping	0	1.8865143E-10	1.5994563E-9	11.452298	39.32625	23.77836
20870830..20875223	10	20870830	20875223		PCK2	ENSBTAG00000011934	phosphoenolpyruvate carboxykinase 2, mitochondrial [Source:VGNC Symbol;Acc:VGNC:32632]	-	gene	overlapping	0	3.2051935E-7	1.5903391E-6	12.5	100.0	79.166664
21619382..21630486	10	21619382	21630486		ACIN1	ENSBTAG00000011571	apoptotic chromatin condensation inducer 1 [Source:VGNC Symbol;Acc:VGNC:25539]	+	gene	overlapping	0	4.5396098E-10	3.65888E-9	63.565178	67.86694	13.333333
21630487..21648674	10	21630487	21648674		ACIN1	ENSBTAG00000011571	apoptotic chromatin condensation inducer 1 [Source:VGNC Symbol;Acc:VGNC:25539]	+	gene	overlapping	0	0.0	0.0	23.604986	70.386925	59.44596
21789809..21792970	10	21789809	21792970		LRP10	ENSBTAG00000016378	LDL receptor related protein 10 [Source:VGNC Symbol;Acc:VGNC:30987]	-	gene	overlapping	0	2.3627197E-5	7.944066E-5	15.422816	24.757048	25.757576
21868392..21889487	10	21868392	21889487		OXA1L	ENSBTAG00000014820	OXA1L, mitochondrial inner membrane protein [Source:VGNC Symbol;Acc:VGNC:32507]	-	gene	overlapping	0	9.768136E-6	3.595192E-5	24.295343	28.055555	42.857143
22055898..22080016	10	22055898	22080016		ABHD4	ENSBTAG00000016658	abhydrolase domain containing 4 [Source:VGNC Symbol;Acc:VGNC:25501]	-	gene	overlapping	0	0.001676348	0.0036032815	11.891335	34.61792	38.974358
25628743..25779552	10	25628743	25779552		ENSBTAG00000047746	ENSBTAG00000047746	No description	+	gene	overlapping	0	1.6853186E-13	2.231583E-12	20.850878	49.071186	37.32573
26055721..26071702	10	26055721	26071702		ZNF219	ENSBTAG00000021008	zinc finger protein 219 [Source:VGNC Symbol;Acc:VGNC:37229]	+	gene	overlapping	0	0.0	0.0	23.797394	79.482895	95.486115
26064123..26065048	10	26064123	26065048		ARHGEF40	ENSBTAG00000013401	Rho guanine nucleotide exchange factor 40 [Source:VGNC Symbol;Acc:VGNC:26118]	-	gene	overlapping	0	6.4392935E-15	1.0441398E-13	46.147827	54.808548	92.45283
26807608..26845167	10	26807608	26845167		PARP2	ENSBTAG00000009374	poly(ADP-ribose) polymerase 2 [Source:HGNC Symbol;Acc:HGNC:272]	-	gene	overlapping	0	0.017311344	0.026773056	23.989454	30.99644	44.444443
28543656..28564039	10	28543656	28564039		C10H15orf24	ENSBTAG00000007385	ER membrane protein complex subunit 7 [Source:HGNC Symbol;Acc:HGNC:24301]	+	gene	overlapping	0	2.6437552E-10	2.1926865E-9	35.96838	24.553572	51.351353
29608764..29617622	10	29608764	29617622		null					Not found	0	0.011062981	0.018342031	20.512821	67.72152	90.32258
29762855..29780307	10	29762855	29780307		ENSBTAG00000025634	ENSBTAG00000025634	No description	+	gene	overlapping	0	0.002162721	0.004495183	16.241627	52.214966	38.584476
30329117..30352959	10	30329117	30352959		GJD2	ENSBTAG00000021730	gap junction protein delta 2 [Source:VGNC Symbol;Acc:VGNC:29385]	-	gene	overlapping	0	8.382873E-8	4.6670556E-7	21.094221	18.946028	31.212122
31087907..31120499	10	31087907	31120499		DPH6	ENSBTAG00000001364	diphthamine biosynthesis 6 [Source:VGNC Symbol;Acc:VGNC:28181]	-	gene	overlapping	0	2.112963E-7	1.0905052E-6	24.61028	36.458332	34.285713
31161951..31628704	10	31161951	31628704		null					Not found	0	1.8479847E-4	5.055974E-4	11.699661	50.28067	60.583332
33018200..33256126	10	33018200	33256126		null					Not found	0	0.001155192	0.002596154	15.694165	54.72689	66.25
33293865..33350415	10	33293865	33350415		null					Not found	0	9.4041415E-4	0.0021681683	32.846714	80.65844	100.0
33912614..33940616	10	33912614	33940616		null					Not found	0	0.031510685	0.04430746	17.714285	80.681816	100.0
34636592..34663574	10	34636592	34663574		null					Not found	0	8.367372E-4	0.0019547618	37.086586	63.793102	46.666668
35973251..35984887	10	35973251	35984887		PAK6	ENSBTAG00000019076	No description	+	gene	overlapping	0	7.710748E-6	2.8934564E-5	11.347438	24.729025	26.490067
36067913..36072891	10	36067913	36072891		C15orf52	ENSBTAG00000013774	chromosome 15 open reading frame 52 [Source:HGNC Symbol;Acc:HGNC:33488]	-	gene	overlapping	0	4.2504334E-7	2.0559748E-6	19.146826	81.48	97.22222
36072908..36093620	10	36072908	36093620		C15orf52	ENSBTAG00000013774	chromosome 15 open reading frame 52 [Source:HGNC Symbol;Acc:HGNC:33488]	-	gene	overlapping	0	4.6286277E-6	1.8162333E-5	13.105398	28.926027	21.72447
36099983..36101857	10	36099983	36101857		DISP2	ENSBTAG00000000552	dispatched RND transporter family member 2 [Source:VGNC Symbol;Acc:VGNC:28075]	+	gene	overlapping	0	5.357287E-6	2.0760244E-5	18.81214	53.002716	43.993057
36188312..36201590	10	36188312	36201590		CHST14	ENSBTAG00000004421	carbohydrate sulfotransferase 14 [Source:VGNC Symbol;Acc:VGNC:27342]	+	gene	overlapping	0	0.0	0.0	39.869762	35.01532	58.842594
36459736..36491359	10	36459736	36491359		DNAJC17	ENSBTAG00000013480	DnaJ homolog subfamily C member 17 [Source:UniProtKB/Swiss-Prot;Acc:Q2KI83]	-	gene	overlapping	0	0.0	0.0	16.3626	28.580593	19.797688
36462513..36467256	10	36462513	36467256		ZFYVE19	ENSBTAG00000013485	zinc finger FYVE-type containing 19 [Source:VGNC Symbol;Acc:VGNC:37175]	+	gene	overlapping	0	0.038433496	0.052492104	12.329969	86.05775	94.73684
36828153..36859706	10	36828153	36859706		EXD1	ENSBTAG00000008363	exonuclease 3'-5' domain containing 1 [Source:VGNC Symbol;Acc:VGNC:28639]	-	gene	overlapping	0	3.004879E-5	9.894606E-5	22.779816	41.552513	17.123287
36877680..36910825	10	36877680	36910825		OIP5	ENSBTAG00000010766	Opa interacting protein 5 [Source:VGNC Symbol;Acc:VGNC:32415]	-	gene	overlapping	0	0.0	0.0	47.673313	19.465649	44.642857
37030488..37042897	10	37030488	37042897		ITPKA	ENSBTAG00000001675	inositol-trisphosphate 3-kinase A [Source:VGNC Symbol;Acc:VGNC:30344]	+	gene	overlapping	0	1.290934E-11	1.2945199E-10	10.333933	21.423004	15.464576
37565366..37583265	10	37565366	37583265		null					Not found	0	0.0020346423	0.0042677713	27.987616	86.884056	60.0
37616385..37628702	10	37616385	37628702		PLA2G4D	ENSBTAG00000005268	phospholipase A2 group IVD [Source:VGNC Symbol;Acc:VGNC:32961]	-	gene	overlapping	0	0.021314256	0.03193414	13.062201	26.509653	28.301888
37707927..37754585	10	37707927	37754585		VPS39	ENSBTAG00000032055	VPS39, HOPS complex subunit [Source:VGNC Symbol;Acc:VGNC:36822]	-	gene	overlapping	0	1.4347696E-8	9.103686E-8	34.39056	45.465115	70.51282
39135438..39158523	10	39135438	39158523		null					Not found	0	0.042490117	0.057167463	27.071651	54.13974	76.92308
42510461..42537703	10	42510461	42537703		null					Not found	0	0.0011421469	0.0025714135	20.471977	91.97531	75.833336
43094531..43099665	10	43094531	43099665		VCPKMT	ENSBTAG00000005547	valosin containing protein lysine methyltransferase [Source:VGNC Symbol;Acc:VGNC:36781]	-	gene	overlapping	0	0.0	0.0	52.30483	22.526041	36.946777
43327396..43363648	10	43327396	43363648		CDKL1	ENSBTAG00000004780	cyclin dependent kinase like 1 [Source:VGNC Symbol;Acc:VGNC:27138]	-	gene	overlapping	0	5.31708E-12	5.6895245E-11	37.863308	29.227825	48.484848
43874019..43878283	10	43874019	43878283		TRIM9	ENSBTAG00000010103	tripartite motif containing 9 [Source:VGNC Symbol;Acc:VGNC:36353]	-	gene	overlapping	0	0.004647599	0.008709804	20.547945	85.73935	100.0
44457263..44489376	10	44457263	44489376		FRMD6	ENSBTAG00000031707	FERM domain containing 6 [Source:VGNC Symbol;Acc:VGNC:29117]	+	gene	overlapping	0	0.022301486	0.033131015	17.475311	76.42857	94.202896
44679984..44699660	10	44679984	44699660		null					Not found	0	0.021776386	0.032503184	30.063292	58.229168	23.076923
44963208..45004689	10	44963208	45004689		NID2	ENSBTAG00000021945	nidogen 2 [Source:VGNC Symbol;Acc:VGNC:32074]	-	gene	overlapping	0	1.11662346E-4	3.2227352E-4	14.210717	24.09505	27.419355
45411448..45424572	10	45411448	45424572		null					Not found	0	3.7016596E-7	1.809671E-6	25.71736	24.0	44.615383
45886214..45898775	10	45886214	45898775		SNX22	ENSBTAG00000016821	sorting nexin 22 [Source:VGNC Symbol;Acc:VGNC:35102]	-	gene	overlapping	0	1.7578941E-7	9.204119E-7	12.583668	18.10889	27.083334
45898793..45932860	10	45898793	45932860		SNX1	ENSBTAG00000002014	sorting nexin 1 [Source:VGNC Symbol;Acc:VGNC:35090]	-	gene	overlapping	0	0.01223579	0.019939482	12.406015	89.583336	82.22222
45996962..46017145	10	45996962	46017145		DAPK2	ENSBTAG00000011820	death associated protein kinase 2 [Source:HGNC Symbol;Acc:HGNC:2675]	+	gene	overlapping	0	9.929205E-8	5.457085E-7	23.610857	41.564487	43.42105
46703846..46710053	10	46703846	46710053		null					Not found	0	2.5559413E-7	1.3014998E-6	29.813665	18.921532	40.54054
47068003..47073705	10	47068003	47073705		null					Not found	0	4.2842665E-8	2.5310754E-7	10.932515	9.4057455	7.352941
47084648..47086070	10	47084648	47086070		null					Not found	0	0.0	0.0	44.68755	30.228405	68.23529
47753428..47762137	10	47753428	47762137		TLN2	ENSBTAG00000003667	talin 2 [Source:VGNC Symbol;Acc:VGNC:35898]	-	gene	overlapping	0	2.5261326E-5	8.447949E-5	38.285713	51.282425	93.63636
48910745..48929418	10	48910745	48929418		null					Not found	0	0.02095568	0.031451862	32.012512	61.17647	30.76923
49808591..49845322	10	49808591	49845322		ICE2	ENSBTAG00000005328	interactor of little elongation complex ELL subunit 2 [Source:VGNC Symbol;Acc:VGNC:30027]	+	gene	overlapping	0	0.047562208	0.06285711	17.261906	79.27928	95.652176
49861007..49906568	10	49861007	49906568		ANXA2	ENSBTAG00000009615	Annexin A2 [Source:UniProtKB/Swiss- Prot;Acc:P04272]	+	gene	overlapping	0	9.000421E-7	4.066791E-6	15.339909	91.99357	82.09876
50267225..50283308	10	50267225	50283308		FOXB1	ENSBTAG00000019114	forkhead box B1 [Source:VGNC Symbol;Acc:VGNC:29080]	-	gene	overlapping	0	3.9820257E-4	0.0010030377	12.960383	48.30535	52.10273
50295319..50308590	10	50295319	50308590		null					Not found	0	0.04033183	0.0547432	22.222221	48.577236	69.44444
50366720..50411193	10	50366720	50411193		null					Not found	0	0.031907424	0.044755217	13.887043	82.13508	96.42857
50411531..50444976	10	50411531	50444976		null					Not found	0	2.589053E-7	1.3154306E-6	36.216286	50.151787	72.22222
50944696..50983357	10	50944696	50983357		null					Not found	0	0.0044566626	0.008417347	15.012293	55.39463	63.580246
51753083..51775013	10	51753083	51775013		LIPC	ENSBTAG00000005479	lipase C, hepatic type [Source:HGNC Symbol;Acc:HGNC:6619]	-	gene	overlapping	0	0.0012940303	0.0028631464	19.524773	66.221535	78.57143
52026951..52045579	10	52026951	52045579		null					Not found	0	0.036823742	0.050555255	20.252243	43.11111	59.25926
52400435..52411630	10	52400435	52411630		ALDH1A2	ENSBTAG00000010119	aldehyde dehydrogenase 1 family member A2 [Source:VGNC Symbol;Acc:VGNC:25809]	+	gene	overlapping	0	0.017830817	0.027428027	22.434824	52.409637	43.47826
52563715..52632172	10	52563715	52632172		null					Not found	0	0.005816292	0.010601627	11.960567	54.10909	44.74138
53706413..53729948	10	53706413	53729948		null					Not found	0	0.0018555517	0.0039366623	16.081312	14.761017	23.076923
54140905..54155759	10	54140905	54155759		TEX9	ENSBTAG00000031433	testis expressed 9 [Source:VGNC Symbol;Acc:VGNC:35774]	-	gene	overlapping	0	0.0045504277	0.008560445	24.545454	46.34703	27.083334
54405604..54483380	10	54405604	54483380		RFX7	ENSBTAG00000000565	regulatory factor X7 [Source:VGNC Symbol;Acc:VGNC:33899]	+	gene	overlapping	0	2.9006753E-10	2.4028661E-9	27.39726	39.59215	49.370155
54512293..54612148	10	54512293	54612148		NEDD4	ENSBTAG00000013793	neural precursor cell expressed, developmentally down-regulated 4, E3 ubiquitin protein ligase [Source:HGNC Symbol;Acc:HGNC:7727]	+	gene	overlapping	0	0.001968938	0.004145164	13.395968	92.27151	78.57143
54730797..54832187	10	54730797	54832187		PRTG	ENSBTAG00000005848	protogenin [Source:HGNC Symbol;Acc:HGNC:26373]	+	gene	overlapping	0	1.0810065E-4	3.1298536E-4	11.667686	94.273636	86.08614
54980152..54997818	10	54980152	54997818		null					Not found	0	4.3358323E-6	1.711132E-5	12.54132	10.798403	17.063492
55352082..55380212	10	55352082	55380212		null					Not found	0	0.031270243	0.0440416	16.591513	64.55696	49.57265
56426693..56455026	10	56426693	56455026		null					Not found	0	3.3529823E-6	1.3640632E-5	38.446327	34.738956	53.333332
56631502..56660923	10	56631502	56660923		null					Not found	0	1.956622E-4	5.3192506E-4	24.083197	41.104294	57.843136
57715295..57747240	10	57715295	57747240		ONECUT1	ENSBTAG00000046470	one cut homeobox 1 [Source:VGNC Symbol;Acc:VGNC:32430]	+	gene	overlapping	0	0.0113601815	0.018739656	12.228391	86.22774	96.42857
58161495..58175973	10	58161495	58175973		MYO5C	ENSBTAG00000003763	myosin VC [Source:VGNC Symbol;Acc:VGNC:31828]	+	gene	downstream	984	1.4956934E-4	4.1924647E-4	28.903011	42.899406	74.28571
58394987..58421888	10	58394987	58421888		null					Not found	0	0.009982962	0.016770301	13.102639	62.159966	52.142857
58840235..58926581	10	58840235	58926581		DMXL2	ENSBTAG00000000737	Dmx like 2 [Source:HGNC Symbol;Acc:HGNC:2938]	+	gene	overlapping	0	1.8050694E-5	6.2561754E-5	11.779987	32.478786	34.599155
59440780..59449686	10	59440780	59449686		null					Not found	0	3.6828962E-6	1.4795603E-5	14.39115	21.794628	22.988506
59812233..59847982	10	59812233	59847982		SPPL2A	ENSBTAG00000011831	signal peptide peptidase like 2A [Source:VGNC Symbol;Acc:VGNC:35234]	+	gene	overlapping	0	9.868268E-9	6.4097016E-8	10.370838	24.21781	5.162065
60037500..60042414	10	60037500	60042414		USP8	ENSBTAG00000011916	ubiquitin specific peptidase 8 [Source:VGNC Symbol;Acc:VGNC:36739]	-	gene	overlapping	0	0.040329114	0.0547432	15.342278	13.333333	25.0
60172079..60220580	10	60172079	60220580		ENSBTAG00000045591	ENSBTAG00000045591	No description	+	gene	overlapping	0	0.04699952	0.062233534	27.213352	63.92157	90.0
60797113..60819387	10	60797113	60819387		null					Not found	0	0.005873536	0.010680431	23.004953	49.78695	67.59259
61280725..61300906	10	61280725	61300906		GALK2	ENSBTAG00000004011	galactokinase 2 [Source:VGNC Symbol;Acc:VGNC:29220]	-	gene	overlapping	0	0.025978358	0.037759177	14.180229	22.82197	34.285713
61616308..61639165	10	61616308	61639165		ENSBTAG00000022583	ENSBTAG00000022583	No description	+	gene	overlapping	0	0.013862272	0.022142831	23.080637	85.71429	63.157894
62385338..62588235	10	62385338	62588235		SLC12A1	ENSBTAG00000010145	solute carrier family 12 member 1 [Source:VGNC Symbol;Acc:VGNC:34664]	-	gene	overlapping	0	6.3751863E-6	2.4239136E-5	12.960815	33.935314	22.787611
62603370..62616227	10	62603370	62616227		null					Not found	0	0.0023951158	0.004907748	32.704403	62.637363	100.0
63438997..63494138	10	63438997	63494138		null					Not found	0	0.004539836	0.008547553	23.024055	92.0	70.833336
63494190..63580862	10	63494190	63580862		null					Not found	0	9.325619E-6	3.4482167E-5	15.283158	25.10776	30.76923
64999459..65031490	10	64999459	65031490		null					Not found	0	1.8803061E-9	1.3823173E-8	39.61358	61.666668	27.692308
[truncated: 3,221 more rows]

## Sheet:  DMRs S vs NS unmerged
Probe	Chromosome	Start	End	Probe Strand	Feature	ID	Description	Feature Strand	Type	Feature Orientation	Distance	P-value	FDR	Difference	NS Well Covered	S Well Covered
338406..448356	1	338406	448356		RCAN1	ENSBTAG00000020035	regulator of calcineurin 1 [Source:VGNC Symbol;Acc:VGNC:33820]	+	gene	overlapping	0	0.02437289	0.6692339	-17.342485	21.972418	39.3149
725752..922917	1	725752	922917		MRPS6	ENSBTAG00000012594	mitochondrial ribosomal protein S6 [Source:VGNC Symbol;Acc:VGNC:31676]	-	gene	overlapping	0	0.025127543	0.6692339	-7.3215294	15.244281	22.565807
13734532..14813688	1	13734532	14813688		7SK	ENSBTAG00000045128	7SK RNA [Source:RFAM;Acc:RF00100]	-	gene	overlapping	0	0.03987349	0.71772003	-8.613732	32.258465	40.872196
26923201..27950368	1	26923201	27950368		null					Not found	0	0.035618015	0.7055851	-7.459332	29.330225	36.78956
34539753..35477783	1	34539753	35477783		VGLL3	ENSBTAG00000026156	vestigial like family member 3 [Source:VGNC Symbol;Acc:VGNC:36792]	-	gene	overlapping	0	0.008482613	0.6692339	6.258137	38.24338	31.985247
45110063..45289426	1	45110063	45289426		TMEM45A	ENSBTAG00000004459	No description	+	gene	overlapping	0	2.1081635E-4	0.39691675	-11.006848	27.811508	38.81836
49574475..50334671	1	49574475	50334671		ALCAM	ENSBTAG00000000088	activated leukocyte cell adhesion molecule [Source:VGNC Symbol;Acc:VGNC:25805]	+	gene	overlapping	0	0.037494093	0.70811385	9.786767	47.21042	37.423656
139204897..139208772	1	139204897	139208772		null					Not found	0	0.026132487	0.6692339	-5.4830565	33.589878	39.072933
146128494..146206349	1	146128494	146206349		ENSBTAG00000011437	ENSBTAG00000011437	No description	-	gene	upstream	901	0.009694775	0.6692339	-9.45732	17.982706	27.440027
147864830..147993980	1	147864830	147993980		DIP2A	ENSBTAG00000011495	disco interacting protein 2 homolog A [Source:VGNC Symbol;Acc:VGNC:28066]	+	gene	overlapping	0	6.8940496E-4	0.41881353	3.8849852	96.97306	93.08808
151439298..152284883	1	151439298	152284883		KCNJ6	ENSBTAG00000037616	potassium voltage-gated channel subfamily J member 6 [Source:HGNC Symbol;Acc:HGNC:6267]	-	gene	overlapping	0	0.029952006	0.6692339	-6.9470596	23.951273	30.898329
60128400..61067467	2	60128400	61067467		THSD7B	ENSBTAG00000044055	thrombospondin type 1 domain containing 7B [Source:VGNC Symbol;Acc:VGNC:35851]	-	gene	overlapping	0	0.009714382	0.6692339	3.856659	93.48579	89.62913
62854451..63371926	2	62854451	63371926		TMEM163	ENSBTAG00000018753	transmembrane protein 163 [Source:VGNC Symbol;Acc:VGNC:35988]	+	gene	overlapping	0	0.025213929	0.6692339	2.5083458	95.10269	92.59434
72540461..73047878	2	72540461	73047878		GLI2	ENSBTAG00000011682	GLI family zinc finger 2 [Source:VGNC Symbol;Acc:VGNC:29400]	+	gene	overlapping	0	0.0074480413	0.6692339	8.011353	31.860031	23.848677
73869369..74126919	2	73869369	74126919		ENSBTAG00000026822	ENSBTAG00000026822	No description	-	gene	overlapping	0	0.021409785	0.6692339	20.681005	59.114346	38.433342
111886382..112647113	2	111886382	112647113		ACSL3	ENSBTAG00000017258	acyl-CoA synthetase long chain family member 3 [Source:VGNC Symbol;Acc:VGNC:25565]	+	gene	overlapping	0	0.0014063049	0.4659983	-9.226574	27.743845	36.970417
112938462..113276622	2	112938462	113276622		ENSBTAG00000040156	ENSBTAG00000040156	No description	-	gene	overlapping	0	1.0889348E-4	0.39691675	-17.007458	16.559244	33.566704
124984695..125010936	2	124984695	125010936		TMEM200B	ENSBTAG00000047524	transmembrane protein 200B [Source:VGNC Symbol;Acc:VGNC:36022]	+	gene	overlapping	0	0.042110454	0.7346871	8.374106	22.93165	14.557545
125981438..126034315	2	125981438	126034315		XKR8	ENSBTAG00000008800	XK related 8 [Source:VGNC Symbol;Acc:VGNC:36990]	-	gene	overlapping	0	0.037998445	0.7102597	-14.87447	18.313065	33.187534
129439514..129659002	2	129439514	129659002		U6	ENSBTAG00000042918	U6 spliceosomal RNA [Source:RFAM;Acc:RF00026]	+	gene	overlapping	0	0.014743066	0.6692339	12.447237	37.457943	25.010706
8084924..8124311	3	8084924	8124311		null					Not found	0	0.0044737365	0.65261585	-2.458772	3.5179365	5.9767084
15460959..15479949	3	15460959	15479949		GBA	ENSBTAG00000014841	glucosylceramidase beta [Source:HGNC Symbol;Acc:HGNC:4177]	+	gene	overlapping	0	0.010373247	0.6692339	13.443936	90.75036	77.30643
22773800..22900417	3	22773800	22900417		ENSBTAG00000021104	ENSBTAG00000021104	No description	-	gene	overlapping	0	0.00288723	0.55389225	13.696055	33.973965	20.277914
69425284..69880057	3	69425284	69880057		SLC44A5	ENSBTAG00000001326	solute carrier family 44 member 5 [Source:VGNC Symbol;Acc:VGNC:34879]	+	gene	overlapping	0	0.04616296	0.7346871	-4.1699405	86.48624	90.656166
92145469..92249440	3	92145469	92249440		ENSBTAG00000030623	ENSBTAG00000030623	No description	-	gene	overlapping	0	0.022688089	0.6692339	17.537888	49.56831	32.03042
98638613..98878597	3	98638613	98878597		Skint1	ENSBTAG00000009192	No description	+	gene	overlapping	0	5.076298E-4	0.39691675	-9.75161	15.801372	25.552979
109131127..109432269	3	109131127	109432269		null					Not found	0	0.039577976	0.71772003	-6.0172467	14.225243	20.242489
113679478..113847030	3	113679478	113847030		DGKD	ENSBTAG00000020616	diacylglycerol kinase delta [Source:VGNC Symbol;Acc:VGNC:28026]	+	gene	overlapping	0	0.028493972	0.6692339	2.3913896	97.64219	95.25081
20626218..21314966	4	20626218	21314966		null					Not found	0	0.0062487912	0.6692339	4.7594547	95.344574	90.58512
23890973..24273600	4	23890973	24273600		AGMO	ENSBTAG00000034154	alkylglycerol monooxygenase [Source:VGNC Symbol;Acc:VGNC:25731]	-	gene	overlapping	0	0.024539104	0.6692339	12.05307	40.03835	27.98528
29589498..29950992	4	29589498	29950992		SP8	ENSBTAG00000002604	Sp8 transcription factor [Source:VGNC Symbol;Acc:VGNC:35158]	-	gene	overlapping	0	3.2903042E-4	0.39691675	22.966644	60.306713	37.340065
30652565..30946594	4	30652565	30946594		DNAH11	ENSBTAG00000013078	dynein axonemal heavy chain 11 [Source:HGNC Symbol;Acc:HGNC:2942]	+	gene	overlapping	0	0.03665289	0.70692146	2.4518456	95.75024	93.29839
58483580..59364912	4	58483580	59364912		ENSBTAG00000020620	ENSBTAG00000020620	No description	-	gene	overlapping	0	0.011039876	0.6692339	6.9422917	48.62529	41.683
64022387..64028812	4	64022387	64028812		BBS9	ENSBTAG00000006528	Bardet-Biedl syndrome 9 [Source:HGNC Symbol;Acc:HGNC:30000]	-	gene	overlapping	0	0.042525154	0.7346871	6.552829	34.685894	28.133062
65425715..65951515	4	65425715	65951515		NEUROD6	ENSBTAG00000000558	neuronal differentiation 6 [Source:VGNC Symbol;Acc:VGNC:32020]	+	gene	overlapping	0	0.007840385	0.6692339	5.1286583	30.992464	25.863806
95601577..95765305	4	95601577	95765305		null					Not found	0	0.031654574	0.6692339	5.172982	38.838615	33.665634
119530992..119627891	4	119530992	119627891		ENSBTAG00000004958	ENSBTAG00000004958	No description	-	gene	overlapping	0	0.009644572	0.6692339	2.278664	95.72662	93.44797
72288043..72598518	5	72288043	72598518		LARGE1	ENSBTAG00000021953	glycosyltransferase-like protein LARGE1 [Source:RefSeq peptide;Acc:NP_001192517]	-	gene	overlapping	0	0.018906707	0.6692339	2.2579417	94.09661	91.83866
73910205..73946273	5	73910205	73946273		TOM1	ENSBTAG00000045785	target of myb1 membrane trafficking protein [Source:VGNC Symbol;Acc:VGNC:36217]	+	gene	overlapping	0	0.016451169	0.6692339	3.1589084	98.131615	94.97271
76308613..76468905	5	76308613	76468905		CARD10	ENSBTAG00000015044	caspase recruitment domain family member 10 [Source:VGNC Symbol;Acc:VGNC:26760]	-	gene	overlapping	0	0.010727993	0.6692339	13.820325	33.033	19.212673
95207571..95634358	5	95207571	95634358		RERG	ENSBTAG00000002174	RAS like estrogen regulated growth inhibitor [Source:VGNC Symbol;Acc:VGNC:33873]	+	gene	overlapping	0	0.021307413	0.6692339	10.608722	44.602192	33.993465
107044228..107223453	5	107044228	107223453		TSPAN9	ENSBTAG00000013759	tetraspanin 9 [Source:VGNC Symbol;Acc:VGNC:36443]	-	gene	overlapping	0	0.03495163	0.69999284	5.766095	93.35386	87.58776
113805320..113965551	5	113805320	113965551		ENSBTAG00000046721	ENSBTAG00000046721	No description	-	gene	overlapping	0	0.010789865	0.6692339	-5.435082	14.104207	19.53929
116192135..116306768	5	116192135	116306768		SNORA11	ENSBTAG00000042483	Small nucleolar RNA SNORA11 [Source:RFAM;Acc:RF00614]	+	gene	overlapping	0	0.010460349	0.6692339	6.705223	23.677963	16.972738
117817461..117948960	5	117817461	117948960		ENSBTAG00000008036	ENSBTAG00000008036	No description	-	gene	overlapping	0	0.017038945	0.6692339	-5.6402884	13.266335	18.906622
120171186..120213720	5	120171186	120213720		SHANK3	ENSBTAG00000030180	SH3 and multiple ankyrin repeat domains 3 [Source:VGNC Symbol;Acc:VGNC:34586]	+	gene	overlapping	0	0.026992843	0.6692339	18.805197	86.696625	67.89143
4050996..4385816	6	4050996	4385816		QRFPR	ENSBTAG00000008255	pyroglutamylated RFamide peptide receptor [Source:VGNC Symbol;Acc:VGNC:33601]	+	gene	overlapping	0	0.017253792	0.6692339	14.243457	52.988983	38.745525
12985634..13348876	6	12985634	13348876		CAMK2D	ENSBTAG00000014463	Calcium/calmodulin-dependent protein kinase type II subunit delta [Source:UniProtKB/Swiss- Prot;Acc:Q2HJF7]	+	gene	overlapping	0	0.021451777	0.6692339	5.7254734	95.14037	89.4149
14698630..15151524	6	14698630	15151524		SNORA76	ENSBTAG00000044440	Small nucleolar RNA SNORA76 [Source:RFAM;Acc:RF00598]	+	gene	overlapping	0	0.013685066	0.6692339	6.0648685	94.93524	88.87038
26963309..26985301	6	26963309	26985301		METAP1	ENSBTAG00000016004	methionyl aminopeptidase 1 [Source:VGNC Symbol;Acc:VGNC:31395]	-	gene	overlapping	0	0.03684178	0.70692146	11.3577	40.137676	28.779972
36451517..36463505	6	36451517	36463505		null					Not found	0	0.0017920698	0.5201591	5.796809	64.10497	58.308163
42357528..43018062	6	42357528	43018062		KCNIP4	ENSBTAG00000047743	potassium voltage-gated channel interacting protein 4 [Source:VGNC Symbol;Acc:VGNC:30452]	-	gene	overlapping	0	0.042027384	0.7346871	-5.5414867	84.956825	90.49831
106580438..107014191	6	106580438	107014191		NSG1	ENSBTAG00000005711	neuronal vesicle trafficking associated 1 [Source:VGNC Symbol;Acc:VGNC:32276]	-	gene	overlapping	0	0.045665205	0.7346871	-2.626618	9.950192	12.576811
108685365..108731656	6	108685365	108731656		POLN	ENSBTAG00000017296	DNA polymerase nu [Source:VGNC Symbol;Acc:VGNC:33129]	+	gene	overlapping	0	0.028377695	0.6692339	23.09778	53.592052	30.494268
3473095..3578080	7	3473095	3578080		null					Not found	0	0.00493881	0.65261585	-15.519931	21.866266	37.386192
13604283..13650922	7	13604283	13650922		NFIX	ENSBTAG00000018229	nuclear factor I X [Source:VGNC Symbol;Acc:VGNC:32042]	-	gene	overlapping	0	0.023311723	0.6692339	-8.650178	18.123169	26.773348
14753015..15330508	7	14753015	15330508		ENSBTAG00000038510	ENSBTAG00000038510	No description	-	gene	overlapping	0	0.017848536	0.6692339	10.170648	46.88199	36.71134
15546343..15769485	7	15546343	15769485		OLFM2	ENSBTAG00000007550	olfactomedin 2 [Source:VGNC Symbol;Acc:VGNC:32418]	-	gene	overlapping	0	0.023141552	0.6692339	-7.030161	23.880661	30.910822
20296388..20424593	7	20296388	20424593		KDM4B	ENSBTAG00000015487	lysine demethylase 4B [Source:VGNC Symbol;Acc:VGNC:30528]	-	gene	overlapping	0	0.04172944	0.7346871	2.0581317	95.699554	93.64144
20887590..20913266	7	20887590	20913266		UBXN6	ENSBTAG00000008186	UBX domain protein 6 [Source:VGNC Symbol;Acc:VGNC:36628]	+	gene	overlapping	0	0.011787341	0.6692339	6.389398	99.31271	92.923325
27153809..27652452	7	27153809	27652452		5S_rRNA	ENSBTAG00000028704	5S ribosomal RNA [Source:RFAM;Acc:RF00001]	-	gene	overlapping	0	0.0075538326	0.6692339	5.2830334	95.36838	90.085335
36789878..37283488	7	36789878	37283488		null					Not found	0	0.019282553	0.6692339	8.591622	92.31066	83.719025
55111088..55233633	7	55111088	55233633		SPRY4	ENSBTAG00000008250	sprouty RTK signaling antagonist 4 [Source:VGNC Symbol;Acc:VGNC:35244]	-	gene	overlapping	0	0.042266693	0.7346871	3.4421687	97.7319	94.28972
71556817..71579660	7	71556817	71579660		null					Not found	0	0.0203264	0.6692339	-9.365246	35.208508	44.573753
89206914..89226938	7	89206914	89226938		null					Not found	0	0.04627482	0.7346871	-3.3038723	16.683708	19.98758
102198426..103089163	7	102198426	103089163		FAM174A	ENSBTAG00000045909	family with sequence similarity 174 member A [Source:VGNC Symbol;Acc:VGNC:28761]	+	gene	overlapping	0	0.008269972	0.6692339	-10.177075	24.789228	34.9663
1017515..1171088	8	1017515	1171088		SH3RF1	ENSBTAG00000001508	SH3 domain containing ring finger 1 [Source:VGNC Symbol;Acc:VGNC:34579]	-	gene	overlapping	0	0.006244875	0.6692339	-3.3509321	93.288055	96.63899
9700226..9881548	8	9700226	9881548		INTS9	ENSBTAG00000008845	integrator complex subunit 9 [Source:VGNC Symbol;Acc:VGNC:30234]	+	gene	overlapping	0	0.006594707	0.6692339	2.6324081	97.54124	94.90884
82097772..82309375	8	82097772	82309375		DAPK1	ENSBTAG00000000738	death associated protein kinase 1 [Source:VGNC Symbol;Acc:VGNC:27877]	+	gene	overlapping	0	0.010692574	0.6692339	3.9721017	95.42985	91.45774
86336109..86425383	8	86336109	86425383		PHF2	ENSBTAG00000012922	PHD finger protein 2 [Source:VGNC Symbol;Acc:VGNC:32818]	+	gene	overlapping	0	0.0036046316	0.6106938	2.125813	96.29416	94.16835
100631971..100699272	8	100631971	100699272		PTPN3	ENSBTAG00000018841	protein tyrosine phosphatase, non-receptor type 3 [Source:VGNC Symbol;Acc:VGNC:33538]	-	gene	overlapping	0	0.041891243	0.7346871	2.7356324	98.80526	96.06962
105269896..105343330	8	105269896	105343330		AKNA	ENSBTAG00000017306	AT-hook transcription factor [Source:HGNC Symbol;Acc:HGNC:24108]	-	gene	overlapping	0	0.02861021	0.6692339	7.863325	29.110313	21.246986
38511511..38522787	9	38511511	38522787		null					Not found	0	0.04936542	0.7346871	-7.405541	34.54573	41.95128
38742152..38793180	9	38742152	38793180		LAMA4	ENSBTAG00000008817	Bos taurus laminin, alpha 4 (LAMA4), mRNA. [Source:RefSeq mRNA;Acc:NM_001205965]	+	gene	overlapping	0	0.013888226	0.6692339	-7.0623474	30.99512	38.05747
55224593..56028870	9	55224593	56028870		5S_rRNA	ENSBTAG00000036978	5S ribosomal RNA [Source:RFAM;Acc:RF00001]	-	gene	overlapping	0	0.0017167475	0.5201591	6.4843106	93.88452	87.40022
105531195..105665684	9	105531195	105665684		FAM120B	ENSBTAG00000003884	Constitutive coactivator of peroxisome proliferator-activated receptor gamma [Source:UniProtKB/Swiss-Prot;Acc:A6QNT4]	+	gene	overlapping	0	0.004170703	0.65261585	3.4128263	95.959755	92.54692
18457773..18648883	10	18457773	18648883		THSD4	ENSBTAG00000011644	thrombospondin type 1 domain containing 4 [Source:HGNC Symbol;Acc:HGNC:25835]	+	gene	overlapping	0	0.047202185	0.7346871	-12.566149	37.60513	50.171276
49929109..50202241	10	49929109	50202241		null					Not found	0	0.042236697	0.7346871	7.265658	83.046135	75.78048
60475964..60489254	10	60475964	60489254		ATP8B4	ENSBTAG00000011936	ATPase phospholipid transporting 8B4 (putative) [Source:HGNC Symbol;Acc:HGNC:13536]	+	gene	overlapping	0	0.032156784	0.6697799	-4.511767	36.02622	40.537983
73768760..73932015	10	73768760	73932015		PRKCH	ENSBTAG00000003276	protein kinase C eta [Source:VGNC Symbol;Acc:VGNC:33332]	+	gene	overlapping	0	0.0071389363	0.6692339	3.3031645	96.74283	93.43966
86799635..87016379	10	86799635	87016379		TMED10	ENSBTAG00000005694	transmembrane p24 trafficking protein 10 [Source:VGNC Symbol;Acc:VGNC:35935]	-	gene	overlapping	0	0.006058908	0.6692339	-10.446357	13.113008	23.559364
87726108..87818701	10	87726108	87818701		null					Not found	0	0.04659405	0.7346871	-16.884415	19.310076	36.194496
92891338..93377608	10	92891338	93377608		ENSBTAG00000047260	ENSBTAG00000047260	No description	-	gene	overlapping	0	0.027277151	0.6692339	-3.3697753	91.05142	94.42119
1269051..1388122	11	1269051	1388122		ACOXL	ENSBTAG00000004297	acyl-CoA oxidase like [Source:VGNC Symbol;Acc:VGNC:25555]	-	gene	overlapping	0	0.039971337	0.71772003	4.550882	95.459785	90.908905
4827127..4941348	11	4827127	4941348		null					Not found	0	0.041534603	0.7346871	4.4878645	97.73093	93.243065
15226659..15432966	11	15226659	15432966		TTC27	ENSBTAG00000033010	tetratricopeptide repeat domain 27 [Source:VGNC Symbol;Acc:VGNC:36466]	+	gene	overlapping	0	0.044912312	0.7346871	4.364505	95.56836	91.20384
19780089..20105057	11	19780089	20105057		PRKD3	ENSBTAG00000001114	protein kinase D3 [Source:VGNC Symbol;Acc:VGNC:33338]	-	gene	overlapping	0	0.026857244	0.6692339	11.075548	38.323875	27.248325
29249472..29421458	11	29249472	29421458		TTC7A	ENSBTAG00000032558	tetratricopeptide repeat domain 7A [Source:VGNC Symbol;Acc:VGNC:36480]	+	gene	overlapping	0	0.012897918	0.6692339	3.6460674	97.04902	93.40297
33325069..35149705	11	33325069	35149705		ENSBTAG00000014072	ENSBTAG00000014072	No description	-	gene	overlapping	0	0.025812685	0.6692339	7.726428	49.88454	42.158115
48914606..49169704	11	48914606	49169704		ATOH8	ENSBTAG00000024000	atonal bHLH transcription factor 8 [Source:VGNC Symbol;Acc:VGNC:26272]	-	gene	overlapping	0	0.038234334	0.7102597	7.978751	29.25006	21.271303
76303414..77143295	11	76303414	77143295		null					Not found	0	0.017760593	0.6692339	3.4070513	91.87185	88.4648
86189032..86264641	11	86189032	86264641		NTSR2	ENSBTAG00000003691	neurotensin receptor 2 [Source:VGNC Symbol;Acc:VGNC:32313]	+	gene	overlapping	0	0.045915406	0.7346871	-3.7373614	92.61251	96.34988
103933764..103965164	11	103933764	103965164		INPP5E	ENSBTAG00000001354	inositol polyphosphate-5-phosphatase E [Source:VGNC Symbol;Acc:VGNC:30213]	-	gene	overlapping	0	0.019189563	0.6692339	6.802979	95.20532	88.40235
104799995..104855776	11	104799995	104855776		null					Not found	0	0.023544507	0.6692339	4.871834	17.387634	12.515801
2811546..4873501	12	2811546	4873501		U1	ENSBTAG00000029683	U1 spliceosomal RNA [Source:RFAM;Acc:RF00003]	+	gene	overlapping	0	0.0434651	0.7346871	4.938926	45.24806	40.30913
52674873..52685083	12	52674873	52685083		MYCBP2	ENSBTAG00000018851	MYC binding protein 2, E3 ubiquitin protein ligase [Source:VGNC Symbol;Acc:VGNC:31785]	-	gene	overlapping	0	0.0046219556	0.65261585	-8.326364	34.24857	42.574936
79283483..79488206	12	79283483	79488206		FARP1	ENSBTAG00000000146	FERM, ARH/RhoGEF and pleckstrin domain protein 1 [Source:VGNC Symbol;Acc:VGNC:28865]	+	gene	overlapping	0	0.01978172	0.6692339	1.8814738	95.37304	93.49157
13228218..13736204	13	13228218	13736204		null					Not found	0	0.013287495	0.6692339	12.27776	44.09908	31.821318
14829541..15983905	13	14829541	15983905		U6	ENSBTAG00000045036	U6 spliceosomal RNA [Source:RFAM;Acc:RF00026]	+	gene	overlapping	0	0.011353288	0.6692339	8.348932	35.32557	26.976635
28727913..28885316	13	28727913	28885316		FRMD4A	ENSBTAG00000008279	FERM domain containing 4A [Source:VGNC Symbol;Acc:VGNC:29114]	-	gene	overlapping	0	0.002450215	0.5201591	9.214443	96.297485	87.083046
60800869..60918672	13	60800869	60918672		FAM110A	ENSBTAG00000008638	family with sequence similarity 110 member A [Source:VGNC Symbol;Acc:VGNC:28716]	-	gene	overlapping	0	0.0021835694	0.5201591	13.702224	30.07905	16.376827
80878826..81266491	13	80878826	81266491		null					Not found	0	0.004118015	0.65261585	2.8397572	96.64575	93.80601
1666981..1703713	14	1666981	1703713		CYHR1	ENSBTAG00000035254	Cysteine and histidine-rich protein 1 [Source:UniProtKB/Swiss-Prot;Acc:Q7YR89]	+	gene	overlapping	0	0.020632027	0.6692339	11.832827	81.2191	69.38628
2538959..2622223	14	2538959	2622223		ENSBTAG00000003606	ENSBTAG00000003606	No description	-	gene	overlapping	0	0.04950393	0.7346871	-4.7233524	11.3849745	16.108326
3055317..3136861	14	3055317	3136861		TSNARE1	ENSBTAG00000009974	t-SNARE domain containing 1 [Source:VGNC Symbol;Acc:VGNC:36423]	+	gene	overlapping	0	0.02724641	0.6692339	1.8866092	96.67527	94.78867
4259188..4358553	14	4259188	4358553		TRAPPC9	ENSBTAG00000013955	trafficking protein particle complex 9 [Source:VGNC Symbol;Acc:VGNC:36294]	+	gene	overlapping	0	0.012063572	0.6692339	2.6785066	96.77332	94.094826
11607664..11698446	14	11607664	11698446		ASAP1	ENSBTAG00000003185	ArfGAP with SH3 domain, ankyrin repeat and PH domain 1 [Source:VGNC Symbol;Acc:VGNC:26184]	+	gene	overlapping	0	0.042219516	0.7346871	3.0352728	95.49215	92.45687
20989638..21153027	14	20989638	21153027		H3F3C	ENSBTAG00000017016	Histone H3.3C [Source:UniProtKB/Swiss- Prot;Acc:A5PK61]	-	gene	overlapping	0	0.017087953	0.6692339	8.55102	96.83594	88.28491
27708492..27855728	14	27708492	27855728		CA8	ENSBTAG00000017529	carbonic anhydrase 8 [Source:VGNC Symbol;Acc:VGNC:26658]	-	gene	overlapping	0	0.016326625	0.6692339	10.502953	37.89597	27.393017
33661553..33870681	14	33661553	33870681		null					Not found	0	0.04822662	0.7346871	6.0370502	90.03478	83.99773
67697083..67994771	14	67697083	67994771		STK3	ENSBTAG00000026234	serine/threonine kinase 3 [Source:VGNC Symbol;Acc:VGNC:35393]	+	gene	overlapping	0	0.037970778	0.7102597	4.94277	95.21478	90.272
24981605..25124023	15	24981605	25124023		ZBTB16	ENSBTAG00000011266	zinc finger and BTB domain containing 16 [Source:VGNC Symbol;Acc:VGNC:37062]	+	gene	overlapping	0	0.035286807	0.7028438	2.6119738	97.550385	94.9384
30740320..30806278	15	30740320	30806278		PVRL1	ENSBTAG00000015939	poliovirus receptor-related protein 1 precursor [Source:RefSeq peptide;Acc:NP_001192951]	-	gene	overlapping	0	0.018788604	0.6692339	2.9069026	96.37949	93.47258
41895520..42122281	15	41895520	42122281		GALNT18	ENSBTAG00000002914	polypeptide N- acetylgalactosaminyltransferase 18 [Source:VGNC Symbol;Acc:VGNC:29230]	+	gene	overlapping	0	0.04236977	0.7346871	-4.6563153	27.864836	32.521152
56008481..56339583	15	56008481	56339583		UVRAG	ENSBTAG00000016355	UV radiation resistance associated [Source:VGNC Symbol;Acc:VGNC:36751]	+	gene	overlapping	0	0.0050270823	0.65261585	4.3793483	97.60668	93.227325
76153713..76464783	15	76153713	76464783		SYT13	ENSBTAG00000001703	synaptotagmin 13 [Source:VGNC Symbol;Acc:VGNC:35539]	-	gene	overlapping	0	0.001079499	0.45559335	-8.477369	22.742022	31.219393
598813..719276	16	598813	719276		MYOG	ENSBTAG00000006030	myogenin [Source:VGNC Symbol;Acc:VGNC:31837]	-	gene	overlapping	0	0.021213414	0.6692339	10.435006	47.716797	37.281796
2910315..3082734	16	2910315	3082734		NUAK2	ENSBTAG00000018774	No description	-	gene	overlapping	0	0.008160249	0.6692339	4.977604	20.064184	15.086581
13812312..14762026	16	13812312	14762026		5S_rRNA	ENSBTAG00000036945	5S ribosomal RNA [Source:RFAM;Acc:RF00001]	+	gene	overlapping	0	0.020045679	0.6692339	3.9256976	91.58203	87.656334
21385392..21623030	16	21385392	21623030		null					Not found	0	0.0044840355	0.65261585	-12.762278	27.066576	39.828857
24851786..25853373	16	24851786	25853373		MARK1	ENSBTAG00000010460	serine/threonine-protein kinase MARK1 [Source:RefSeq peptide;Acc:NP_001179204]	+	gene	overlapping	0	0.02434253	0.6692339	4.3582997	25.200132	20.841833
30155301..30389559	16	30155301	30389559		PARP1	ENSBTAG00000000837	poly(ADP-ribose) polymerase 1 [Source:HGNC Symbol;Acc:HGNC:270]	-	gene	overlapping	0	0.04445661	0.7346871	8.469075	27.747194	19.278118
44824428..44937859	16	44824428	44937859		SLC25A33	ENSBTAG00000003177	solute carrier family 25 member 33 [Source:VGNC Symbol;Acc:VGNC:34759]	-	gene	overlapping	0	0.036691308	0.70692146	7.000114	24.271082	17.270967
47553740..47633381	16	47553740	47633381		DNAJC11	ENSBTAG00000011217	DnaJ homolog subfamily C member 11 [Source:UniProtKB/Swiss-Prot;Acc:Q2NL21]	+	gene	overlapping	0	9.999305E-4	0.45559335	24.787603	93.10617	68.318565
48070514..48155068	16	48070514	48155068		CHD5	ENSBTAG00000040477	chromodomain helicase DNA binding protein 5 [Source:HGNC Symbol;Acc:HGNC:16816]	+	gene	overlapping	0	0.021674579	0.6692339	8.524107	28.767921	20.243816
48289764..48335803	16	48289764	48335803		NPHP4	ENSBTAG00000008126	nephrocystin 4 [Source:VGNC Symbol;Acc:VGNC:32203]	+	gene	overlapping	0	0.00783421	0.6692339	15.2091	70.354645	55.145546
51550222..51590088	16	51550222	51590088		MMEL1	ENSBTAG00000009349	membrane metalloendopeptidase like 1 [Source:VGNC Symbol;Acc:VGNC:31515]	+	gene	overlapping	0	0.049250018	0.7346871	-7.4219174	10.862477	18.284393
66654042..66822278	16	66654042	66822278		null					Not found	0	0.010771892	0.6692339	-8.103489	29.713982	37.817467
70958369..71038590	16	70958369	71038590		LGR6	ENSBTAG00000004789	leucine rich repeat containing G protein- coupled receptor 6 [Source:HGNC Symbol;Acc:HGNC:19719]	+	gene	overlapping	0	0.0080536045	0.6692339	12.691398	36.31985	23.62845
76674824..76884870	16	76674824	76884870		SNORA48	ENSBTAG00000042659	Small nucleolar RNA SNORA48 [Source:RFAM;Acc:RF00554]	+	gene	overlapping	0	0.04688367	0.7346871	17.457998	46.169308	28.711306
79003767..79170282	16	79003767	79170282		NEK7	ENSBTAG00000016943	NIMA related kinase 7 [Source:VGNC Symbol;Acc:VGNC:31998]	+	gene	overlapping	0	0.0050186133	0.65261585	3.7443805	97.39158	93.64721
81552348..81710479	16	81552348	81710479		TMEM9	ENSBTAG00000048234	transmembrane protein 9 [Source:VGNC Symbol;Acc:VGNC:36125]	-	gene	overlapping	0	0.049953975	0.7346871	6.711264	23.83165	17.120384
17947552..18295290	17	17947552	18295290		MAML3	ENSBTAG00000011373	mastermind like transcriptional coactivator 3 [Source:HGNC Symbol;Acc:HGNC:16272]	+	gene	overlapping	0	0.028886711	0.6692339	18.559246	50.74577	32.186516
19264971..19380956	17	19264971	19380956		null					Not found	0	0.026636021	0.6692339	6.5171437	94.72583	88.208694
24209011..25312326	17	24209011	25312326		ENSBTAG00000046902	ENSBTAG00000046902	No description	+	gene	overlapping	0	0.019189782	0.6692339	9.759341	45.860027	36.10069
47748145..48201919	17	47748145	48201919		PIWIL1	ENSBTAG00000006468	piwi like RNA-mediated gene silencing 1 [Source:VGNC Symbol;Acc:VGNC:32927]	-	gene	overlapping	0	0.0011143816	0.45559335	13.020984	30.577856	17.556868
52951646..53025289	17	52951646	53025289		AACS	ENSBTAG00000005678	acetoacetyl-CoA synthetase [Source:VGNC Symbol;Acc:VGNC:25438]	-	gene	overlapping	0	0.002208401	0.5201591	6.12736	95.736176	89.6088
53711701..53888903	17	53711701	53888903		FAM101A	ENSBTAG00000039688	filamin-interacting protein FAM101A [Source:RefSeq peptide;Acc:NP_001192546]	-	gene	overlapping	0	0.04678187	0.7346871	-8.8118725	18.204851	27.016727
54016693..54229996	17	54016693	54229996		CCDC92	ENSBTAG00000020346	coiled-coil domain containing 92 [Source:VGNC Symbol;Acc:VGNC:26933]	+	gene	overlapping	0	1.998516E-4	0.39691675	4.5773463	97.48218	92.90483
61975042..62397541	17	61975042	62397541		TBX3	ENSBTAG00000021706	T-box 3 [Source:HGNC Symbol;Acc:HGNC:11602]	+	gene	overlapping	0	0.04910226	0.7346871	8.556148	27.819763	19.263618
63172958..63275176	17	63172958	63275176		LHX5	ENSBTAG00000003107	LIM homeobox 5 [Source:VGNC Symbol;Acc:VGNC:30875]	+	gene	overlapping	0	0.0323633	0.67025125	-7.9071956	10.096569	18.003763
63328733..63445486	17	63328733	63445486		PLBD2	ENSBTAG00000019040	phospholipase B domain containing 2 [Source:VGNC Symbol;Acc:VGNC:32979]	-	gene	overlapping	0	0.018053196	0.6692339	12.550148	28.045168	15.495017
64055948..64143061	17	64055948	64143061		PTPN11	ENSBTAG00000002048	protein tyrosine phosphatase, non-receptor type 11 [Source:VGNC Symbol;Acc:VGNC:33530]	-	gene	overlapping	0	0.04466466	0.7346871	-13.020431	14.670547	27.690979
64928597..65048487	17	64928597	65048487		MSI1	ENSBTAG00000009800	musashi RNA binding protein 1 [Source:VGNC Symbol;Acc:VGNC:31697]	-	gene	overlapping	0	0.007929419	0.6692339	8.384282	21.273247	12.888965
65649381..65700208	17	65649381	65700208		GLTP	ENSBTAG00000002591	glycolipid transfer protein [Source:RefSeq peptide;Acc:NP_786993]	+	gene	overlapping	0	0.021060383	0.6692339	22.830555	55.76665	32.9361
73467951..73497926	17	73467951	73497926		SNRPD3	ENSBTAG00000021262	small nuclear ribonucleoprotein D3 polypeptide [Source:VGNC Symbol;Acc:VGNC:35080]	-	gene	overlapping	0	0.042577174	0.7346871	7.324977	93.614235	86.28926
73690989..73774710	17	73690989	73774710		BCR	ENSBTAG00000020566	BCR, RhoGEF and GTPase activating protein [Source:HGNC Symbol;Acc:HGNC:1014]	-	gene	overlapping	0	0.048147287	0.7346871	2.262433	94.68032	92.417885
74199839..74257876	17	74199839	74257876		PI4KA	ENSBTAG00000013971	phosphatidylinositol 4-kinase alpha [Source:HGNC Symbol;Acc:HGNC:8983]	-	gene	overlapping	0	0.011775524	0.6692339	1.7813202	98.49936	96.71803
74964592..75010228	17	74964592	75010228		bta-mir-185	ENSBTAG00000029769	bta-mir-185 [Source:miRBase;Acc:MI0009758]	+	gene	overlapping	0	0.019968737	0.6692339	16.311066	84.324684	68.01361
75037253..75053407	17	75037253	75053407		ENSBTAG00000006656	ENSBTAG00000006656	ran-specific GTPase-activating protein [Source:RefSeq peptide;Acc:NP_001029758]	-	gene	overlapping	0	0.0065825772	0.6692339	15.790139	93.54673	77.756584
1453994..1547323	18	1453994	1547323		VAC14	ENSBTAG00000023795	Vac14, PIKFYVE complex component [Source:VGNC Symbol;Acc:VGNC:36755]	+	gene	overlapping	0	0.01113796	0.6692339	5.1707416	95.24707	90.07632
1850700..1900728	18	1850700	1900728		AARS	ENSBTAG00000019810	alanyl-tRNA synthetase [Source:VGNC Symbol;Acc:VGNC:25448]	+	gene	overlapping	0	0.025029238	0.6692339	10.16934	32.69312	22.523779
4707547..4871866	18	4707547	4871866		null					Not found	0	0.032744367	0.67431194	3.7777812	95.52915	91.75138
8975426..9114171	18	8975426	9114171		null					Not found	0	0.031749163	0.6692339	3.9980447	94.32208	90.32404
11203375..11328110	18	11203375	11328110		FAM92B	ENSBTAG00000020836	family with sequence similarity 92 member B [Source:VGNC Symbol;Acc:VGNC:28845]	-	gene	overlapping	0	0.032852598	0.67431194	6.2327366	91.1434	84.91068
13341278..13366416	18	13341278	13366416		LAT	ENSBTAG00000006731	solute carrier family 7 member 5 [Source:HGNC Symbol;Acc:HGNC:11063]	-	gene	overlapping	0	0.027711682	0.6692339	5.9088864	95.02426	89.11538
14639687..14682713	18	14639687	14682713		ZNF276	ENSBTAG00000001904	zinc finger protein 276 [Source:VGNC Symbol;Acc:VGNC:37236]	+	gene	overlapping	0	0.013411635	0.6692339	1.9484996	96.763855	94.81536
19670104..20737940	18	19670104	20737940		ENSBTAG00000040550	ENSBTAG00000040550	No description	+	gene	overlapping	0	0.011935827	0.6692339	7.490252	43.914856	36.424606
25678591..25724038	18	25678591	25724038		ENSBTAG00000038141	ENSBTAG00000038141	No description	+	gene	overlapping	0	0.010024797	0.6692339	4.303499	96.84835	92.544846
30246303..30902410	18	30246303	30902410		null					Not found	0	0.042026617	0.7346871	-5.3186026	39.825542	45.14415
38264991..38421872	18	38264991	38421872		ZFHX3	ENSBTAG00000014636	zinc finger homeobox 3 [Source:VGNC Symbol;Acc:VGNC:37157]	+	gene	overlapping	0	0.039650686	0.71772003	2.388598	97.703636	95.31503
43860518..44012455	18	43860518	44012455		SLC7A10	ENSBTAG00000046544	solute carrier family 7 member 10 [Source:VGNC Symbol;Acc:VGNC:34925]	-	gene	overlapping	0	0.025447376	0.6692339	12.057509	25.531158	13.473651
46686963..46757086	18	46686963	46757086		ARHGAP33	ENSBTAG00000009714	Rho GTPase activating protein 33 [Source:VGNC Symbol;Acc:VGNC:26091]	+	gene	overlapping	0	0.033221968	0.6765032	-6.5814896	10.988917	17.570408
52721525..52838445	18	52721525	52838445		IGSF23	ENSBTAG00000048075	No description	+	gene	overlapping	0	0.023334434	0.6692339	28.604023	60.454487	31.850464
53211162..53232363	18	53211162	53232363		NKPD1	ENSBTAG00000020074	NTPase KAP family P-loop domain containing 1 [Source:VGNC Symbol;Acc:VGNC:32096]	-	gene	overlapping	0	0.0020583707	0.5201591	-8.106036	3.6545734	11.760609
53832825..53884411	18	53832825	53884411		FOXA3	ENSBTAG00000012104	forkhead box A3 [Source:VGNC Symbol;Acc:VGNC:29079]	+	gene	overlapping	0	0.03802654	0.7102597	-10.648789	15.879036	26.527826
54996265..55064985	18	54996265	55064985		BICRA	ENSBTAG00000004138	BRD4 interacting chromatin remodeling complex associated protein [Source:VGNC Symbol;Acc:VGNC:26494]	+	gene	overlapping	0	0.012166293	0.6692339	5.027559	97.611244	92.58367
13293848..13631442	19	13293848	13631442		ENSBTAG00000000560	ENSBTAG00000000560	No description	+	gene	overlapping	0	0.013575484	0.6692339	-4.580854	15.498138	20.07899
24455930..24793764	19	24455930	24793764		ENSBTAG00000008481	ENSBTAG00000008481	No description	-	gene	overlapping	0	0.030463897	0.6692339	-9.490346	25.246344	34.736687
42806345..42880023	19	42806345	42880023		DNAJC7	ENSBTAG00000002654	DnaJ heat shock protein family (Hsp40) member C7 [Source:HGNC Symbol;Acc:HGNC:12392]	-	gene	overlapping	0	0.04604097	0.7346871	18.146425	39.551254	21.404827
45105782..45148138	19	45105782	45148138		ADAM11	ENSBTAG00000001735	ADAM metallopeptidase domain 11 [Source:HGNC Symbol;Acc:HGNC:189]	+	gene	overlapping	0	0.017967204	0.6692339	19.370758	56.5	37.12924
50367192..50531556	19	50367192	50531556		TBCD	ENSBTAG00000015414	tubulin folding cofactor D [Source:VGNC Symbol;Acc:VGNC:35652]	-	gene	overlapping	0	0.025824543	0.6692339	1.8313078	96.18958	94.35828
53740034..53821823	19	53740034	53821823		RBFOX3	ENSBTAG00000006280	RNA binding fox-1 homolog 3 [Source:VGNC Symbol;Acc:VGNC:33779]	+	gene	overlapping	0	0.04539066	0.7346871	12.578251	35.74567	23.16742
54455100..54538303	19	54455100	54538303		SOCS3	ENSBTAG00000008441	suppressor of cytokine signaling 3 [Source:VGNC Symbol;Acc:VGNC:35121]	+	gene	overlapping	0	0.018703252	0.6692339	-7.8706326	20.50971	28.380342
62914334..63218537	19	62914334	63218537		CEP112	ENSBTAG00000033680	centrosomal protein 112 [Source:VGNC Symbol;Acc:VGNC:27190]	-	gene	overlapping	0	0.006590961	0.6692339	3.6722357	95.36436	91.69212
4123052..4355125	20	4123052	4355125		NEURL1B	ENSBTAG00000001429	neuralized E3 ubiquitin protein ligase 1B [Source:VGNC Symbol;Acc:VGNC:32014]	+	gene	overlapping	0	0.0065845274	0.6692339	10.619347	28.858366	18.239021
4366199..4485358	20	4366199	4485358		DUSP1	ENSBTAG00000013863	dual specificity phosphatase 1 [Source:VGNC Symbol;Acc:VGNC:28248]	-	gene	overlapping	0	0.04567908	0.7346871	6.6984887	27.905764	21.207277
37360329..37570328	20	37360329	37570328		ENSBTAG00000047208	ENSBTAG00000047208	No description	-	gene	overlapping	0	0.03580847	0.7055851	-9.3932295	19.341486	28.734716
66559272..66602966	20	66559272	66602966		PAPD7	ENSBTAG00000003381	poly(A) RNA polymerase D7, non-canonical [Source:HGNC Symbol;Acc:HGNC:16705]	-	gene	overlapping	0	0.018561661	0.6692339	1.3832214	97.68113	96.29792
66602969..66678096	20	66602969	66678096		PAPD7	ENSBTAG00000003381	poly(A) RNA polymerase D7, non-canonical [Source:HGNC Symbol;Acc:HGNC:16705]	-	gene	overlapping	0	0.02872165	0.6692339	11.065277	35.988407	24.923134
5942664..6144437	21	5942664	6144437		ENSBTAG00000048048	ENSBTAG00000048048	No description	-	gene	overlapping	0	0.022083385	0.6692339	-12.683477	28.434357	41.117836
14206044..14392946	21	14206044	14392946		ENSBTAG00000027075	ENSBTAG00000027075	No description	+	gene	overlapping	0	0.026272677	0.6692339	11.364557	34.580532	23.215975
17612209..19476951	21	17612209	19476951		ENSBTAG00000011213	ENSBTAG00000011213	No description	-	gene	overlapping	0	0.04231445	0.7346871	-3.2421322	35.651585	38.89372
21903087..22015229	21	21903087	22015229		IDH2	ENSBTAG00000014093	Isocitrate dehydrogenase [NADP], mitochondrial [Source:UniProtKB/Swiss-Prot;Acc:Q04467]	-	gene	overlapping	0	0.029244522	0.6692339	14.576011	35.869328	21.293316
24517319..25200201	21	24517319	25200201		EFL1	ENSBTAG00000003410	elongation factor like GTPase 1 [Source:VGNC Symbol;Acc:VGNC:28354]	-	gene	overlapping	0	0.0061470657	0.6692339	-5.8154187	24.057123	29.872545
27375397..27607722	21	27375397	27607722		CFAP161	ENSBTAG00000011861	cilia and flagella associated protein 161 [Source:VGNC Symbol;Acc:VGNC:27239]	+	gene	overlapping	0	0.048694123	0.7346871	8.342884	33.4136	25.070711
33308572..33423224	21	33308572	33423224		null					Not found	0	0.015800621	0.6692339	9.542523	35.51426	25.971731
35617416..35635838	21	35617416	35635838		STXBP6	ENSBTAG00000021291	syntaxin binding protein 6 [Source:VGNC Symbol;Acc:VGNC:35450]	-	gene	overlapping	0	0.036134027	0.70692146	-6.806023	30.10791	36.913933
43904711..44826385	21	43904711	44826385		ENSBTAG00000037302	ENSBTAG00000037302	No description	-	gene	overlapping	0	0.04822825	0.7346871	3.26399	92.30786	89.04387
62163819..62357577	21	62163819	62357577		null					Not found	0	0.009137586	0.6692339	-13.479093	19.74312	33.222214
65836938..66060424	21	65836938	66060424		BCL11B	ENSBTAG00000018019	B-cell CLL/lymphoma 11B [Source:HGNC Symbol;Acc:HGNC:13222]	-	gene	overlapping	0	0.049438003	0.7346871	7.778758	38.314438	30.535683
67151789..67416729	21	67151789	67416729		DLK1	ENSBTAG00000037899	delta like non-canonical Notch ligand 1 [Source:VGNC Symbol;Acc:VGNC:28092]	+	gene	overlapping	0	0.006317188	0.6692339	-6.67923	15.987733	22.666962
68385653..68474468	21	68385653	68474468		PPP2R5C	ENSBTAG00000020192	protein phosphatase 2 regulatory subunit B'gamma [Source:VGNC Symbol;Acc:VGNC:33262]	+	gene	overlapping	0	0.018881354	0.6692339	1.921582	98.154915	96.233345
69176446..69261335	21	69176446	69261335		ENSBTAG00000046633	ENSBTAG00000046633	No description	-	gene	overlapping	0	0.024422675	0.6692339	2.5640016	96.81135	94.247345
71341566..71376223	21	71341566	71376223		ENSBTAG00000046364	ENSBTAG00000046364	No description	+	gene	overlapping	0	0.0105473595	0.6692339	-2.173974	93.68633	95.860306
30222408..30694563	22	30222408	30694563		FOXP1	ENSBTAG00000016533	forkhead box P1 [Source:VGNC Symbol;Acc:VGNC:29101]	+	gene	overlapping	0	0.03457872	0.69635046	2.4960783	95.72648	93.23039
30707721..31229564	22	30707721	31229564		FOXP1	ENSBTAG00000016533	forkhead box P1 [Source:VGNC Symbol;Acc:VGNC:29101]	+	gene	overlapping	0	0.0017124581	0.5201591	3.7836363	96.68674	92.9031
41306963..42136919	22	41306963	42136919		FHIT	ENSBTAG00000014418	fragile histidine triad [Source:VGNC Symbol;Acc:VGNC:28998]	+	gene	overlapping	0	0.046656854	0.7346871	2.3754034	95.038704	92.66331
47058909..47367012	22	47058909	47367012		U6	ENSBTAG00000043206	U6 spliceosomal RNA [Source:RFAM;Acc:RF00026]	-	gene	overlapping	0	0.019035237	0.6692339	3.386297	95.57606	92.189766
48563032..48643701	22	48563032	48643701		TMEM110	ENSBTAG00000011344	No description	+	gene	overlapping	0	0.036835305	0.70692146	3.7046332	96.690865	92.98623
48862774..48982775	22	48862774	48982775		NT5DC2	ENSBTAG00000014784	5'-nucleotidase domain containing 2 [Source:VGNC Symbol;Acc:VGNC:32295]	+	gene	overlapping	0	0.028180324	0.6692339	2.195529	97.855415	95.6599
49953485..50236092	22	49953485	50236092		DOCK3	ENSBTAG00000001874	dedicator of cytokinesis 3 [Source:HGNC Symbol;Acc:HGNC:2989]	-	gene	overlapping	0	0.036073357	0.70692146	3.3550904	97.32898	93.973885
51994701..52037362	22	51994701	52037362		CCDC51	ENSBTAG00000013413	coiled-coil domain containing 51 [Source:VGNC Symbol;Acc:VGNC:26899]	+	gene	overlapping	0	0.027386412	0.6692339	9.928706	94.509926	84.58121
59254808..59316571	22	59254808	59316571		null					Not found	0	0.031142885	0.6692339	11.300988	85.43225	74.131256
60244017..60313200	22	60244017	60313200		KBTBD12	ENSBTAG00000011547	kelch repeat and BTB domain containing 12 [Source:VGNC Symbol;Acc:VGNC:30413]	-	gene	overlapping	0	0.02758662	0.6692339	16.260122	42.728577	26.468454
7723200..7781100	23	7723200	7781100		ITPR3	ENSBTAG00000013245	inositol 1,4,5-trisphosphate receptor type 3 [Source:VGNC Symbol;Acc:VGNC:30348]	+	gene	overlapping	0	0.007290606	0.6692339	5.598627	96.016785	90.41816
25217090..26149388	23	25217090	26149388		ELOVL5	ENSBTAG00000003359	ELOVL fatty acid elongase 5 [Source:VGNC Symbol;Acc:VGNC:28451]	-	gene	overlapping	0	0.038154412	0.7102597	-10.385716	22.194748	32.58046
43010084..43288641	23	43010084	43288641		TBC1D7	ENSBTAG00000017160	TBC1 domain family member 7 [Source:UniProtKB/Swiss-Prot;Acc:Q5E9C4]	+	gene	overlapping	0	0.010353572	0.6692339	3.3444862	95.67451	92.330025
52156192..52499431	23	52156192	52499431		ENSBTAG00000047812	ENSBTAG00000047812	No description	+	gene	overlapping	0	0.0464226	0.7346871	-6.6570764	19.32447	25.981546
26112050..27515082	24	26112050	27515082		DSG1	ENSBTAG00000013831	desmoglein 1 [Source:VGNC Symbol;Acc:VGNC:28220]	-	gene	overlapping	0	0.038734145	0.7102597	5.944446	33.068584	27.124138
48943095..49182327	24	48943095	49182327		CTIF	ENSBTAG00000018901	cap binding complex dependent translation initiation factor [Source:VGNC Symbol;Acc:VGNC:27797]	+	gene	overlapping	0	0.029795814	0.6692339	-4.401604	12.905178	17.306784
174381..217909	25	174381	217909		NPRL3	ENSBTAG00000016564	NPR3 like, GATOR1 complex subunit [Source:VGNC Symbol;Acc:VGNC:32215]	-	gene	overlapping	0	0.01395521	0.6692339	-7.349676	7.0345073	14.384185
1049549..1072562	25	1049549	1072562		BAIAP3	ENSBTAG00000014100	BAI1 associated protein 3 [Source:VGNC Symbol;Acc:VGNC:26415]	+	gene	overlapping	0	0.0072968197	0.6692339	-8.764651	7.152739	15.917391
1599863..1662080	25	1599863	1662080		TSC2	ENSBTAG00000020617	TSC complex subunit 2 [Source:VGNC Symbol;Acc:VGNC:36408]	+	gene	overlapping	0	0.013583278	0.6692339	3.1597102	96.72506	93.56535
2039425..2099113	25	2039425	2099113		PDPK1	ENSBTAG00000034436	3-phosphoinositide dependent protein kinase 1 [Source:HGNC Symbol;Acc:HGNC:8816]	+	gene	overlapping	0	0.01906858	0.6692339	2.4542124	97.27445	94.82026
10072683..10265362	25	10072683	10265362		ENSBTAG00000013305	ENSBTAG00000013305	No description	-	gene	overlapping	0	0.02710996	0.6692339	2.0437403	95.12042	93.07668
14185803..14247654	25	14185803	14247654		NDE1	ENSBTAG00000015986	nudE neurodevelopment protein 1 [Source:VGNC Symbol;Acc:VGNC:31932]	+	gene	overlapping	0	0.014747576	0.6692339	7.2094684	95.19442	87.98497
17597218..18678056	25	17597218	18678056		GPRC5B	ENSBTAG00000019596	G protein-coupled receptor class C group 5 member B [Source:VGNC Symbol;Acc:VGNC:29607]	-	gene	overlapping	0	0.03405769	0.6896683	9.222877	44.340683	35.117805
20898165..21024012	25	20898165	21024012		USP31	ENSBTAG00000011744	ubiquitin specific peptidase 31 [Source:HGNC Symbol;Acc:HGNC:20060]	-	gene	overlapping	0	0.008925285	0.6692339	3.3670099	97.459755	94.09275
21619082..21809996	25	21619082	21809996		ERN2	ENSBTAG00000014456	endoplasmic reticulum to nucleus signaling 2 [Source:VGNC Symbol;Acc:VGNC:28593]	-	gene	overlapping	0	0.04021177	0.71772003	10.44071	32.30067	21.85996
33565674..33637741	25	33565674	33637741		CLIP2	ENSBTAG00000011875	CAP-Gly domain containing linker protein 2 [Source:VGNC Symbol;Acc:VGNC:27445]	-	gene	overlapping	0	0.04190028	0.7346871	7.31439	93.88407	86.56968
34901138..34963694	25	34901138	34963694		YWHAG	ENSBTAG00000004077	tyrosine 3-monooxygenase/tryptophan 5- monooxygenase activation protein gamma [Source:VGNC Symbol;Acc:VGNC:37046]	-	gene	overlapping	0	0.0082389545	0.6692339	-7.3984003	9.474668	16.873068
37893259..38042078	25	37893259	38042078		TRRAP	ENSBTAG00000007113	transformation/transcription domain associated protein [Source:VGNC Symbol;Acc:VGNC:36403]	-	gene	overlapping	0	0.0071121673	0.6692339	-4.4026437	11.31828	15.720923
39166951..39282455	25	39166951	39282455		RNF216	ENSBTAG00000017175	ring finger protein 216 [Source:VGNC Symbol;Acc:VGNC:34053]	+	gene	overlapping	0	0.041790683	0.7346871	4.8148036	96.57523	91.76042
4792297..5051505	26	4792297	5051505		PCDH15	ENSBTAG00000045905	protocadherin related 15 [Source:VGNC Symbol;Acc:VGNC:32617]	+	gene	overlapping	0	0.021780921	0.6692339	-12.287451	18.575788	30.863241
19029517..19147572	26	19029517	19147572		null					Not found	0	0.045403935	0.7346871	15.44185	42.92654	27.484688
19690438..20281710	26	19690438	20281710		CNNM1	ENSBTAG00000011956	cyclin and CBS domain divalent metal cation transport mediator 1 [Source:VGNC Symbol;Acc:VGNC:27510]	+	gene	overlapping	0	0.008125864	0.6692339	15.209989	46.884155	31.674166
46243602..46339531	26	46243602	46339531		C10orf90	ENSBTAG00000011587	chromosome 10 open reading frame 90 [Source:HGNC Symbol;Acc:HGNC:26563]	-	gene	overlapping	0	0.01029115	0.6692339	5.7957063	97.41642	91.620705
46823929..46907429	26	46823929	46907429		DOCK1	ENSBTAG00000031890	dedicator of cytokinesis 1 [Source:VGNC Symbol;Acc:VGNC:28154]	+	gene	overlapping	0	0.012162538	0.6692339	3.0566404	97.75347	94.69683
1025113..1368649	27	1025113	1368649		CSMD1	ENSBTAG00000009739	CUB and Sushi multiple domains 1 [Source:HGNC Symbol;Acc:HGNC:14026]	-	gene	overlapping	0	7.7157497E-4	0.41881353	-6.243792	79.68307	85.926865
4330332..4553776	27	4330332	4553776		MCPH1	ENSBTAG00000011032	microcephalin 1 [Source:VGNC Symbol;Acc:VGNC:31321]	+	gene	overlapping	0	0.0073755523	0.6692339	1.9838407	97.92344	95.93959
[truncated: 25 more rows]
