# Supplementary material for: Effect of Superovulation Treatment on Oocyte’s DNA Methylation
Source: Int J Mol Sci. 2022 Dec 18;23(24):16158. doi: 10.3390/ijms232416158 (PMC9785075; doi:10.3390/ijms232416158)
Supplement: Supplementary file 1 [file ijms-23-16158-s001.zip › Supplementary Table S6.xlsx]

## Sheet: unmerged
# version: e106_eg53_p16_65fcd97
# date: 16/10/2022, 21:05:26
# organism: btaurus
# all results: false
# ordered: false
# no iea: false
# sources: GO:MF,GO:BP,GO:CC,KEGG,REAC,WP,TF,MIRNA,HPA,CORUM,HP
# combined: false
# numeric ns: ENTREZGENE_ACC
# domain scope: annotated
# measure underrepresentation: false
# significance threshold method: g_SCS
# user threshold: 0.05
# no evidences: false
# query genes included: query_1<ENSBTAG00000020035,ENSBTAG00000012594,ENSBTAG00000045128,ENSBTAG00000026156,ENSBTAG00000004459,ENSBTAG00000000088,ENSBTAG00000011437,ENSBTAG00000011495,ENSBTAG00000037616,ENSBTAG00000044055,ENSBTAG00000018753,ENSBTAG00000011682,ENSBTAG00000017258,ENSBTAG00000047524,ENSBTAG00000008800,ENSBTAG00000042918,ENSBTAG00000014841,ENSBTAG00000001326,ENSBTAG00000009192,ENSBTA…
# query genes not included: ENSBTAG00000026822,ENSBTAG00000040156,ENSBTAG00000021104,ENSBTAG00000030623,ENSBTAG00000013759,ENSBTAG00000046721,ENSBTAG00000038510,ENSBTAG00000047260,ENSBTAG00000014072,ENSBTAG00000048234,ENSBTAG00000040550,ENSBTAG00000008481,ENSBTAG00000047208,ENSBTAG00000011213,ENSBTAG00000037302,ENSBTAG00000046364,ENSBTAG00000043206,ENSBTAG00000047812,ENSBTAG00000046404,ENSBTAG000…
# query genes duplicates: ENSBTAG00000003381,ENSBTAG00000016533
source	term_name	term_id	adjusted_p_value	negative_log10_of_adjusted_p_value	term_size	query_size	intersection_size	effective_domain_size	intersections
GO:MF	GTPase regulator activity	GO:0030695	0.0121178	1.91658	364	156	13	17921	ENSBTAG00000020620,ENSBTAG00000018851,ENSBTAG00000000146,ENSBTAG00000003185,ENSBTAG00000020566,ENSBTAG00000009714,ENSBTAG00000015414,ENSBTAG00000001874,ENSBTAG00000017160,ENSBTAG00000016564,ENSBTAG00000020617,ENSBTAG00000031890,ENSBTAG00000006439
GO:MF	nucleoside-triphosphatase regulator activity	GO:0060589	0.0121178	1.91658	364	156	13	17921	ENSBTAG00000020620,ENSBTAG00000018851,ENSBTAG00000000146,ENSBTAG00000003185,ENSBTAG00000020566,ENSBTAG00000009714,ENSBTAG00000015414,ENSBTAG00000001874,ENSBTAG00000017160,ENSBTAG00000016564,ENSBTAG00000020617,ENSBTAG00000031890,ENSBTAG00000006439
GO:MF	enzyme activator activity	GO:0008047	0.0459808	1.33742	357	156	12	17921	ENSBTAG00000020620,ENSBTAG00000003185,ENSBTAG00000020566,ENSBTAG00000009714,ENSBTAG00000015414,ENSBTAG00000020192,ENSBTAG00000017160,ENSBTAG00000016564,ENSBTAG00000020617,ENSBTAG00000034436,ENSBTAG00000019596,ENSBTAG00000019250
GO:BP	central nervous system development	GO:0007417	0.0346799	1.45992	607	165	17	18965	ENSBTAG00000014841,ENSBTAG00000000558,ENSBTAG00000017306,ENSBTAG00000018851,ENSBTAG00000013955,ENSBTAG00000026234,ENSBTAG00000011266,ENSBTAG00000021706,ENSBTAG00000003107,ENSBTAG00000002048,ENSBTAG00000020566,ENSBTAG00000019810,ENSBTAG00000038141,ENSBTAG00000018019,ENSBTAG00000015986,ENSBTAG00000011032,ENSBTAG00000021413
GO:CC	cytoplasm	GO:0005737	0.00699764	2.15505	8379	165	99	19011	ENSBTAG00000012594,ENSBTAG00000011437,ENSBTAG00000018753,ENSBTAG00000017258,ENSBTAG00000014841,ENSBTAG00000020616,ENSBTAG00000013078,ENSBTAG00000004958,ENSBTAG00000021953,ENSBTAG00000045785,ENSBTAG00000002174,ENSBTAG00000030180,ENSBTAG00000047743,ENSBTAG00000005711,ENSBTAG00000007550,ENSBTAG00000015487,ENSBTAG00000008186,ENSBTAG00000008250,ENSBTAG00000001508,ENSBTAG00000008845,ENSBTAG00000000738,…
WP	Insulin signaling	WP:WP966	0.0145075	1.83841	136	36	7	3688	ENSBTAG00000003276,ENSBTAG00000002048,ENSBTAG00000009714,ENSBTAG00000008441,ENSBTAG00000020617,ENSBTAG00000034436,ENSBTAG00000018857

## Sheet: merged
# version: e106_eg53_p16_65fcd97
# date: 16/10/2022, 21:07:43
# organism: btaurus
# all results: false
# ordered: false
# no iea: false
# sources: GO:MF,GO:BP,GO:CC,KEGG,REAC,WP,TF,MIRNA,HPA,CORUM,HP
# combined: false
# numeric ns: ENTREZGENE_ACC
# domain scope: annotated
# measure underrepresentation: false
# significance threshold method: g_SCS
# user threshold: 0.05
# no evidences: false
# query genes included: query_1<ENSBTAG00000001753,ENSBTAG00000008490,ENSBTAG00000008482,ENSBTAG00000043399,ENSBTAG00000019404,ENSBTAG00000023718,ENSBTAG00000014233,ENSBTAG00000019043,ENSBTAG00000036262,ENSBTAG00000007970,ENSBTAG00000005155,ENSBTAG00000045781,ENSBTAG00000044111,ENSBTAG00000013663,ENSBTAG00000013321,ENSBTAG00000016363,ENSBTAG00000003585,ENSBTAG00000018399,ENSBTAG00000017140,ENSBTA…
00005137,ENSBTAG00000008710,ENSBTAG00000015086,ENSBTAG00000008944,ENSBTAG00000016514,ENSBTAG00000019053,ENSBTAG00000024545,ENSBTAG00000043963,ENSBTAG00000018546,ENSBTAG00000010381,ENSBTAG00000010376,ENSBTAG00000013674,ENSBTAG00000019857,ENSBTAG00000019854,ENSBTAG00000000297,ENSBTAG00000018951,ENSBTAG00000003581,ENSBTAG00000044159,ENSBTAG00000039552,ENSBTAG00000007564,ENSBTAG00000014576,ENSBTAG000…
# query genes not included: ENSBTAG00000023593,ENSBTAG00000009622,ENSBTAG00000035654,ENSBTAG00000006157,ENSBTAG00000032846,ENSBTAG00000003164,ENSBTAG00000015330,ENSBTAG00000043111,ENSBTAG00000009859,ENSBTAG00000003846,ENSBTAG00000040156,ENSBTAG00000047189,ENSBTAG00000045167,ENSBTAG00000045672,ENSBTAG00000021104,ENSBTAG00000028330,ENSBTAG00000047248,ENSBTAG00000031082,ENSBTAG00000030623,ENSBTAG000…
# query genes duplicates: ENSBTAG00000014233,ENSBTAG00000002132,ENSBTAG00000021396,ENSBTAG00000014727,ENSBTAG00000024643,ENSBTAG00000018465,ENSBTAG00000031178,ENSBTAG00000002896,ENSBTAG00000009258,ENSBTAG00000021259,ENSBTAG00000021899,ENSBTAG00000009942,ENSBTAG00000011658,ENSBTAG00000015834,ENSBTAG00000020984,ENSBTAG00000013218,ENSBTAG00000003207,ENSBTAG00000005180,ENSBTAG00000006159,ENSBTAG00000…
source	term_name	term_id	adjusted_p_value	negative_log10_of_adjusted_p_value	term_size	query_size	intersection_size	effective_domain_size	intersections
GO:MF	protein binding	GO:0005515	8.79e-24	23.056	7343	2279	1168	17921	ENSBTAG00000001753,ENSBTAG00000008482,ENSBTAG00000019404,ENSBTAG00000023718,ENSBTAG00000014233,ENSBTAG00000044111,ENSBTAG00000016363,ENSBTAG00000003585,ENSBTAG00000018399,ENSBTAG00000017140,ENSBTAG00000009084,ENSBTAG00000000210,ENSBTAG00000048057,ENSBTAG00000015898,ENSBTAG00000011143,ENSBTAG00000018765,ENSBTAG00000023607,ENSBTAG00000021364,ENSBTAG00000047856,ENSBTAG00000012413,ENSBTAG00000006945,…
GO:MF	ion binding	GO:0043167	1.96e-20	19.7083	4208	2279	727	17921	ENSBTAG00000014233,ENSBTAG00000036262,ENSBTAG00000005155,ENSBTAG00000044111,ENSBTAG00000018399,ENSBTAG00000048057,ENSBTAG00000015898,ENSBTAG00000021396,ENSBTAG00000044172,ENSBTAG00000021364,ENSBTAG00000047856,ENSBTAG00000002998,ENSBTAG00000008461,ENSBTAG00000014727,ENSBTAG00000005313,ENSBTAG00000006548,ENSBTAG00000012463,ENSBTAG00000020073,ENSBTAG00000001403,ENSBTAG00000027795,ENSBTAG00000018465,…
GO:MF	binding	GO:0005488	9.15e-20	19.0385	13112	2279	1853	17921	ENSBTAG00000001753,ENSBTAG00000008482,ENSBTAG00000019404,ENSBTAG00000023718,ENSBTAG00000014233,ENSBTAG00000019043,ENSBTAG00000036262,ENSBTAG00000005155,ENSBTAG00000044111,ENSBTAG00000016363,ENSBTAG00000003585,ENSBTAG00000018399,ENSBTAG00000017140,ENSBTAG00000009084,ENSBTAG00000004971,ENSBTAG00000000210,ENSBTAG00000048057,ENSBTAG00000015898,ENSBTAG00000011143,ENSBTAG00000018765,ENSBTAG00000023607,…
17053	ENSBTAG00000004870	ENSBTAG00000018691	ENSBTAG00000047434	ENSBTAG00000025021	ENSBTAG00000044743	ENSBTAG00000000221	ENSBTAG00000016804	ENSBTAG00000007244	ENSBTAG00000044100	ENSBTAG00000009696	ENSBTAG00000010947
GO:MF	adenyl ribonucleotide binding	GO:0032559	4.32e-15	14.3643	1288	2279	269	17921	ENSBTAG00000014233,ENSBTAG00000044111,ENSBTAG00000018399,ENSBTAG00000048057,ENSBTAG00000021364,ENSBTAG00000047856,ENSBTAG00000014727,ENSBTAG00000005313,ENSBTAG00000006548,ENSBTAG00000001403,ENSBTAG00000013013,ENSBTAG00000015377,ENSBTAG00000009258,ENSBTAG00000021251,ENSBTAG00000011437,ENSBTAG00000024162,ENSBTAG00000001083,ENSBTAG00000020984,ENSBTAG00000017162,ENSBTAG00000018125,ENSBTAG00000003401,…
GO:MF	adenyl nucleotide binding	GO:0030554	5.82e-15	14.2352	1297	2279	270	17921	ENSBTAG00000014233,ENSBTAG00000044111,ENSBTAG00000018399,ENSBTAG00000048057,ENSBTAG00000021364,ENSBTAG00000047856,ENSBTAG00000014727,ENSBTAG00000005313,ENSBTAG00000006548,ENSBTAG00000001403,ENSBTAG00000013013,ENSBTAG00000015377,ENSBTAG00000009258,ENSBTAG00000021251,ENSBTAG00000011437,ENSBTAG00000024162,ENSBTAG00000001083,ENSBTAG00000020984,ENSBTAG00000017162,ENSBTAG00000018125,ENSBTAG00000003401,…
GO:MF	nucleotide binding	GO:0000166	2.68e-14	13.5712	1868	2279	357	17921	ENSBTAG00000014233,ENSBTAG00000005155,ENSBTAG00000044111,ENSBTAG00000018399,ENSBTAG00000048057,ENSBTAG00000015898,ENSBTAG00000021364,ENSBTAG00000047856,ENSBTAG00000008461,ENSBTAG00000014727,ENSBTAG00000005313,ENSBTAG00000006548,ENSBTAG00000001403,ENSBTAG00000027795,ENSBTAG00000018465,ENSBTAG00000013013,ENSBTAG00000001497,ENSBTAG00000015377,ENSBTAG00000009258,ENSBTAG00000021251,ENSBTAG00000011437,…
GO:MF	nucleoside phosphate binding	GO:1901265	2.68e-14	13.5712	1868	2279	357	17921	ENSBTAG00000014233,ENSBTAG00000005155,ENSBTAG00000044111,ENSBTAG00000018399,ENSBTAG00000048057,ENSBTAG00000015898,ENSBTAG00000021364,ENSBTAG00000047856,ENSBTAG00000008461,ENSBTAG00000014727,ENSBTAG00000005313,ENSBTAG00000006548,ENSBTAG00000001403,ENSBTAG00000027795,ENSBTAG00000018465,ENSBTAG00000013013,ENSBTAG00000001497,ENSBTAG00000015377,ENSBTAG00000009258,ENSBTAG00000021251,ENSBTAG00000011437,…
GO:MF	anion binding	GO:0043168	1.58e-13	12.8018	2021	2279	377	17921	ENSBTAG00000014233,ENSBTAG00000005155,ENSBTAG00000044111,ENSBTAG00000018399,ENSBTAG00000048057,ENSBTAG00000015898,ENSBTAG00000021364,ENSBTAG00000047856,ENSBTAG00000008461,ENSBTAG00000014727,ENSBTAG00000005313,ENSBTAG00000006548,ENSBTAG00000020073,ENSBTAG00000001403,ENSBTAG00000027795,ENSBTAG00000018465,ENSBTAG00000013013,ENSBTAG00000001497,ENSBTAG00000015377,ENSBTAG00000009258,ENSBTAG00000021251,…
GO:MF	ATP binding	GO:0005524	1.95e-13	12.7092	1250	2279	257	17921	ENSBTAG00000014233,ENSBTAG00000044111,ENSBTAG00000018399,ENSBTAG00000048057,ENSBTAG00000021364,ENSBTAG00000047856,ENSBTAG00000014727,ENSBTAG00000005313,ENSBTAG00000006548,ENSBTAG00000001403,ENSBTAG00000013013,ENSBTAG00000015377,ENSBTAG00000009258,ENSBTAG00000021251,ENSBTAG00000011437,ENSBTAG00000001083,ENSBTAG00000017162,ENSBTAG00000018125,ENSBTAG00000003401,ENSBTAG00000016784,ENSBTAG00000020607,…
GO:MF	ribonucleotide binding	GO:0032553	2.57e-13	12.5899	1660	2279	321	17921	ENSBTAG00000014233,ENSBTAG00000005155,ENSBTAG00000044111,ENSBTAG00000018399,ENSBTAG00000048057,ENSBTAG00000015898,ENSBTAG00000021364,ENSBTAG00000047856,ENSBTAG00000008461,ENSBTAG00000014727,ENSBTAG00000005313,ENSBTAG00000006548,ENSBTAG00000001403,ENSBTAG00000027795,ENSBTAG00000013013,ENSBTAG00000001497,ENSBTAG00000015377,ENSBTAG00000009258,ENSBTAG00000021251,ENSBTAG00000011437,ENSBTAG00000024162,…
GO:MF	small molecule binding	GO:0036094	2.59e-13	12.5868	2127	2279	392	17921	ENSBTAG00000014233,ENSBTAG00000005155,ENSBTAG00000044111,ENSBTAG00000018399,ENSBTAG00000004971,ENSBTAG00000048057,ENSBTAG00000015898,ENSBTAG00000021364,ENSBTAG00000047856,ENSBTAG00000008461,ENSBTAG00000014727,ENSBTAG00000005313,ENSBTAG00000006548,ENSBTAG00000001403,ENSBTAG00000027795,ENSBTAG00000018465,ENSBTAG00000013013,ENSBTAG00000001497,ENSBTAG00000015377,ENSBTAG00000009258,ENSBTAG00000021251,…
GO:MF	purine ribonucleotide binding	GO:0032555	7.91e-13	12.102	1647	2279	317	17921	ENSBTAG00000014233,ENSBTAG00000005155,ENSBTAG00000044111,ENSBTAG00000018399,ENSBTAG00000048057,ENSBTAG00000015898,ENSBTAG00000021364,ENSBTAG00000047856,ENSBTAG00000008461,ENSBTAG00000014727,ENSBTAG00000005313,ENSBTAG00000006548,ENSBTAG00000001403,ENSBTAG00000027795,ENSBTAG00000013013,ENSBTAG00000001497,ENSBTAG00000015377,ENSBTAG00000009258,ENSBTAG00000021251,ENSBTAG00000011437,ENSBTAG00000024162,…
GO:MF	purine nucleotide binding	GO:0017076	1.94e-12	11.7124	1664	2279	318	17921	ENSBTAG00000014233,ENSBTAG00000005155,ENSBTAG00000044111,ENSBTAG00000018399,ENSBTAG00000048057,ENSBTAG00000015898,ENSBTAG00000021364,ENSBTAG00000047856,ENSBTAG00000008461,ENSBTAG00000014727,ENSBTAG00000005313,ENSBTAG00000006548,ENSBTAG00000001403,ENSBTAG00000027795,ENSBTAG00000013013,ENSBTAG00000001497,ENSBTAG00000015377,ENSBTAG00000009258,ENSBTAG00000021251,ENSBTAG00000011437,ENSBTAG00000024162,…
GO:MF	purine ribonucleoside triphosphate binding	GO:0035639	1.1e-11	10.9579	1600	2279	305	17921	ENSBTAG00000014233,ENSBTAG00000005155,ENSBTAG00000044111,ENSBTAG00000018399,ENSBTAG00000048057,ENSBTAG00000015898,ENSBTAG00000021364,ENSBTAG00000047856,ENSBTAG00000008461,ENSBTAG00000014727,ENSBTAG00000005313,ENSBTAG00000006548,ENSBTAG00000001403,ENSBTAG00000027795,ENSBTAG00000013013,ENSBTAG00000001497,ENSBTAG00000015377,ENSBTAG00000009258,ENSBTAG00000021251,ENSBTAG00000011437,ENSBTAG00000001083,…
GO:MF	carbohydrate derivative binding	GO:0097367	1.21e-10	9.91623	1888	2279	344	17921	ENSBTAG00000014233,ENSBTAG00000005155,ENSBTAG00000044111,ENSBTAG00000018399,ENSBTAG00000048057,ENSBTAG00000015898,ENSBTAG00000021364,ENSBTAG00000047856,ENSBTAG00000008461,ENSBTAG00000014727,ENSBTAG00000005313,ENSBTAG00000006548,ENSBTAG00000001403,ENSBTAG00000027795,ENSBTAG00000013013,ENSBTAG00000016026,ENSBTAG00000001497,ENSBTAG00000015377,ENSBTAG00000009258,ENSBTAG00000021251,ENSBTAG00000011437,…
GO:MF	catalytic activity	GO:0003824	1.49e-10	9.82551	5396	2279	836	17921	ENSBTAG00000008490,ENSBTAG00000014233,ENSBTAG00000036262,ENSBTAG00000005155,ENSBTAG00000044111,ENSBTAG00000009084,ENSBTAG00000040393,ENSBTAG00000048057,ENSBTAG00000021791,ENSBTAG00000023607,ENSBTAG00000013727,ENSBTAG00000044172,ENSBTAG00000021364,ENSBTAG00000047856,ENSBTAG00000008461,ENSBTAG00000014727,ENSBTAG00000005313,ENSBTAG00000014460,ENSBTAG00000006548,ENSBTAG00000020073,ENSBTAG00000001403,…
GO:MF	cation binding	GO:0043169	9.27e-09	8.03295	2570	2279	434	17921	ENSBTAG00000036262,ENSBTAG00000021396,ENSBTAG00000044172,ENSBTAG00000002998,ENSBTAG00000006548,ENSBTAG00000012463,ENSBTAG00000023445,ENSBTAG00000001721,ENSBTAG00000015008,ENSBTAG00000004495,ENSBTAG00000021899,ENSBTAG00000011437,ENSBTAG00000001083,ENSBTAG00000020296,ENSBTAG00000020654,ENSBTAG00000011682,ENSBTAG00000016784,ENSBTAG00000026812,ENSBTAG00000003809,ENSBTAG00000020606,ENSBTAG00000016818,…
GO:MF	metal ion binding	GO:0046872	1.44e-08	7.84022	2494	2279	422	17921	ENSBTAG00000021396,ENSBTAG00000044172,ENSBTAG00000002998,ENSBTAG00000006548,ENSBTAG00000012463,ENSBTAG00000023445,ENSBTAG00000001721,ENSBTAG00000015008,ENSBTAG00000004495,ENSBTAG00000021899,ENSBTAG00000011437,ENSBTAG00000001083,ENSBTAG00000020296,ENSBTAG00000020654,ENSBTAG00000011682,ENSBTAG00000016784,ENSBTAG00000026812,ENSBTAG00000003809,ENSBTAG00000020606,ENSBTAG00000016818,ENSBTAG00000001160,…
GO:MF	kinase activity	GO:0016301	1.40676e-06	5.85178	724	2279	147	17921	ENSBTAG00000044111,ENSBTAG00000048057,ENSBTAG00000021364,ENSBTAG00000047856,ENSBTAG00000005313,ENSBTAG00000001403,ENSBTAG00000015377,ENSBTAG00000009258,ENSBTAG00000021251,ENSBTAG00000011437,ENSBTAG00000001083,ENSBTAG00000017162,ENSBTAG00000014447,ENSBTAG00000045902,ENSBTAG00000014393,ENSBTAG00000017819,ENSBTAG00000006099,ENSBTAG00000000965,ENSBTAG00000030669,ENSBTAG00000003777,ENSBTAG00000015408,…
GO:MF	identical protein binding	GO:0042802	5.55327e-06	5.25545	1466	2279	258	17921	ENSBTAG00000023718,ENSBTAG00000016363,ENSBTAG00000017140,ENSBTAG00000015898,ENSBTAG00000047856,ENSBTAG00000001721,ENSBTAG00000004495,ENSBTAG00000009777,ENSBTAG00000007898,ENSBTAG00000007867,ENSBTAG00000046699,ENSBTAG00000001160,ENSBTAG00000014885,ENSBTAG00000045902,ENSBTAG00000030335,ENSBTAG00000003403,ENSBTAG00000020968,ENSBTAG00000017877,ENSBTAG00000017846,ENSBTAG00000014393,ENSBTAG00000015147,…
GO:MF	transferase activity, transferring phosphorus-containing groups	GO:0016772	2.27171e-05	4.64365	857	2279	163	17921	ENSBTAG00000044111,ENSBTAG00000048057,ENSBTAG00000021364,ENSBTAG00000047856,ENSBTAG00000005313,ENSBTAG00000001403,ENSBTAG00000015377,ENSBTAG00000009258,ENSBTAG00000021251,ENSBTAG00000011437,ENSBTAG00000001083,ENSBTAG00000017162,ENSBTAG00000018413,ENSBTAG00000014447,ENSBTAG00000045902,ENSBTAG00000014393,ENSBTAG00000017819,ENSBTAG00000006099,ENSBTAG00000046509,ENSBTAG00000000965,ENSBTAG00000030669,…
GO:MF	phosphotransferase activity, alcohol group as acceptor	GO:0016773	3.1475e-05	4.50203	657	2279	131	17921	ENSBTAG00000044111,ENSBTAG00000048057,ENSBTAG00000021364,ENSBTAG00000047856,ENSBTAG00000005313,ENSBTAG00000001403,ENSBTAG00000015377,ENSBTAG00000009258,ENSBTAG00000021251,ENSBTAG00000011437,ENSBTAG00000001083,ENSBTAG00000017162,ENSBTAG00000014447,ENSBTAG00000045902,ENSBTAG00000014393,ENSBTAG00000006099,ENSBTAG00000000965,ENSBTAG00000030669,ENSBTAG00000003777,ENSBTAG00000044023,ENSBTAG00000014069,…
GO:MF	GTPase regulator activity	GO:0030695	0.000890869	3.05019	364	2279	78	17921	ENSBTAG00000000210,ENSBTAG00000030581,ENSBTAG00000015834,ENSBTAG00000020984,ENSBTAG00000000684,ENSBTAG00000000113,ENSBTAG00000017124,ENSBTAG00000004190,ENSBTAG00000019010,ENSBTAG00000008942,ENSBTAG00000013869,ENSBTAG00000016504,ENSBTAG00000020620,ENSBTAG00000003490,ENSBTAG00000019686,ENSBTAG00000018003,ENSBTAG00000030257,ENSBTAG00000009624,ENSBTAG00000001057,ENSBTAG00000006561,ENSBTAG00000015144,…
GO:MF	nucleoside-triphosphatase regulator activity	GO:0060589	0.000890869	3.05019	364	2279	78	17921	ENSBTAG00000000210,ENSBTAG00000030581,ENSBTAG00000015834,ENSBTAG00000020984,ENSBTAG00000000684,ENSBTAG00000000113,ENSBTAG00000017124,ENSBTAG00000004190,ENSBTAG00000019010,ENSBTAG00000008942,ENSBTAG00000013869,ENSBTAG00000016504,ENSBTAG00000020620,ENSBTAG00000003490,ENSBTAG00000019686,ENSBTAG00000018003,ENSBTAG00000030257,ENSBTAG00000009624,ENSBTAG00000001057,ENSBTAG00000006561,ENSBTAG00000015144,…
GO:MF	hydrolase activity, acting on ester bonds	GO:0016788	0.00176384	2.75354	660	2279	124	17921	ENSBTAG00000020073,ENSBTAG00000021899,ENSBTAG00000009942,ENSBTAG00000011658,ENSBTAG00000012100,ENSBTAG00000020416,ENSBTAG00000003936,ENSBTAG00000003809,ENSBTAG00000012848,ENSBTAG00000008951,ENSBTAG00000003616,ENSBTAG00000006081,ENSBTAG00000018739,ENSBTAG00000008636,ENSBTAG00000039686,ENSBTAG00000000253,ENSBTAG00000024107,ENSBTAG00000008361,ENSBTAG00000024387,ENSBTAG00000018119,ENSBTAG00000009655,…
GO:MF	protein kinase activity	GO:0004672	0.00188258	2.72525	558	2279	108	17921	ENSBTAG00000044111,ENSBTAG00000048057,ENSBTAG00000021364,ENSBTAG00000047856,ENSBTAG00000005313,ENSBTAG00000001403,ENSBTAG00000015377,ENSBTAG00000009258,ENSBTAG00000021251,ENSBTAG00000011437,ENSBTAG00000001083,ENSBTAG00000017162,ENSBTAG00000014447,ENSBTAG00000045902,ENSBTAG00000014393,ENSBTAG00000000965,ENSBTAG00000003777,ENSBTAG00000044023,ENSBTAG00000014069,ENSBTAG00000001528,ENSBTAG00000017860,…
GO:MF	transferase activity	GO:0016740	0.00225668	2.64653	2053	2279	326	17921	ENSBTAG00000036262,ENSBTAG00000044111,ENSBTAG00000009084,ENSBTAG00000048057,ENSBTAG00000021791,ENSBTAG00000013727,ENSBTAG00000021364,ENSBTAG00000047856,ENSBTAG00000005313,ENSBTAG00000001403,ENSBTAG00000023445,ENSBTAG00000011147,ENSBTAG00000001721,ENSBTAG00000015377,ENSBTAG00000009258,ENSBTAG00000021251,ENSBTAG00000011437,ENSBTAG00000001083,ENSBTAG00000020296,ENSBTAG00000044179,ENSBTAG00000017162,…
GO:MF	hydrolase activity	GO:0016787	0.00348752	2.45748	2228	2279	349	17921	ENSBTAG00000014233,ENSBTAG00000036262,ENSBTAG00000005155,ENSBTAG00000044172,ENSBTAG00000008461,ENSBTAG00000014727,ENSBTAG00000014460,ENSBTAG00000020073,ENSBTAG00000027795,ENSBTAG00000013013,ENSBTAG00000015008,ENSBTAG00000001497,ENSBTAG00000021899,ENSBTAG00000009942,ENSBTAG00000011658,ENSBTAG00000012100,ENSBTAG00000032021,ENSBTAG00000007863,ENSBTAG00000020416,ENSBTAG00000003936,ENSBTAG00000003809,…
GO:MF	protein serine/threonine kinase activity	GO:0004674	0.0137955	1.86026	360	2279	73	17921	ENSBTAG00000048057,ENSBTAG00000047856,ENSBTAG00000001403,ENSBTAG00000009258,ENSBTAG00000011437,ENSBTAG00000001083,ENSBTAG00000017162,ENSBTAG00000014447,ENSBTAG00000014393,ENSBTAG00000000965,ENSBTAG00000044023,ENSBTAG00000001528,ENSBTAG00000017860,ENSBTAG00000007766,ENSBTAG00000007256,ENSBTAG00000007636,ENSBTAG00000034875,ENSBTAG00000010979,ENSBTAG00000005326,ENSBTAG00000011763,ENSBTAG00000000738,…
GO:MF	cytoskeletal protein binding	GO:0008092	0.0172458	1.76332	765	2279	135	17921	ENSBTAG00000018399,ENSBTAG00000048057,ENSBTAG00000018312,ENSBTAG00000000937,ENSBTAG00000018125,ENSBTAG00000003401,ENSBTAG00000018374,ENSBTAG00000017644,ENSBTAG00000014151,ENSBTAG00000000113,ENSBTAG00000033217,ENSBTAG00000008636,ENSBTAG00000015280,ENSBTAG00000027134,ENSBTAG00000009786,ENSBTAG00000006732,ENSBTAG00000009218,ENSBTAG00000006253,ENSBTAG00000021336,ENSBTAG00000010660,ENSBTAG00000019290,…
GO:MF	cytoskeletal motor activity	GO:0003774	0.0216896	1.66375	107	2279	29	17921	ENSBTAG00000018399,ENSBTAG00000018125,ENSBTAG00000016784,ENSBTAG00000017644,ENSBTAG00000015280,ENSBTAG00000021336,ENSBTAG00000012921,ENSBTAG00000015685,ENSBTAG00000003763,ENSBTAG00000019138,ENSBTAG00000018237,ENSBTAG00000002123,ENSBTAG00000002280,ENSBTAG00000003512,ENSBTAG00000007753,ENSBTAG00000002117,ENSBTAG00000012715,ENSBTAG00000000698,ENSBTAG00000002580,ENSBTAG00000017380,ENSBTAG00000001332,…
GO:MF	catalytic activity, acting on a protein	GO:0140096	0.039358	1.40497	2132	2279	327	17921	ENSBTAG00000044111,ENSBTAG00000009084,ENSBTAG00000048057,ENSBTAG00000044172,ENSBTAG00000021364,ENSBTAG00000047856,ENSBTAG00000005313,ENSBTAG00000014460,ENSBTAG00000001403,ENSBTAG00000023445,ENSBTAG00000011147,ENSBTAG00000015008,ENSBTAG00000015377,ENSBTAG00000004495,ENSBTAG00000009258,ENSBTAG00000021251,ENSBTAG00000011437,ENSBTAG00000033679,ENSBTAG00000011658,ENSBTAG00000008390,ENSBTAG00000001083,…
GO:BP	localization	GO:0051179	1.81e-13	12.7417	4876	2309	760	18965	ENSBTAG00000001753,ENSBTAG00000023718,ENSBTAG00000005155,ENSBTAG00000045781,ENSBTAG00000016363,ENSBTAG00000003585,ENSBTAG00000009084,ENSBTAG00000004971,ENSBTAG00000002132,ENSBTAG00000048057,ENSBTAG00000011143,ENSBTAG00000018765,ENSBTAG00000021396,ENSBTAG00000006471,ENSBTAG00000047856,ENSBTAG00000002998,ENSBTAG00000008461,ENSBTAG00000012413,ENSBTAG00000005313,ENSBTAG00000005386,ENSBTAG00000016323,…
GO:BP	anatomical structure development	GO:0048856	7.2e-13	12.1427	4059	2309	648	18965	ENSBTAG00000019043,ENSBTAG00000005155,ENSBTAG00000048057,ENSBTAG00000015898,ENSBTAG00000011143,ENSBTAG00000018765,ENSBTAG00000021396,ENSBTAG00000047856,ENSBTAG00000002998,ENSBTAG00000003151,ENSBTAG00000005313,ENSBTAG00000014451,ENSBTAG00000002460,ENSBTAG00000001403,ENSBTAG00000015150,ENSBTAG00000005230,ENSBTAG00000023445,ENSBTAG00000031435,ENSBTAG00000015377,ENSBTAG00000018508,ENSBTAG00000004495,…
GO:BP	developmental process	GO:0032502	4.53e-12	11.3439	4362	2309	684	18965	ENSBTAG00000019043,ENSBTAG00000005155,ENSBTAG00000048057,ENSBTAG00000015898,ENSBTAG00000011143,ENSBTAG00000018765,ENSBTAG00000021396,ENSBTAG00000006471,ENSBTAG00000047856,ENSBTAG00000002998,ENSBTAG00000003151,ENSBTAG00000005313,ENSBTAG00000014451,ENSBTAG00000002460,ENSBTAG00000031802,ENSBTAG00000001403,ENSBTAG00000015150,ENSBTAG00000005230,ENSBTAG00000023445,ENSBTAG00000031435,ENSBTAG00000015377,…
GO:BP	multicellular organism development	GO:0007275	7.96e-12	11.0988	3355	2309	547	18965	ENSBTAG00000019043,ENSBTAG00000005155,ENSBTAG00000048057,ENSBTAG00000015898,ENSBTAG00000018765,ENSBTAG00000021396,ENSBTAG00000047856,ENSBTAG00000003151,ENSBTAG00000005313,ENSBTAG00000014451,ENSBTAG00000002460,ENSBTAG00000001403,ENSBTAG00000015150,ENSBTAG00000005230,ENSBTAG00000023445,ENSBTAG00000015377,ENSBTAG00000018508,ENSBTAG00000004495,ENSBTAG00000011437,ENSBTAG00000009942,ENSBTAG00000011658,…
GO:BP	cell development	GO:0048468	1.74e-11	10.7599	1460	2309	276	18965	ENSBTAG00000005155,ENSBTAG00000048057,ENSBTAG00000018765,ENSBTAG00000021396,ENSBTAG00000047856,ENSBTAG00000002998,ENSBTAG00000003151,ENSBTAG00000005313,ENSBTAG00000001403,ENSBTAG00000005230,ENSBTAG00000015377,ENSBTAG00000018508,ENSBTAG00000010977,ENSBTAG00000009256,ENSBTAG00000002297,ENSBTAG00000018125,ENSBTAG00000044097,ENSBTAG00000018374,ENSBTAG00000009470,ENSBTAG00000045902,ENSBTAG00000012025,…
GO:BP	positive regulation of biological process	GO:0048518	2.23e-11	10.6524	4642	2309	717	18965	ENSBTAG00000023718,ENSBTAG00000019043,ENSBTAG00000007970,ENSBTAG00000003585,ENSBTAG00000002132,ENSBTAG00000000213,ENSBTAG00000048057,ENSBTAG00000018765,ENSBTAG00000021396,ENSBTAG00000006471,ENSBTAG00000047856,ENSBTAG00000002998,ENSBTAG00000012413,ENSBTAG00000014727,ENSBTAG00000014915,ENSBTAG00000005313,ENSBTAG00000002460,ENSBTAG00000001403,ENSBTAG00000005871,ENSBTAG00000018312,ENSBTAG00000015150,…
GO:BP	positive regulation of cellular process	GO:0048522	5.24e-11	10.2807	4198	2309	656	18965	ENSBTAG00000023718,ENSBTAG00000019043,ENSBTAG00000007970,ENSBTAG00000003585,ENSBTAG00000002132,ENSBTAG00000048057,ENSBTAG00000018765,ENSBTAG00000047856,ENSBTAG00000002998,ENSBTAG00000014727,ENSBTAG00000014915,ENSBTAG00000005313,ENSBTAG00000002460,ENSBTAG00000001403,ENSBTAG00000005871,ENSBTAG00000018312,ENSBTAG00000015150,ENSBTAG00000014960,ENSBTAG00000005230,ENSBTAG00000011147,ENSBTAG00000016026,…
GO:BP	cellular macromolecule metabolic process	GO:0044260	5.3e-11	10.2761	4781	2309	733	18965	ENSBTAG00000036262,ENSBTAG00000044111,ENSBTAG00000009084,ENSBTAG00000048057,ENSBTAG00000015898,ENSBTAG00000021396,ENSBTAG00000021364,ENSBTAG00000047856,ENSBTAG00000002998,ENSBTAG00000014727,ENSBTAG00000005313,ENSBTAG00000014451,ENSBTAG00000002460,ENSBTAG00000020073,ENSBTAG00000001403,ENSBTAG00000015150,ENSBTAG00000027795,ENSBTAG00000023445,ENSBTAG00000011147,ENSBTAG00000001721,ENSBTAG00000016026,…
GO:BP	phosphorus metabolic process	GO:0006793	1.07e-10	9.97233	2239	2309	386	18965	ENSBTAG00000044111,ENSBTAG00000048057,ENSBTAG00000013727,ENSBTAG00000021396,ENSBTAG00000021364,ENSBTAG00000047856,ENSBTAG00000005313,ENSBTAG00000020073,ENSBTAG00000001403,ENSBTAG00000015150,ENSBTAG00000013013,ENSBTAG00000015377,ENSBTAG00000009258,ENSBTAG00000021251,ENSBTAG00000021899,ENSBTAG00000011437,ENSBTAG00000020409,ENSBTAG00000009942,ENSBTAG00000011658,ENSBTAG00000001083,ENSBTAG00000017162,…
GO:BP	phosphate-containing compound metabolic process	GO:0006796	1.23e-10	9.90973	2220	2309	383	18965	ENSBTAG00000044111,ENSBTAG00000048057,ENSBTAG00000013727,ENSBTAG00000021396,ENSBTAG00000021364,ENSBTAG00000047856,ENSBTAG00000005313,ENSBTAG00000020073,ENSBTAG00000001403,ENSBTAG00000015150,ENSBTAG00000013013,ENSBTAG00000015377,ENSBTAG00000009258,ENSBTAG00000021251,ENSBTAG00000021899,ENSBTAG00000011437,ENSBTAG00000020409,ENSBTAG00000009942,ENSBTAG00000011658,ENSBTAG00000001083,ENSBTAG00000017162,…
GO:BP	system development	GO:0048731	1.69e-09	8.77296	2980	2309	483	18965	ENSBTAG00000019043,ENSBTAG00000005155,ENSBTAG00000048057,ENSBTAG00000015898,ENSBTAG00000018765,ENSBTAG00000021396,ENSBTAG00000047856,ENSBTAG00000003151,ENSBTAG00000005313,ENSBTAG00000002460,ENSBTAG00000001403,ENSBTAG00000015150,ENSBTAG00000005230,ENSBTAG00000015377,ENSBTAG00000018508,ENSBTAG00000004495,ENSBTAG00000011437,ENSBTAG00000009942,ENSBTAG00000010977,ENSBTAG00000003207,ENSBTAG00000002297,…
GO:BP	establishment of localization	GO:0051234	1.73e-09	8.76072	3585	2309	565	18965	ENSBTAG00000001753,ENSBTAG00000045781,ENSBTAG00000016363,ENSBTAG00000003585,ENSBTAG00000009084,ENSBTAG00000004971,ENSBTAG00000002132,ENSBTAG00000048057,ENSBTAG00000011143,ENSBTAG00000006471,ENSBTAG00000002998,ENSBTAG00000008461,ENSBTAG00000012413,ENSBTAG00000005386,ENSBTAG00000016323,ENSBTAG00000001403,ENSBTAG00000015150,ENSBTAG00000018465,ENSBTAG00000031435,ENSBTAG00000031178,ENSBTAG00000002896,…
GO:BP	cell projection organization	GO:0030030	2.81e-09	8.55074	1055	2309	206	18965	ENSBTAG00000005155,ENSBTAG00000009084,ENSBTAG00000048057,ENSBTAG00000018765,ENSBTAG00000047856,ENSBTAG00000005313,ENSBTAG00000001403,ENSBTAG00000005230,ENSBTAG00000015377,ENSBTAG00000018508,ENSBTAG00000004177,ENSBTAG00000018125,ENSBTAG00000003401,ENSBTAG00000016784,ENSBTAG00000044097,ENSBTAG00000018502,ENSBTAG00000018374,ENSBTAG00000045902,ENSBTAG00000017644,ENSBTAG00000040547,ENSBTAG00000014221,…
GO:BP	organic substance biosynthetic process	GO:1901576	6.28e-09	8.20211	4668	2309	705	18965	ENSBTAG00000019043,ENSBTAG00000036262,ENSBTAG00000015898,ENSBTAG00000023607,ENSBTAG00000013727,ENSBTAG00000014727,ENSBTAG00000014915,ENSBTAG00000014451,ENSBTAG00000002460,ENSBTAG00000001403,ENSBTAG00000005871,ENSBTAG00000027795,ENSBTAG00000005230,ENSBTAG00000013013,ENSBTAG00000021703,ENSBTAG00000001721,ENSBTAG00000021251,ENSBTAG00000011437,ENSBTAG00000030775,ENSBTAG00000003002,ENSBTAG00000003207,…
GO:BP	cellular developmental process	GO:0048869	7.73e-09	8.11189	2832	2309	459	18965	ENSBTAG00000019043,ENSBTAG00000005155,ENSBTAG00000048057,ENSBTAG00000015898,ENSBTAG00000018765,ENSBTAG00000021396,ENSBTAG00000006471,ENSBTAG00000047856,ENSBTAG00000002998,ENSBTAG00000003151,ENSBTAG00000005313,ENSBTAG00000001403,ENSBTAG00000005230,ENSBTAG00000015377,ENSBTAG00000018508,ENSBTAG00000004495,ENSBTAG00000011437,ENSBTAG00000009942,ENSBTAG00000010977,ENSBTAG00000009256,ENSBTAG00000004177,…
GO:BP	macromolecule localization	GO:0033036	7.95e-09	8.0998	2050	2309	350	18965	ENSBTAG00000023718,ENSBTAG00000005155,ENSBTAG00000045781,ENSBTAG00000004971,ENSBTAG00000002132,ENSBTAG00000048057,ENSBTAG00000011143,ENSBTAG00000021396,ENSBTAG00000006471,ENSBTAG00000047856,ENSBTAG00000001403,ENSBTAG00000015150,ENSBTAG00000031435,ENSBTAG00000002896,ENSBTAG00000014843,ENSBTAG00000017321,ENSBTAG00000009777,ENSBTAG00000009256,ENSBTAG00000020984,ENSBTAG00000013218,ENSBTAG00000018125,…
GO:BP	biosynthetic process	GO:0009058	8.15e-09	8.08859	4735	2309	713	18965	ENSBTAG00000019043,ENSBTAG00000036262,ENSBTAG00000015898,ENSBTAG00000023607,ENSBTAG00000013727,ENSBTAG00000014727,ENSBTAG00000014915,ENSBTAG00000014451,ENSBTAG00000002460,ENSBTAG00000001403,ENSBTAG00000005871,ENSBTAG00000027795,ENSBTAG00000005230,ENSBTAG00000013013,ENSBTAG00000021703,ENSBTAG00000001721,ENSBTAG00000021251,ENSBTAG00000011437,ENSBTAG00000030775,ENSBTAG00000003002,ENSBTAG00000003207,…
GO:BP	protein modification process	GO:0036211	1.06e-08	7.97371	2962	2309	476	18965	ENSBTAG00000044111,ENSBTAG00000009084,ENSBTAG00000048057,ENSBTAG00000015898,ENSBTAG00000021396,ENSBTAG00000021364,ENSBTAG00000047856,ENSBTAG00000005313,ENSBTAG00000014451,ENSBTAG00000002460,ENSBTAG00000020073,ENSBTAG00000001403,ENSBTAG00000015150,ENSBTAG00000011147,ENSBTAG00000015377,ENSBTAG00000004495,ENSBTAG00000009258,ENSBTAG00000021251,ENSBTAG00000017321,ENSBTAG00000011437,ENSBTAG00000020409,…
GO:BP	cellular protein modification process	GO:0006464	1.06e-08	7.97371	2962	2309	476	18965	ENSBTAG00000044111,ENSBTAG00000009084,ENSBTAG00000048057,ENSBTAG00000015898,ENSBTAG00000021396,ENSBTAG00000021364,ENSBTAG00000047856,ENSBTAG00000005313,ENSBTAG00000014451,ENSBTAG00000002460,ENSBTAG00000020073,ENSBTAG00000001403,ENSBTAG00000015150,ENSBTAG00000011147,ENSBTAG00000015377,ENSBTAG00000004495,ENSBTAG00000009258,ENSBTAG00000021251,ENSBTAG00000017321,ENSBTAG00000011437,ENSBTAG00000020409,…
GO:BP	regulation of cellular metabolic process	GO:0031323	1.15e-08	7.93896	4582	2309	692	18965	ENSBTAG00000008482,ENSBTAG00000019043,ENSBTAG00000000213,ENSBTAG00000048057,ENSBTAG00000015898,ENSBTAG00000021396,ENSBTAG00000047856,ENSBTAG00000002998,ENSBTAG00000014727,ENSBTAG00000014915,ENSBTAG00000005313,ENSBTAG00000014460,ENSBTAG00000014451,ENSBTAG00000002460,ENSBTAG00000001403,ENSBTAG00000005871,ENSBTAG00000015150,ENSBTAG00000005230,ENSBTAG00000021703,ENSBTAG00000023445,ENSBTAG00000016026,…
GO:BP	transport	GO:0006810	2.02e-08	7.69528	3447	2309	540	18965	ENSBTAG00000001753,ENSBTAG00000045781,ENSBTAG00000016363,ENSBTAG00000003585,ENSBTAG00000009084,ENSBTAG00000004971,ENSBTAG00000002132,ENSBTAG00000048057,ENSBTAG00000011143,ENSBTAG00000006471,ENSBTAG00000002998,ENSBTAG00000008461,ENSBTAG00000012413,ENSBTAG00000005386,ENSBTAG00000016323,ENSBTAG00000001403,ENSBTAG00000015150,ENSBTAG00000018465,ENSBTAG00000031435,ENSBTAG00000031178,ENSBTAG00000002896,…
GO:BP	regulation of primary metabolic process	GO:0080090	2.24e-08	7.64939	4467	2309	675	18965	ENSBTAG00000008482,ENSBTAG00000019043,ENSBTAG00000048057,ENSBTAG00000015898,ENSBTAG00000021396,ENSBTAG00000047856,ENSBTAG00000002998,ENSBTAG00000014727,ENSBTAG00000014915,ENSBTAG00000014451,ENSBTAG00000002460,ENSBTAG00000001403,ENSBTAG00000005871,ENSBTAG00000015150,ENSBTAG00000005230,ENSBTAG00000021703,ENSBTAG00000023445,ENSBTAG00000016026,ENSBTAG00000021251,ENSBTAG00000011437,ENSBTAG00000018189,…
GO:BP	regulation of nitrogen compound metabolic process	GO:0051171	2.27e-08	7.64382	4353	2309	660	18965	ENSBTAG00000008482,ENSBTAG00000019043,ENSBTAG00000048057,ENSBTAG00000015898,ENSBTAG00000021396,ENSBTAG00000047856,ENSBTAG00000002998,ENSBTAG00000014727,ENSBTAG00000014915,ENSBTAG00000014451,ENSBTAG00000002460,ENSBTAG00000001403,ENSBTAG00000005871,ENSBTAG00000015150,ENSBTAG00000005230,ENSBTAG00000021703,ENSBTAG00000023445,ENSBTAG00000016026,ENSBTAG00000021251,ENSBTAG00000011437,ENSBTAG00000018189,…
GO:BP	macromolecule modification	GO:0043412	2.36e-08	7.6271	3124	2309	496	18965	ENSBTAG00000044111,ENSBTAG00000009084,ENSBTAG00000048057,ENSBTAG00000015898,ENSBTAG00000021396,ENSBTAG00000021364,ENSBTAG00000047856,ENSBTAG00000003151,ENSBTAG00000005313,ENSBTAG00000014451,ENSBTAG00000002460,ENSBTAG00000020073,ENSBTAG00000001403,ENSBTAG00000015150,ENSBTAG00000011147,ENSBTAG00000015377,ENSBTAG00000004495,ENSBTAG00000009258,ENSBTAG00000021251,ENSBTAG00000017321,ENSBTAG00000011437,…
GO:BP	protein localization	GO:0008104	3.06e-08	7.51395	1692	2309	296	18965	ENSBTAG00000023718,ENSBTAG00000005155,ENSBTAG00000045781,ENSBTAG00000002132,ENSBTAG00000048057,ENSBTAG00000011143,ENSBTAG00000021396,ENSBTAG00000047856,ENSBTAG00000001403,ENSBTAG00000015150,ENSBTAG00000031435,ENSBTAG00000002896,ENSBTAG00000014843,ENSBTAG00000017321,ENSBTAG00000009777,ENSBTAG00000009256,ENSBTAG00000020984,ENSBTAG00000013218,ENSBTAG00000002112,ENSBTAG00000020416,ENSBTAG00000044097,…
GO:BP	phosphorylation	GO:0016310	3.3e-08	7.481	1493	2309	267	18965	ENSBTAG00000044111,ENSBTAG00000048057,ENSBTAG00000021396,ENSBTAG00000021364,ENSBTAG00000047856,ENSBTAG00000005313,ENSBTAG00000001403,ENSBTAG00000015150,ENSBTAG00000015377,ENSBTAG00000009258,ENSBTAG00000021251,ENSBTAG00000011437,ENSBTAG00000020409,ENSBTAG00000009942,ENSBTAG00000001083,ENSBTAG00000017162,ENSBTAG00000032021,ENSBTAG00000037640,ENSBTAG00000014447,ENSBTAG00000045902,ENSBTAG00000000113,…
GO:BP	positive regulation of metabolic process	GO:0009893	3.59e-08	7.44517	2838	2309	456	18965	ENSBTAG00000019043,ENSBTAG00000048057,ENSBTAG00000021396,ENSBTAG00000047856,ENSBTAG00000002998,ENSBTAG00000014727,ENSBTAG00000014915,ENSBTAG00000005313,ENSBTAG00000002460,ENSBTAG00000005871,ENSBTAG00000015150,ENSBTAG00000016026,ENSBTAG00000008299,ENSBTAG00000015377,ENSBTAG00000020409,ENSBTAG00000003002,ENSBTAG00000003401,ENSBTAG00000032021,ENSBTAG00000007867,ENSBTAG00000046699,ENSBTAG00000031614,…
GO:BP	cellular biosynthetic process	GO:0044249	4.19e-08	7.37766	4611	2309	692	18965	ENSBTAG00000019043,ENSBTAG00000036262,ENSBTAG00000015898,ENSBTAG00000023607,ENSBTAG00000013727,ENSBTAG00000014727,ENSBTAG00000014915,ENSBTAG00000014451,ENSBTAG00000002460,ENSBTAG00000001403,ENSBTAG00000005871,ENSBTAG00000027795,ENSBTAG00000005230,ENSBTAG00000013013,ENSBTAG00000021703,ENSBTAG00000001721,ENSBTAG00000021251,ENSBTAG00000011437,ENSBTAG00000030775,ENSBTAG00000003002,ENSBTAG00000003207,…
GO:BP	plasma membrane bounded cell projection organization	GO:0120036	5.37e-08	7.26986	1035	2309	198	18965	ENSBTAG00000005155,ENSBTAG00000009084,ENSBTAG00000048057,ENSBTAG00000018765,ENSBTAG00000047856,ENSBTAG00000005313,ENSBTAG00000001403,ENSBTAG00000005230,ENSBTAG00000015377,ENSBTAG00000018508,ENSBTAG00000004177,ENSBTAG00000018125,ENSBTAG00000003401,ENSBTAG00000016784,ENSBTAG00000044097,ENSBTAG00000018502,ENSBTAG00000018374,ENSBTAG00000045902,ENSBTAG00000040547,ENSBTAG00000012025,ENSBTAG00000020244,…
GO:BP	negative regulation of cellular process	GO:0048523	5.4e-08	7.26795	3549	2309	551	18965	ENSBTAG00000008482,ENSBTAG00000023718,ENSBTAG00000019043,ENSBTAG00000002132,ENSBTAG00000000213,ENSBTAG00000048057,ENSBTAG00000018765,ENSBTAG00000021396,ENSBTAG00000047856,ENSBTAG00000002998,ENSBTAG00000003151,ENSBTAG00000014915,ENSBTAG00000014460,ENSBTAG00000014451,ENSBTAG00000001403,ENSBTAG00000005871,ENSBTAG00000015150,ENSBTAG00000005230,ENSBTAG00000024643,ENSBTAG00000018465,ENSBTAG00000023445,…
GO:BP	cell differentiation	GO:0030154	5.7e-08	7.24419	2810	2309	451	18965	ENSBTAG00000019043,ENSBTAG00000005155,ENSBTAG00000048057,ENSBTAG00000015898,ENSBTAG00000018765,ENSBTAG00000021396,ENSBTAG00000006471,ENSBTAG00000047856,ENSBTAG00000002998,ENSBTAG00000003151,ENSBTAG00000005313,ENSBTAG00000001403,ENSBTAG00000005230,ENSBTAG00000015377,ENSBTAG00000018508,ENSBTAG00000004495,ENSBTAG00000011437,ENSBTAG00000009942,ENSBTAG00000010977,ENSBTAG00000009256,ENSBTAG00000004177,…
GO:BP	neurogenesis	GO:0022008	6.04e-08	7.21918	1129	2309	212	18965	ENSBTAG00000048057,ENSBTAG00000018765,ENSBTAG00000047856,ENSBTAG00000003151,ENSBTAG00000005313,ENSBTAG00000001403,ENSBTAG00000005230,ENSBTAG00000015377,ENSBTAG00000018508,ENSBTAG00000018125,ENSBTAG00000044097,ENSBTAG00000045902,ENSBTAG00000012025,ENSBTAG00000013801,ENSBTAG00000002203,ENSBTAG00000000113,ENSBTAG00000014841,ENSBTAG00000020244,ENSBTAG00000015147,ENSBTAG00000007281,ENSBTAG00000019010,…
GO:BP	positive regulation of cellular metabolic process	GO:0031325	7.81e-08	7.10708	2452	2309	401	18965	ENSBTAG00000019043,ENSBTAG00000048057,ENSBTAG00000047856,ENSBTAG00000002998,ENSBTAG00000014727,ENSBTAG00000014915,ENSBTAG00000005313,ENSBTAG00000002460,ENSBTAG00000005871,ENSBTAG00000015150,ENSBTAG00000016026,ENSBTAG00000015377,ENSBTAG00000020409,ENSBTAG00000003002,ENSBTAG00000003401,ENSBTAG00000032021,ENSBTAG00000007867,ENSBTAG00000046699,ENSBTAG00000031614,ENSBTAG00000016000,ENSBTAG00000044097,…
GO:BP	intracellular signal transduction	GO:0035556	7.86e-08	7.10464	1895	2309	323	18965	ENSBTAG00000000210,ENSBTAG00000048057,ENSBTAG00000015898,ENSBTAG00000021396,ENSBTAG00000014460,ENSBTAG00000005871,ENSBTAG00000014960,ENSBTAG00000011147,ENSBTAG00000001497,ENSBTAG00000015377,ENSBTAG00000009258,ENSBTAG00000011437,ENSBTAG00000020409,ENSBTAG00000009942,ENSBTAG00000015834,ENSBTAG00000039522,ENSBTAG00000001083,ENSBTAG00000020984,ENSBTAG00000017162,ENSBTAG00000032021,ENSBTAG00000007867,…
GO:BP	organonitrogen compound metabolic process	GO:1901564	1.83e-07	6.73664	5442	2309	795	18965	ENSBTAG00000001753,ENSBTAG00000044111,ENSBTAG00000009084,ENSBTAG00000048057,ENSBTAG00000015898,ENSBTAG00000023607,ENSBTAG00000013727,ENSBTAG00000021396,ENSBTAG00000044172,ENSBTAG00000021364,ENSBTAG00000047856,ENSBTAG00000002998,ENSBTAG00000005313,ENSBTAG00000014460,ENSBTAG00000014451,ENSBTAG00000002460,ENSBTAG00000020073,ENSBTAG00000001403,ENSBTAG00000015150,ENSBTAG00000027795,ENSBTAG00000013013,…
GO:BP	animal organ development	GO:0048513	1.92e-07	6.71727	2439	2309	397	18965	ENSBTAG00000019043,ENSBTAG00000005155,ENSBTAG00000048057,ENSBTAG00000015898,ENSBTAG00000018765,ENSBTAG00000021396,ENSBTAG00000005313,ENSBTAG00000002460,ENSBTAG00000001403,ENSBTAG00000005230,ENSBTAG00000031435,ENSBTAG00000015377,ENSBTAG00000018508,ENSBTAG00000004495,ENSBTAG00000011437,ENSBTAG00000009942,ENSBTAG00000010977,ENSBTAG00000003207,ENSBTAG00000002297,ENSBTAG00000002112,ENSBTAG00000007867,…
GO:BP	cellular localization	GO:0051641	1.99e-07	6.70137	2073	2309	346	18965	ENSBTAG00000023718,ENSBTAG00000005155,ENSBTAG00000045781,ENSBTAG00000016363,ENSBTAG00000004971,ENSBTAG00000048057,ENSBTAG00000011143,ENSBTAG00000008461,ENSBTAG00000001403,ENSBTAG00000031435,ENSBTAG00000002896,ENSBTAG00000014843,ENSBTAG00000018508,ENSBTAG00000002966,ENSBTAG00000017321,ENSBTAG00000009777,ENSBTAG00000009256,ENSBTAG00000020984,ENSBTAG00000013218,ENSBTAG00000002297,ENSBTAG00000003401,…
GO:BP	regulation of signaling	GO:0023051	2.42e-07	6.61692	2378	2309	388	18965	ENSBTAG00000023718,ENSBTAG00000002132,ENSBTAG00000048057,ENSBTAG00000015898,ENSBTAG00000011143,ENSBTAG00000021396,ENSBTAG00000047856,ENSBTAG00000014460,ENSBTAG00000005871,ENSBTAG00000015150,ENSBTAG00000014960,ENSBTAG00000005230,ENSBTAG00000024643,ENSBTAG00000023445,ENSBTAG00000011147,ENSBTAG00000015377,ENSBTAG00000018508,ENSBTAG00000004495,ENSBTAG00000020409,ENSBTAG00000009942,ENSBTAG00000010977,…
GO:BP	generation of neurons	GO:0048699	4.42e-07	6.35423	980	2309	186	18965	ENSBTAG00000048057,ENSBTAG00000018765,ENSBTAG00000047856,ENSBTAG00000005313,ENSBTAG00000001403,ENSBTAG00000005230,ENSBTAG00000015377,ENSBTAG00000018508,ENSBTAG00000018125,ENSBTAG00000044097,ENSBTAG00000045902,ENSBTAG00000012025,ENSBTAG00000013801,ENSBTAG00000000113,ENSBTAG00000014841,ENSBTAG00000020244,ENSBTAG00000007281,ENSBTAG00000012355,ENSBTAG00000040060,ENSBTAG00000000253,ENSBTAG00000019750,…
GO:BP	regulation of cell communication	GO:0010646	6.54e-07	6.18427	2367	2309	384	18965	ENSBTAG00000023718,ENSBTAG00000002132,ENSBTAG00000048057,ENSBTAG00000015898,ENSBTAG00000011143,ENSBTAG00000021396,ENSBTAG00000047856,ENSBTAG00000014460,ENSBTAG00000005871,ENSBTAG00000015150,ENSBTAG00000014960,ENSBTAG00000005230,ENSBTAG00000024643,ENSBTAG00000023445,ENSBTAG00000011147,ENSBTAG00000015377,ENSBTAG00000018508,ENSBTAG00000004495,ENSBTAG00000020409,ENSBTAG00000009942,ENSBTAG00000010977,…
GO:BP	neuron development	GO:0048666	6.82e-07	6.16611	744	2309	149	18965	ENSBTAG00000048057,ENSBTAG00000018765,ENSBTAG00000047856,ENSBTAG00000005313,ENSBTAG00000001403,ENSBTAG00000005230,ENSBTAG00000015377,ENSBTAG00000018508,ENSBTAG00000018125,ENSBTAG00000044097,ENSBTAG00000045902,ENSBTAG00000012025,ENSBTAG00000020244,ENSBTAG00000007281,ENSBTAG00000012355,ENSBTAG00000040060,ENSBTAG00000000253,ENSBTAG00000019750,ENSBTAG00000015981,ENSBTAG00000014921,ENSBTAG00000003658,…
GO:BP	regulation of biological quality	GO:0065008	7.97e-07	6.09859	2633	2309	420	18965	ENSBTAG00000002132,ENSBTAG00000048057,ENSBTAG00000015898,ENSBTAG00000018765,ENSBTAG00000021396,ENSBTAG00000005313,ENSBTAG00000018312,ENSBTAG00000005230,ENSBTAG00000031435,ENSBTAG00000015008,ENSBTAG00000031178,ENSBTAG00000008299,ENSBTAG00000015377,ENSBTAG00000018508,ENSBTAG00000004495,ENSBTAG00000009942,ENSBTAG00000010498,ENSBTAG00000020984,ENSBTAG00000007898,ENSBTAG00000004557,ENSBTAG00000017162,…
GO:BP	anatomical structure morphogenesis	GO:0009653	8.11e-07	6.09103	1961	2309	327	18965	ENSBTAG00000019043,ENSBTAG00000005155,ENSBTAG00000018765,ENSBTAG00000021396,ENSBTAG00000002998,ENSBTAG00000005313,ENSBTAG00000002460,ENSBTAG00000001403,ENSBTAG00000015150,ENSBTAG00000005230,ENSBTAG00000015377,ENSBTAG00000018508,ENSBTAG00000021251,ENSBTAG00000011658,ENSBTAG00000010977,ENSBTAG00000009256,ENSBTAG00000001083,ENSBTAG00000003207,ENSBTAG00000004177,ENSBTAG00000018125,ENSBTAG00000002112,…
GO:BP	regulation of nucleobase-containing compound metabolic process	GO:0019219	1.31949e-06	5.87959	3153	2309	489	18965	ENSBTAG00000008482,ENSBTAG00000019043,ENSBTAG00000014727,ENSBTAG00000014915,ENSBTAG00000014451,ENSBTAG00000002460,ENSBTAG00000001403,ENSBTAG00000005871,ENSBTAG00000005230,ENSBTAG00000021703,ENSBTAG00000021251,ENSBTAG00000011437,ENSBTAG00000030775,ENSBTAG00000003002,ENSBTAG00000003207,ENSBTAG00000003401,ENSBTAG00000011682,ENSBTAG00000007867,ENSBTAG00000046699,ENSBTAG00000031614,ENSBTAG00000016000,…
GO:BP	regulation of cellular component organization	GO:0051128	2.00365e-06	5.69818	1629	2309	278	18965	ENSBTAG00000009084,ENSBTAG00000000213,ENSBTAG00000048057,ENSBTAG00000018765,ENSBTAG00000047856,ENSBTAG00000002998,ENSBTAG00000005313,ENSBTAG00000014460,ENSBTAG00000002460,ENSBTAG00000001403,ENSBTAG00000018312,ENSBTAG00000005230,ENSBTAG00000015377,ENSBTAG00000010977,ENSBTAG00000003401,ENSBTAG00000032021,ENSBTAG00000010050,ENSBTAG00000018374,ENSBTAG00000045902,ENSBTAG00000000684,ENSBTAG00000012025,…
GO:BP	neuron differentiation	GO:0030182	2.12687e-06	5.67226	919	2309	174	18965	ENSBTAG00000048057,ENSBTAG00000018765,ENSBTAG00000047856,ENSBTAG00000005313,ENSBTAG00000001403,ENSBTAG00000005230,ENSBTAG00000015377,ENSBTAG00000018508,ENSBTAG00000018125,ENSBTAG00000044097,ENSBTAG00000045902,ENSBTAG00000012025,ENSBTAG00000013801,ENSBTAG00000000113,ENSBTAG00000014841,ENSBTAG00000020244,ENSBTAG00000007281,ENSBTAG00000012355,ENSBTAG00000040060,ENSBTAG00000000253,ENSBTAG00000019750,…
GO:BP	positive regulation of macromolecule metabolic process	GO:0010604	3.00961e-06	5.52149	2615	2309	414	18965	ENSBTAG00000019043,ENSBTAG00000048057,ENSBTAG00000021396,ENSBTAG00000047856,ENSBTAG00000002998,ENSBTAG00000014727,ENSBTAG00000014915,ENSBTAG00000002460,ENSBTAG00000005871,ENSBTAG00000015150,ENSBTAG00000016026,ENSBTAG00000008299,ENSBTAG00000020409,ENSBTAG00000003002,ENSBTAG00000003401,ENSBTAG00000032021,ENSBTAG00000007867,ENSBTAG00000046699,ENSBTAG00000031614,ENSBTAG00000016000,ENSBTAG00000044097,…
GO:BP	organelle organization	GO:0006996	3.32931e-06	5.47765	2994	2309	465	18965	ENSBTAG00000008482,ENSBTAG00000005155,ENSBTAG00000016363,ENSBTAG00000009084,ENSBTAG00000000213,ENSBTAG00000048057,ENSBTAG00000047856,ENSBTAG00000014727,ENSBTAG00000014460,ENSBTAG00000014451,ENSBTAG00000002460,ENSBTAG00000001403,ENSBTAG00000018312,ENSBTAG00000018508,ENSBTAG00000004495,ENSBTAG00000002966,ENSBTAG00000020409,ENSBTAG00000001083,ENSBTAG00000013218,ENSBTAG00000003401,ENSBTAG00000032021,…
GO:BP	regulation of protein localization	GO:0032880	3.7703e-06	5.42362	577	2309	120	18965	ENSBTAG00000023718,ENSBTAG00000002132,ENSBTAG00000048057,ENSBTAG00000001403,ENSBTAG00000015150,ENSBTAG00000017321,ENSBTAG00000044097,ENSBTAG00000021308,ENSBTAG00000037640,ENSBTAG00000020968,ENSBTAG00000001586,ENSBTAG00000017124,ENSBTAG00000002600,ENSBTAG00000002809,ENSBTAG00000015996,ENSBTAG00000000799,ENSBTAG00000014921,ENSBTAG00000010062,ENSBTAG00000006589,ENSBTAG00000010866,ENSBTAG00000014911,…
GO:BP	regulation of cellular process	GO:0050794	1.02813e-05	4.98795	9623	2309	1301	18965	ENSBTAG00000001753,ENSBTAG00000008482,ENSBTAG00000019404,ENSBTAG00000023718,ENSBTAG00000019043,ENSBTAG00000007970,ENSBTAG00000005155,ENSBTAG00000003585,ENSBTAG00000009084,ENSBTAG00000002132,ENSBTAG00000000210,ENSBTAG00000000213,ENSBTAG00000048057,ENSBTAG00000015898,ENSBTAG00000011143,ENSBTAG00000018765,ENSBTAG00000021396,ENSBTAG00000021364,ENSBTAG00000047856,ENSBTAG00000002998,ENSBTAG00000012413,…
GO:BP	regulation of response to stimulus	GO:0048583	1.06639e-05	4.97208	2796	2309	435	18965	ENSBTAG00000023718,ENSBTAG00000003585,ENSBTAG00000002132,ENSBTAG00000048057,ENSBTAG00000015898,ENSBTAG00000011143,ENSBTAG00000018765,ENSBTAG00000021396,ENSBTAG00000047856,ENSBTAG00000014460,ENSBTAG00000002460,ENSBTAG00000005871,ENSBTAG00000015150,ENSBTAG00000014960,ENSBTAG00000005230,ENSBTAG00000024643,ENSBTAG00000023445,ENSBTAG00000011147,ENSBTAG00000008299,ENSBTAG00000015377,ENSBTAG00000018508,…
GO:BP	nervous system development	GO:0007399	1.13204e-05	4.94614	1544	2309	262	18965	ENSBTAG00000005155,ENSBTAG00000048057,ENSBTAG00000018765,ENSBTAG00000047856,ENSBTAG00000003151,ENSBTAG00000005313,ENSBTAG00000002460,ENSBTAG00000001403,ENSBTAG00000005230,ENSBTAG00000015377,ENSBTAG00000018508,ENSBTAG00000018125,ENSBTAG00000020416,ENSBTAG00000044097,ENSBTAG00000020607,ENSBTAG00000045902,ENSBTAG00000012025,ENSBTAG00000013801,ENSBTAG00000002203,ENSBTAG00000000113,ENSBTAG00000014841,…
GO:BP	positive regulation of nitrogen compound metabolic process	GO:0051173	1.56459e-05	4.8056	2318	2309	369	18965	ENSBTAG00000019043,ENSBTAG00000048057,ENSBTAG00000047856,ENSBTAG00000002998,ENSBTAG00000014727,ENSBTAG00000014915,ENSBTAG00000002460,ENSBTAG00000005871,ENSBTAG00000015150,ENSBTAG00000016026,ENSBTAG00000020409,ENSBTAG00000003002,ENSBTAG00000003401,ENSBTAG00000032021,ENSBTAG00000007867,ENSBTAG00000046699,ENSBTAG00000031614,ENSBTAG00000016000,ENSBTAG00000044097,ENSBTAG00000026772,ENSBTAG00000021316,…
GO:BP	protein metabolic process	GO:0019538	1.62246e-05	4.78983	4696	2309	684	18965	ENSBTAG00000044111,ENSBTAG00000009084,ENSBTAG00000048057,ENSBTAG00000015898,ENSBTAG00000021396,ENSBTAG00000044172,ENSBTAG00000021364,ENSBTAG00000047856,ENSBTAG00000002998,ENSBTAG00000005313,ENSBTAG00000014460,ENSBTAG00000014451,ENSBTAG00000002460,ENSBTAG00000020073,ENSBTAG00000001403,ENSBTAG00000015150,ENSBTAG00000027795,ENSBTAG00000023445,ENSBTAG00000011147,ENSBTAG00000015008,ENSBTAG00000016026,…
GO:BP	cellular protein metabolic process	GO:0044267	1.73864e-05	4.75979	4059	2309	601	18965	ENSBTAG00000044111,ENSBTAG00000009084,ENSBTAG00000048057,ENSBTAG00000015898,ENSBTAG00000021396,ENSBTAG00000021364,ENSBTAG00000047856,ENSBTAG00000002998,ENSBTAG00000005313,ENSBTAG00000014451,ENSBTAG00000002460,ENSBTAG00000020073,ENSBTAG00000001403,ENSBTAG00000015150,ENSBTAG00000027795,ENSBTAG00000023445,ENSBTAG00000011147,ENSBTAG00000016026,ENSBTAG00000015377,ENSBTAG00000004495,ENSBTAG00000009258,…
GO:BP	biological regulation	GO:0065007	1.77978e-05	4.74963	10997	2309	1464	18965	ENSBTAG00000001753,ENSBTAG00000008482,ENSBTAG00000019404,ENSBTAG00000023718,ENSBTAG00000019043,ENSBTAG00000007970,ENSBTAG00000005155,ENSBTAG00000003585,ENSBTAG00000009084,ENSBTAG00000002132,ENSBTAG00000000210,ENSBTAG00000000213,ENSBTAG00000048057,ENSBTAG00000015898,ENSBTAG00000011143,ENSBTAG00000018765,ENSBTAG00000021396,ENSBTAG00000006471,ENSBTAG00000021364,ENSBTAG00000047856,ENSBTAG00000002998,…
GO:BP	establishment of localization in cell	GO:0051649	1.78554e-05	4.74823	1404	2309	241	18965	ENSBTAG00000045781,ENSBTAG00000016363,ENSBTAG00000004971,ENSBTAG00000048057,ENSBTAG00000011143,ENSBTAG00000008461,ENSBTAG00000031435,ENSBTAG00000002896,ENSBTAG00000014843,ENSBTAG00000018508,ENSBTAG00000002966,ENSBTAG00000009777,ENSBTAG00000020984,ENSBTAG00000002297,ENSBTAG00000003401,ENSBTAG00000020416,ENSBTAG00000044097,ENSBTAG00000003936,ENSBTAG00000020606,ENSBTAG00000004416,ENSBTAG00000017644,…
GO:BP	organic cyclic compound biosynthetic process	GO:1901362	2.85777e-05	4.54397	3289	2309	498	18965	ENSBTAG00000019043,ENSBTAG00000013727,ENSBTAG00000014727,ENSBTAG00000014915,ENSBTAG00000014451,ENSBTAG00000002460,ENSBTAG00000001403,ENSBTAG00000005871,ENSBTAG00000005230,ENSBTAG00000013013,ENSBTAG00000021703,ENSBTAG00000021251,ENSBTAG00000011437,ENSBTAG00000030775,ENSBTAG00000003002,ENSBTAG00000003207,ENSBTAG00000003401,ENSBTAG00000002112,ENSBTAG00000011682,ENSBTAG00000007867,ENSBTAG00000046699,…
GO:BP	regulation of biosynthetic process	GO:0009889	3.30429e-05	4.48092	3157	2309	480	18965	ENSBTAG00000019043,ENSBTAG00000015898,ENSBTAG00000014727,ENSBTAG00000014915,ENSBTAG00000014451,ENSBTAG00000002460,ENSBTAG00000001403,ENSBTAG00000005871,ENSBTAG00000005230,ENSBTAG00000021703,ENSBTAG00000021251,ENSBTAG00000011437,ENSBTAG00000030775,ENSBTAG00000003002,ENSBTAG00000003207,ENSBTAG00000003401,ENSBTAG00000002112,ENSBTAG00000011682,ENSBTAG00000007867,ENSBTAG00000046699,ENSBTAG00000031614,…
GO:BP	macromolecule biosynthetic process	GO:0009059	3.57226e-05	4.44706	3932	2309	582	18965	ENSBTAG00000019043,ENSBTAG00000036262,ENSBTAG00000015898,ENSBTAG00000014727,ENSBTAG00000014915,ENSBTAG00000014451,ENSBTAG00000002460,ENSBTAG00000001403,ENSBTAG00000005871,ENSBTAG00000027795,ENSBTAG00000005230,ENSBTAG00000021703,ENSBTAG00000001721,ENSBTAG00000021251,ENSBTAG00000011437,ENSBTAG00000030775,ENSBTAG00000003002,ENSBTAG00000003207,ENSBTAG00000003401,ENSBTAG00000011682,ENSBTAG00000007867,…
GO:BP	aromatic compound biosynthetic process	GO:0019438	3.99215e-05	4.39879	3199	2309	485	18965	ENSBTAG00000019043,ENSBTAG00000013727,ENSBTAG00000014727,ENSBTAG00000014915,ENSBTAG00000014451,ENSBTAG00000002460,ENSBTAG00000001403,ENSBTAG00000005871,ENSBTAG00000005230,ENSBTAG00000013013,ENSBTAG00000021703,ENSBTAG00000021251,ENSBTAG00000011437,ENSBTAG00000030775,ENSBTAG00000003002,ENSBTAG00000003207,ENSBTAG00000003401,ENSBTAG00000011682,ENSBTAG00000007867,ENSBTAG00000046699,ENSBTAG00000016000,…
GO:BP	regulation of macromolecule biosynthetic process	GO:0010556	4.19388e-05	4.37738	3020	2309	461	18965	ENSBTAG00000019043,ENSBTAG00000015898,ENSBTAG00000014727,ENSBTAG00000014915,ENSBTAG00000014451,ENSBTAG00000002460,ENSBTAG00000001403,ENSBTAG00000005871,ENSBTAG00000005230,ENSBTAG00000021703,ENSBTAG00000021251,ENSBTAG00000011437,ENSBTAG00000030775,ENSBTAG00000003002,ENSBTAG00000003207,ENSBTAG00000003401,ENSBTAG00000011682,ENSBTAG00000007867,ENSBTAG00000046699,ENSBTAG00000031614,ENSBTAG00000016000,…
GO:BP	neuron projection development	GO:0031175	4.82789e-05	4.31624	621	2309	123	18965	ENSBTAG00000048057,ENSBTAG00000018765,ENSBTAG00000047856,ENSBTAG00000005313,ENSBTAG00000001403,ENSBTAG00000005230,ENSBTAG00000015377,ENSBTAG00000018508,ENSBTAG00000018125,ENSBTAG00000044097,ENSBTAG00000045902,ENSBTAG00000012025,ENSBTAG00000020244,ENSBTAG00000007281,ENSBTAG00000040060,ENSBTAG00000000253,ENSBTAG00000019750,ENSBTAG00000014921,ENSBTAG00000003658,ENSBTAG00000011412,ENSBTAG00000006732,…
GO:BP	cellular response to stress	GO:0033554	5.26612e-05	4.27851	1365	2309	233	18965	ENSBTAG00000048057,ENSBTAG00000014727,ENSBTAG00000014915,ENSBTAG00000002460,ENSBTAG00000005871,ENSBTAG00000011147,ENSBTAG00000015377,ENSBTAG00000004495,ENSBTAG00000009258,ENSBTAG00000008390,ENSBTAG00000001083,ENSBTAG00000013218,ENSBTAG00000017162,ENSBTAG00000002112,ENSBTAG00000032021,ENSBTAG00000018653,ENSBTAG00000031041,ENSBTAG00000040547,ENSBTAG00000000684,ENSBTAG00000005393,ENSBTAG00000014151,…
GO:BP	organic substance transport	GO:0071702	5.52773e-05	4.25745	1627	2309	270	18965	ENSBTAG00000045781,ENSBTAG00000003585,ENSBTAG00000004971,ENSBTAG00000002132,ENSBTAG00000048057,ENSBTAG00000011143,ENSBTAG00000006471,ENSBTAG00000005386,ENSBTAG00000001403,ENSBTAG00000015150,ENSBTAG00000031435,ENSBTAG00000002896,ENSBTAG00000014843,ENSBTAG00000024162,ENSBTAG00000009777,ENSBTAG00000020984,ENSBTAG00000002297,ENSBTAG00000018125,ENSBTAG00000020416,ENSBTAG00000044097,ENSBTAG00000020606,…
GO:BP	protein phosphorylation	GO:0006468	5.8983e-05	4.22927	1283	2309	221	18965	ENSBTAG00000044111,ENSBTAG00000048057,ENSBTAG00000021396,ENSBTAG00000021364,ENSBTAG00000047856,ENSBTAG00000005313,ENSBTAG00000001403,ENSBTAG00000015150,ENSBTAG00000015377,ENSBTAG00000009258,ENSBTAG00000021251,ENSBTAG00000011437,ENSBTAG00000020409,ENSBTAG00000009942,ENSBTAG00000001083,ENSBTAG00000017162,ENSBTAG00000032021,ENSBTAG00000037640,ENSBTAG00000014447,ENSBTAG00000045902,ENSBTAG00000000113,…
GO:BP	heterocycle biosynthetic process	GO:0018130	6.64241e-05	4.17767	3196	2309	483	18965	ENSBTAG00000019043,ENSBTAG00000013727,ENSBTAG00000014727,ENSBTAG00000014915,ENSBTAG00000014451,ENSBTAG00000002460,ENSBTAG00000001403,ENSBTAG00000005871,ENSBTAG00000005230,ENSBTAG00000013013,ENSBTAG00000021703,ENSBTAG00000021251,ENSBTAG00000011437,ENSBTAG00000030775,ENSBTAG00000003002,ENSBTAG00000003207,ENSBTAG00000003401,ENSBTAG00000011682,ENSBTAG00000007867,ENSBTAG00000046699,ENSBTAG00000016000,…
GO:BP	regulation of cellular biosynthetic process	GO:0031326	7.15863e-05	4.14517	3115	2309	472	18965	ENSBTAG00000019043,ENSBTAG00000015898,ENSBTAG00000014727,ENSBTAG00000014915,ENSBTAG00000014451,ENSBTAG00000002460,ENSBTAG00000001403,ENSBTAG00000005871,ENSBTAG00000005230,ENSBTAG00000021703,ENSBTAG00000021251,ENSBTAG00000011437,ENSBTAG00000030775,ENSBTAG00000003002,ENSBTAG00000003207,ENSBTAG00000003401,ENSBTAG00000002112,ENSBTAG00000011682,ENSBTAG00000007867,ENSBTAG00000046699,ENSBTAG00000031614,…
GO:BP	cellular macromolecule localization	GO:0070727	7.54958e-05	4.12208	1252	2309	216	18965	ENSBTAG00000023718,ENSBTAG00000005155,ENSBTAG00000045781,ENSBTAG00000048057,ENSBTAG00000011143,ENSBTAG00000001403,ENSBTAG00000002896,ENSBTAG00000014843,ENSBTAG00000017321,ENSBTAG00000009256,ENSBTAG00000013218,ENSBTAG00000002112,ENSBTAG00000020606,ENSBTAG00000037640,ENSBTAG00000012848,ENSBTAG00000017846,ENSBTAG00000004333,ENSBTAG00000015147,ENSBTAG00000006099,ENSBTAG00000001586,ENSBTAG00000017124,…
GO:BP	cellular component morphogenesis	GO:0032989	8.64785e-05	4.06309	506	2309	104	18965	ENSBTAG00000018765,ENSBTAG00000005313,ENSBTAG00000005230,ENSBTAG00000015377,ENSBTAG00000018508,ENSBTAG00000018125,ENSBTAG00000044097,ENSBTAG00000037640,ENSBTAG00000018374,ENSBTAG00000045902,ENSBTAG00000012025,ENSBTAG00000020244,ENSBTAG00000007281,ENSBTAG00000040060,ENSBTAG00000019750,ENSBTAG00000003658,ENSBTAG00000006732,ENSBTAG00000006253,ENSBTAG00000010931,ENSBTAG00000007766,ENSBTAG00000021756,…
GO:BP	regulation of signal transduction	GO:0009966	8.75723e-05	4.05763	2104	2309	335	18965	ENSBTAG00000023718,ENSBTAG00000002132,ENSBTAG00000048057,ENSBTAG00000015898,ENSBTAG00000011143,ENSBTAG00000021396,ENSBTAG00000047856,ENSBTAG00000014460,ENSBTAG00000005871,ENSBTAG00000015150,ENSBTAG00000014960,ENSBTAG00000005230,ENSBTAG00000024643,ENSBTAG00000023445,ENSBTAG00000011147,ENSBTAG00000015377,ENSBTAG00000018508,ENSBTAG00000004495,ENSBTAG00000020409,ENSBTAG00000009942,ENSBTAG00000010977,…
GO:BP	regulation of macromolecule metabolic process	GO:0060255	9.77864e-05	4.00972	5096	2309	729	18965	ENSBTAG00000008482,ENSBTAG00000019043,ENSBTAG00000003585,ENSBTAG00000048057,ENSBTAG00000015898,ENSBTAG00000021396,ENSBTAG00000047856,ENSBTAG00000002998,ENSBTAG00000014727,ENSBTAG00000014915,ENSBTAG00000014451,ENSBTAG00000002460,ENSBTAG00000001403,ENSBTAG00000005871,ENSBTAG00000015150,ENSBTAG00000005230,ENSBTAG00000021703,ENSBTAG00000023445,ENSBTAG00000016026,ENSBTAG00000008299,ENSBTAG00000021251,…
GO:BP	negative regulation of intracellular signal transduction	GO:1902532	0.000116288	3.93446	391	2309	85	18965	ENSBTAG00000048057,ENSBTAG00000021396,ENSBTAG00000014460,ENSBTAG00000005871,ENSBTAG00000007867,ENSBTAG00000045902,ENSBTAG00000014841,ENSBTAG00000020244,ENSBTAG00000015154,ENSBTAG00000001586,ENSBTAG00000013869,ENSBTAG00000007608,ENSBTAG00000015604,ENSBTAG00000018588,ENSBTAG00000026819,ENSBTAG00000007256,ENSBTAG00000007636,ENSBTAG00000013486,ENSBTAG00000020294,ENSBTAG00000015875,ENSBTAG00000013451,…
GO:BP	cellular protein localization	GO:0034613	0.000134506	3.87126	1247	2309	214	18965	ENSBTAG00000023718,ENSBTAG00000005155,ENSBTAG00000045781,ENSBTAG00000048057,ENSBTAG00000011143,ENSBTAG00000001403,ENSBTAG00000002896,ENSBTAG00000014843,ENSBTAG00000017321,ENSBTAG00000009256,ENSBTAG00000013218,ENSBTAG00000002112,ENSBTAG00000020606,ENSBTAG00000037640,ENSBTAG00000012848,ENSBTAG00000017846,ENSBTAG00000004333,ENSBTAG00000015147,ENSBTAG00000006099,ENSBTAG00000001586,ENSBTAG00000017124,…
GO:BP	positive regulation of biosynthetic process	GO:0009891	0.000149183	3.82628	1502	2309	250	18965	ENSBTAG00000019043,ENSBTAG00000014727,ENSBTAG00000014915,ENSBTAG00000002460,ENSBTAG00000005871,ENSBTAG00000003002,ENSBTAG00000003401,ENSBTAG00000007867,ENSBTAG00000046699,ENSBTAG00000031614,ENSBTAG00000016000,ENSBTAG00000044097,ENSBTAG00000026772,ENSBTAG00000021308,ENSBTAG00000037640,ENSBTAG00000001160,ENSBTAG00000018413,ENSBTAG00000014447,ENSBTAG00000016801,ENSBTAG00000012025,ENSBTAG00000013801,…
GO:BP	positive regulation of cellular biosynthetic process	GO:0031328	0.000160736	3.79389	1482	2309	247	18965	ENSBTAG00000019043,ENSBTAG00000014727,ENSBTAG00000014915,ENSBTAG00000002460,ENSBTAG00000005871,ENSBTAG00000003002,ENSBTAG00000003401,ENSBTAG00000007867,ENSBTAG00000046699,ENSBTAG00000031614,ENSBTAG00000016000,ENSBTAG00000044097,ENSBTAG00000026772,ENSBTAG00000021308,ENSBTAG00000037640,ENSBTAG00000001160,ENSBTAG00000018413,ENSBTAG00000014447,ENSBTAG00000016801,ENSBTAG00000012025,ENSBTAG00000013801,…
GO:BP	peptidyl-amino acid modification	GO:0018193	0.000169235	3.77151	995	2309	177	18965	ENSBTAG00000048057,ENSBTAG00000021364,ENSBTAG00000047856,ENSBTAG00000005313,ENSBTAG00000014451,ENSBTAG00000002460,ENSBTAG00000001403,ENSBTAG00000015150,ENSBTAG00000015377,ENSBTAG00000017321,ENSBTAG00000009942,ENSBTAG00000017162,ENSBTAG00000014447,ENSBTAG00000045902,ENSBTAG00000003403,ENSBTAG00000010456,ENSBTAG00000000113,ENSBTAG00000020244,ENSBTAG00000039951,ENSBTAG00000019029,ENSBTAG00000021537,…
GO:BP	regulation of metabolic process	GO:0019222	0.000181999	3.73993	5475	2309	775	18965	ENSBTAG00000008482,ENSBTAG00000019043,ENSBTAG00000003585,ENSBTAG00000000213,ENSBTAG00000048057,ENSBTAG00000015898,ENSBTAG00000021396,ENSBTAG00000047856,ENSBTAG00000002998,ENSBTAG00000014727,ENSBTAG00000014915,ENSBTAG00000005313,ENSBTAG00000014460,ENSBTAG00000014451,ENSBTAG00000002460,ENSBTAG00000001403,ENSBTAG00000005871,ENSBTAG00000015150,ENSBTAG00000005230,ENSBTAG00000021703,ENSBTAG00000023445,…
GO:BP	regulation of molecular function	GO:0065009	0.000193851	3.71253	2047	2309	325	18965	ENSBTAG00000002132,ENSBTAG00000048057,ENSBTAG00000021396,ENSBTAG00000047856,ENSBTAG00000014727,ENSBTAG00000005313,ENSBTAG00000001403,ENSBTAG00000018465,ENSBTAG00000023445,ENSBTAG00000016026,ENSBTAG00000015377,ENSBTAG00000021251,ENSBTAG00000017321,ENSBTAG00000011437,ENSBTAG00000018189,ENSBTAG00000020409,ENSBTAG00000009942,ENSBTAG00000030581,ENSBTAG00000015834,ENSBTAG00000009256,ENSBTAG00000020984,…
GO:BP	cell part morphogenesis	GO:0032990	0.000255574	3.59248	441	2309	92	18965	ENSBTAG00000018765,ENSBTAG00000005313,ENSBTAG00000005230,ENSBTAG00000015377,ENSBTAG00000018508,ENSBTAG00000018125,ENSBTAG00000044097,ENSBTAG00000037640,ENSBTAG00000018374,ENSBTAG00000045902,ENSBTAG00000012025,ENSBTAG00000020244,ENSBTAG00000007281,ENSBTAG00000040060,ENSBTAG00000019750,ENSBTAG00000003658,ENSBTAG00000006732,ENSBTAG00000010931,ENSBTAG00000007766,ENSBTAG00000021756,ENSBTAG00000011245,…
GO:BP	cytoskeleton organization	GO:0007010	0.000257422	3.58935	1118	2309	194	18965	ENSBTAG00000008482,ENSBTAG00000048057,ENSBTAG00000047856,ENSBTAG00000001403,ENSBTAG00000018312,ENSBTAG00000020409,ENSBTAG00000001083,ENSBTAG00000003401,ENSBTAG00000016784,ENSBTAG00000011017,ENSBTAG00000018374,ENSBTAG00000004416,ENSBTAG00000000684,ENSBTAG00000007247,ENSBTAG00000017846,ENSBTAG00000000113,ENSBTAG00000015147,ENSBTAG00000006099,ENSBTAG00000020964,ENSBTAG00000017124,ENSBTAG00000015280,…
GO:BP	nucleobase-containing compound biosynthetic process	GO:0034654	0.000258442	3.58764	3131	2309	470	18965	ENSBTAG00000019043,ENSBTAG00000013727,ENSBTAG00000014727,ENSBTAG00000014915,ENSBTAG00000014451,ENSBTAG00000002460,ENSBTAG00000001403,ENSBTAG00000005871,ENSBTAG00000005230,ENSBTAG00000013013,ENSBTAG00000021703,ENSBTAG00000021251,ENSBTAG00000011437,ENSBTAG00000030775,ENSBTAG00000003002,ENSBTAG00000003207,ENSBTAG00000003401,ENSBTAG00000011682,ENSBTAG00000007867,ENSBTAG00000046699,ENSBTAG00000016000,…
GO:BP	regulation of RNA metabolic process	GO:0051252	0.000267292	3.57301	2921	2309	442	18965	ENSBTAG00000008482,ENSBTAG00000019043,ENSBTAG00000014915,ENSBTAG00000014451,ENSBTAG00000002460,ENSBTAG00000001403,ENSBTAG00000005871,ENSBTAG00000005230,ENSBTAG00000021703,ENSBTAG00000021251,ENSBTAG00000011437,ENSBTAG00000030775,ENSBTAG00000003002,ENSBTAG00000003207,ENSBTAG00000003401,ENSBTAG00000011682,ENSBTAG00000007867,ENSBTAG00000046699,ENSBTAG00000031614,ENSBTAG00000016000,ENSBTAG00000044097,…
GO:BP	cellular nitrogen compound biosynthetic process	GO:0044271	0.000279504	3.55361	3925	2309	574	18965	ENSBTAG00000019043,ENSBTAG00000013727,ENSBTAG00000014727,ENSBTAG00000014915,ENSBTAG00000014451,ENSBTAG00000002460,ENSBTAG00000001403,ENSBTAG00000005871,ENSBTAG00000027795,ENSBTAG00000005230,ENSBTAG00000013013,ENSBTAG00000021703,ENSBTAG00000021251,ENSBTAG00000011437,ENSBTAG00000030775,ENSBTAG00000003002,ENSBTAG00000003207,ENSBTAG00000044179,ENSBTAG00000003401,ENSBTAG00000011682,ENSBTAG00000007867,…
GO:BP	carbohydrate metabolic process	GO:0005975	0.000292299	3.53417	436	2309	91	18965	ENSBTAG00000036262,ENSBTAG00000048057,ENSBTAG00000001721,ENSBTAG00000011437,ENSBTAG00000021308,ENSBTAG00000003069,ENSBTAG00000003586,ENSBTAG00000023535,ENSBTAG00000006491,ENSBTAG00000024240,ENSBTAG00000030669,ENSBTAG00000000497,ENSBTAG00000017764,ENSBTAG00000014069,ENSBTAG00000018119,ENSBTAG00000014911,ENSBTAG00000016296,ENSBTAG00000007256,ENSBTAG00000016650,ENSBTAG00000017462,ENSBTAG00000007316,…
GO:BP	regulation of localization	GO:0032879	0.000326502	3.48611	1890	2309	302	18965	ENSBTAG00000001753,ENSBTAG00000023718,ENSBTAG00000003585,ENSBTAG00000009084,ENSBTAG00000002132,ENSBTAG00000048057,ENSBTAG00000018765,ENSBTAG00000006471,ENSBTAG00000012413,ENSBTAG00000001403,ENSBTAG00000015150,ENSBTAG00000018465,ENSBTAG00000002966,ENSBTAG00000017321,ENSBTAG00000020984,ENSBTAG00000017162,ENSBTAG00000019137,ENSBTAG00000002297,ENSBTAG00000008673,ENSBTAG00000044097,ENSBTAG00000003936,…
GO:BP	positive regulation of nucleobase-containing compound metabolic process	GO:0045935	0.0003463	3.46055	1531	2309	252	18965	ENSBTAG00000019043,ENSBTAG00000014727,ENSBTAG00000014915,ENSBTAG00000002460,ENSBTAG00000005871,ENSBTAG00000003002,ENSBTAG00000003401,ENSBTAG00000007867,ENSBTAG00000046699,ENSBTAG00000016000,ENSBTAG00000044097,ENSBTAG00000026772,ENSBTAG00000037640,ENSBTAG00000018979,ENSBTAG00000001160,ENSBTAG00000014447,ENSBTAG00000016801,ENSBTAG00000012025,ENSBTAG00000013801,ENSBTAG00000000113,ENSBTAG00000015147,…
GO:BP	nitrogen compound transport	GO:0071705	0.000412142	3.38495	1293	2309	218	18965	ENSBTAG00000045781,ENSBTAG00000003585,ENSBTAG00000002132,ENSBTAG00000048057,ENSBTAG00000011143,ENSBTAG00000015150,ENSBTAG00000031435,ENSBTAG00000002896,ENSBTAG00000014843,ENSBTAG00000024162,ENSBTAG00000009777,ENSBTAG00000020984,ENSBTAG00000002297,ENSBTAG00000018125,ENSBTAG00000020416,ENSBTAG00000044097,ENSBTAG00000020606,ENSBTAG00000020607,ENSBTAG00000021308,ENSBTAG00000020548,ENSBTAG00000001297,…
GO:BP	actin filament-based process	GO:0030029	0.00062857	3.20165	610	2309	117	18965	ENSBTAG00000047856,ENSBTAG00000001403,ENSBTAG00000018312,ENSBTAG00000020409,ENSBTAG00000003401,ENSBTAG00000011017,ENSBTAG00000018374,ENSBTAG00000000684,ENSBTAG00000017846,ENSBTAG00000000113,ENSBTAG00000015147,ENSBTAG00000006099,ENSBTAG00000020964,ENSBTAG00000008636,ENSBTAG00000017381,ENSBTAG00000002809,ENSBTAG00000009786,ENSBTAG00000003490,ENSBTAG00000009218,ENSBTAG00000006253,ENSBTAG00000007806,…
GO:BP	small molecule metabolic process	GO:0044281	0.000710376	3.14851	1288	2309	216	18965	ENSBTAG00000023607,ENSBTAG00000013727,ENSBTAG00000020073,ENSBTAG00000013013,ENSBTAG00000021899,ENSBTAG00000011437,ENSBTAG00000004557,ENSBTAG00000002297,ENSBTAG00000002112,ENSBTAG00000007863,ENSBTAG00000003936,ENSBTAG00000021308,ENSBTAG00000037640,ENSBTAG00000020548,ENSBTAG00000021832,ENSBTAG00000008951,ENSBTAG00000030335,ENSBTAG00000020968,ENSBTAG00000005976,ENSBTAG00000009431,ENSBTAG00000014841,…
GO:BP	regulation of intracellular signal transduction	GO:1902531	0.000728895	3.13734	1169	2309	199	18965	ENSBTAG00000048057,ENSBTAG00000015898,ENSBTAG00000021396,ENSBTAG00000014460,ENSBTAG00000005871,ENSBTAG00000014960,ENSBTAG00000011147,ENSBTAG00000015377,ENSBTAG00000020409,ENSBTAG00000039522,ENSBTAG00000001083,ENSBTAG00000017162,ENSBTAG00000007867,ENSBTAG00000018979,ENSBTAG00000045902,ENSBTAG00000017846,ENSBTAG00000014841,ENSBTAG00000020244,ENSBTAG00000015154,ENSBTAG00000001586,ENSBTAG00000010560,…
GO:BP	cell projection morphogenesis	GO:0048858	0.000750367	3.12473	426	2309	88	18965	ENSBTAG00000018765,ENSBTAG00000005313,ENSBTAG00000005230,ENSBTAG00000015377,ENSBTAG00000018508,ENSBTAG00000018125,ENSBTAG00000044097,ENSBTAG00000018374,ENSBTAG00000045902,ENSBTAG00000012025,ENSBTAG00000020244,ENSBTAG00000007281,ENSBTAG00000040060,ENSBTAG00000019750,ENSBTAG00000003658,ENSBTAG00000006732,ENSBTAG00000007766,ENSBTAG00000021756,ENSBTAG00000011245,ENSBTAG00000021336,ENSBTAG00000019290,…
GO:BP	actin cytoskeleton organization	GO:0030036	0.000752341	3.12359	547	2309	107	18965	ENSBTAG00000047856,ENSBTAG00000001403,ENSBTAG00000018312,ENSBTAG00000020409,ENSBTAG00000003401,ENSBTAG00000011017,ENSBTAG00000018374,ENSBTAG00000000684,ENSBTAG00000017846,ENSBTAG00000000113,ENSBTAG00000015147,ENSBTAG00000006099,ENSBTAG00000020964,ENSBTAG00000017381,ENSBTAG00000002809,ENSBTAG00000009786,ENSBTAG00000003490,ENSBTAG00000009218,ENSBTAG00000006253,ENSBTAG00000007806,ENSBTAG00000019686,…
GO:BP	regulation of cellular localization	GO:0060341	0.000752347	3.12358	502	2309	100	18965	ENSBTAG00000023718,ENSBTAG00000048057,ENSBTAG00000001403,ENSBTAG00000002966,ENSBTAG00000017321,ENSBTAG00000044097,ENSBTAG00000037640,ENSBTAG00000020968,ENSBTAG00000001586,ENSBTAG00000017124,ENSBTAG00000002600,ENSBTAG00000003746,ENSBTAG00000002809,ENSBTAG00000015996,ENSBTAG00000006589,ENSBTAG00000014911,ENSBTAG00000007766,ENSBTAG00000018588,ENSBTAG00000019281,ENSBTAG00000019156,ENSBTAG00000007323,…
GO:BP	negative regulation of response to stimulus	GO:0048585	0.000824366	3.08388	1150	2309	196	18965	ENSBTAG00000023718,ENSBTAG00000002132,ENSBTAG00000048057,ENSBTAG00000018765,ENSBTAG00000021396,ENSBTAG00000014460,ENSBTAG00000005871,ENSBTAG00000015150,ENSBTAG00000024643,ENSBTAG00000023445,ENSBTAG00000008299,ENSBTAG00000009942,ENSBTAG00000010977,ENSBTAG00000019291,ENSBTAG00000002112,ENSBTAG00000007867,ENSBTAG00000044097,ENSBTAG00000037640,ENSBTAG00000012848,ENSBTAG00000045902,ENSBTAG00000003403,…
GO:BP	cell cycle	GO:0007049	0.00093319	3.03003	1180	2309	200	18965	ENSBTAG00000008482,ENSBTAG00000002132,ENSBTAG00000014451,ENSBTAG00000002460,ENSBTAG00000005871,ENSBTAG00000009258,ENSBTAG00000011437,ENSBTAG00000001083,ENSBTAG00000018125,ENSBTAG00000003401,ENSBTAG00000018653,ENSBTAG00000031614,ENSBTAG00000018979,ENSBTAG00000018413,ENSBTAG00000004416,ENSBTAG00000005393,ENSBTAG00000013801,ENSBTAG00000007247,ENSBTAG00000000113,ENSBTAG00000021289,ENSBTAG00000017124,…
GO:BP	urogenital system development	GO:0001655	0.000947664	3.02335	252	2309	59	18965	ENSBTAG00000005313,ENSBTAG00000007867,ENSBTAG00000021316,ENSBTAG00000045902,ENSBTAG00000013801,ENSBTAG00000014102,ENSBTAG00000000074,ENSBTAG00000004995,ENSBTAG00000010866,ENSBTAG00000006911,ENSBTAG00000008332,ENSBTAG00000018638,ENSBTAG00000013736,ENSBTAG00000014955,ENSBTAG00000008101,ENSBTAG00000005133,ENSBTAG00000000575,ENSBTAG00000008600,ENSBTAG00000021420,ENSBTAG00000025634,ENSBTAG00000019114,…
GO:BP	plasma membrane bounded cell projection morphogenesis	GO:0120039	0.00106128	2.97417	423	2309	87	18965	ENSBTAG00000018765,ENSBTAG00000005313,ENSBTAG00000005230,ENSBTAG00000015377,ENSBTAG00000018508,ENSBTAG00000018125,ENSBTAG00000044097,ENSBTAG00000018374,ENSBTAG00000045902,ENSBTAG00000012025,ENSBTAG00000020244,ENSBTAG00000007281,ENSBTAG00000040060,ENSBTAG00000019750,ENSBTAG00000003658,ENSBTAG00000006732,ENSBTAG00000007766,ENSBTAG00000021756,ENSBTAG00000011245,ENSBTAG00000021336,ENSBTAG00000013451,…
GO:BP	negative regulation of cell communication	GO:0010648	0.00107699	2.96779	953	2309	167	18965	ENSBTAG00000023718,ENSBTAG00000002132,ENSBTAG00000048057,ENSBTAG00000021396,ENSBTAG00000014460,ENSBTAG00000005871,ENSBTAG00000015150,ENSBTAG00000024643,ENSBTAG00000023445,ENSBTAG00000009942,ENSBTAG00000010977,ENSBTAG00000019291,ENSBTAG00000002112,ENSBTAG00000007867,ENSBTAG00000044097,ENSBTAG00000003936,ENSBTAG00000021308,ENSBTAG00000037640,ENSBTAG00000012848,ENSBTAG00000045902,ENSBTAG00000003403,…
GO:BP	negative regulation of signaling	GO:0023057	0.00131975	2.87951	956	2309	167	18965	ENSBTAG00000023718,ENSBTAG00000002132,ENSBTAG00000048057,ENSBTAG00000021396,ENSBTAG00000014460,ENSBTAG00000005871,ENSBTAG00000015150,ENSBTAG00000024643,ENSBTAG00000023445,ENSBTAG00000009942,ENSBTAG00000010977,ENSBTAG00000019291,ENSBTAG00000002112,ENSBTAG00000007867,ENSBTAG00000044097,ENSBTAG00000003936,ENSBTAG00000021308,ENSBTAG00000037640,ENSBTAG00000012848,ENSBTAG00000045902,ENSBTAG00000003403,…
GO:BP	positive regulation of macromolecule biosynthetic process	GO:0010557	0.00135732	2.86732	1420	2309	233	18965	ENSBTAG00000019043,ENSBTAG00000014727,ENSBTAG00000014915,ENSBTAG00000002460,ENSBTAG00000005871,ENSBTAG00000003002,ENSBTAG00000003401,ENSBTAG00000007867,ENSBTAG00000046699,ENSBTAG00000031614,ENSBTAG00000016000,ENSBTAG00000044097,ENSBTAG00000026772,ENSBTAG00000021308,ENSBTAG00000037640,ENSBTAG00000001160,ENSBTAG00000018413,ENSBTAG00000014447,ENSBTAG00000016801,ENSBTAG00000012025,ENSBTAG00000013801,…
GO:BP	carbohydrate biosynthetic process	GO:0016051	0.00149562	2.82518	127	2309	36	18965	ENSBTAG00000036262,ENSBTAG00000001721,ENSBTAG00000011437,ENSBTAG00000021308,ENSBTAG00000006491,ENSBTAG00000024240,ENSBTAG00000000497,ENSBTAG00000014911,ENSBTAG00000016296,ENSBTAG00000007256,ENSBTAG00000017462,ENSBTAG00000007316,ENSBTAG00000017482,ENSBTAG00000009733,ENSBTAG00000011934,ENSBTAG00000004421,ENSBTAG00000025496,ENSBTAG00000004328,ENSBTAG00000000545,ENSBTAG00000000152,ENSBTAG00000006209,…
GO:BP	negative regulation of signal transduction	GO:0009968	0.0015105	2.82088	903	2309	159	18965	ENSBTAG00000023718,ENSBTAG00000002132,ENSBTAG00000048057,ENSBTAG00000021396,ENSBTAG00000014460,ENSBTAG00000005871,ENSBTAG00000015150,ENSBTAG00000024643,ENSBTAG00000023445,ENSBTAG00000009942,ENSBTAG00000010977,ENSBTAG00000019291,ENSBTAG00000002112,ENSBTAG00000007867,ENSBTAG00000037640,ENSBTAG00000012848,ENSBTAG00000045902,ENSBTAG00000003403,ENSBTAG00000005793,ENSBTAG00000014841,ENSBTAG00000020244,…
GO:BP	negative regulation of biological process	GO:0048519	0.00158782	2.7992	4206	2309	604	18965	ENSBTAG00000008482,ENSBTAG00000023718,ENSBTAG00000019043,ENSBTAG00000009084,ENSBTAG00000002132,ENSBTAG00000000213,ENSBTAG00000048057,ENSBTAG00000018765,ENSBTAG00000021396,ENSBTAG00000047856,ENSBTAG00000002998,ENSBTAG00000003151,ENSBTAG00000014915,ENSBTAG00000014460,ENSBTAG00000014451,ENSBTAG00000001403,ENSBTAG00000005871,ENSBTAG00000015150,ENSBTAG00000005230,ENSBTAG00000024643,ENSBTAG00000018465,…
GO:BP	cell morphogenesis	GO:0000902	0.00160822	2.79365	714	2309	131	18965	ENSBTAG00000005155,ENSBTAG00000018765,ENSBTAG00000021396,ENSBTAG00000002998,ENSBTAG00000005313,ENSBTAG00000005230,ENSBTAG00000015377,ENSBTAG00000018508,ENSBTAG00000009256,ENSBTAG00000018125,ENSBTAG00000044097,ENSBTAG00000018374,ENSBTAG00000009470,ENSBTAG00000045902,ENSBTAG00000012025,ENSBTAG00000017846,ENSBTAG00000000113,ENSBTAG00000020244,ENSBTAG00000015147,ENSBTAG00000007281,ENSBTAG00000020964,…
GO:BP	behavior	GO:0007610	0.00176649	2.75289	409	2309	84	18965	ENSBTAG00000002132,ENSBTAG00000012413,ENSBTAG00000002425,ENSBTAG00000004177,ENSBTAG00000002297,ENSBTAG00000018979,ENSBTAG00000045902,ENSBTAG00000012025,ENSBTAG00000014841,ENSBTAG00000003658,ENSBTAG00000003508,ENSBTAG00000014911,ENSBTAG00000017860,ENSBTAG00000007766,ENSBTAG00000004337,ENSBTAG00000015604,ENSBTAG00000020179,ENSBTAG00000009778,ENSBTAG00000008036,ENSBTAG00000003443,ENSBTAG00000006837,…
GO:BP	regulation of actin filament bundle assembly	GO:0032231	0.00179681	2.7455	78	2309	26	18965	ENSBTAG00000047856,ENSBTAG00000018312,ENSBTAG00000018374,ENSBTAG00000000684,ENSBTAG00000017846,ENSBTAG00000015147,ENSBTAG00000002350,ENSBTAG00000014401,ENSBTAG00000006367,ENSBTAG00000018996,ENSBTAG00000012681,ENSBTAG00000007614,ENSBTAG00000030432,ENSBTAG00000017469,ENSBTAG00000020407,ENSBTAG00000001987,ENSBTAG00000002051,ENSBTAG00000015325,ENSBTAG00000003089,ENSBTAG00000013107,ENSBTAG00000011479,…
GO:BP	regulation of protein modification process	GO:0031399	0.00207956	2.68203	1123	2309	190	18965	ENSBTAG00000015898,ENSBTAG00000021396,ENSBTAG00000047856,ENSBTAG00000014451,ENSBTAG00000015150,ENSBTAG00000020409,ENSBTAG00000009942,ENSBTAG00000013455,ENSBTAG00000032021,ENSBTAG00000037640,ENSBTAG00000003866,ENSBTAG00000045902,ENSBTAG00000005393,ENSBTAG00000000113,ENSBTAG00000014841,ENSBTAG00000020244,ENSBTAG00000007519,ENSBTAG00000039951,ENSBTAG00000021537,ENSBTAG00000017381,ENSBTAG00000021943,…
GO:BP	developmental growth involved in morphogenesis	GO:0060560	0.00308836	2.51027	163	2309	42	18965	ENSBTAG00000018765,ENSBTAG00000018508,ENSBTAG00000007281,ENSBTAG00000007766,ENSBTAG00000002518,ENSBTAG00000012682,ENSBTAG00000031658,ENSBTAG00000010979,ENSBTAG00000008916,ENSBTAG00000016515,ENSBTAG00000005470,ENSBTAG00000018373,ENSBTAG00000021420,ENSBTAG00000018996,ENSBTAG00000025634,ENSBTAG00000019076,ENSBTAG00000022799,ENSBTAG00000001774,ENSBTAG00000006955,ENSBTAG00000020143,ENSBTAG00000006209,…
GO:BP	learning	GO:0007612	0.00339161	2.46959	95	2309	29	18965	ENSBTAG00000004177,ENSBTAG00000045902,ENSBTAG00000003658,ENSBTAG00000007766,ENSBTAG00000004337,ENSBTAG00000020179,ENSBTAG00000009778,ENSBTAG00000006837,ENSBTAG00000043972,ENSBTAG00000010647,ENSBTAG00000018996,ENSBTAG00000007840,ENSBTAG00000019076,ENSBTAG00000019114,ENSBTAG00000004328,ENSBTAG00000008323,ENSBTAG00000018093,ENSBTAG00000011706,ENSBTAG00000003894,ENSBTAG00000046255,ENSBTAG00000013107,…
GO:BP	regulation of organelle organization	GO:0033043	0.00341709	2.46634	860	2309	151	18965	ENSBTAG00000009084,ENSBTAG00000000213,ENSBTAG00000048057,ENSBTAG00000047856,ENSBTAG00000014460,ENSBTAG00000002460,ENSBTAG00000018312,ENSBTAG00000032021,ENSBTAG00000018374,ENSBTAG00000000684,ENSBTAG00000017846,ENSBTAG00000000113,ENSBTAG00000015147,ENSBTAG00000001136,ENSBTAG00000017124,ENSBTAG00000039951,ENSBTAG00000009786,ENSBTAG00000013180,ENSBTAG00000007806,ENSBTAG00000010931,ENSBTAG00000019686,…
GO:BP	positive regulation of transcription, DNA-templated	GO:0045893	0.00409168	2.3881	1276	2309	210	18965	ENSBTAG00000019043,ENSBTAG00000014915,ENSBTAG00000002460,ENSBTAG00000005871,ENSBTAG00000003002,ENSBTAG00000003401,ENSBTAG00000007867,ENSBTAG00000046699,ENSBTAG00000016000,ENSBTAG00000044097,ENSBTAG00000026772,ENSBTAG00000037640,ENSBTAG00000001160,ENSBTAG00000014447,ENSBTAG00000016801,ENSBTAG00000012025,ENSBTAG00000013801,ENSBTAG00000000113,ENSBTAG00000015147,ENSBTAG00000021289,ENSBTAG00000003724,…
GO:BP	positive regulation of nucleic acid-templated transcription	GO:1903508	0.00409168	2.3881	1276	2309	210	18965	ENSBTAG00000019043,ENSBTAG00000014915,ENSBTAG00000002460,ENSBTAG00000005871,ENSBTAG00000003002,ENSBTAG00000003401,ENSBTAG00000007867,ENSBTAG00000046699,ENSBTAG00000016000,ENSBTAG00000044097,ENSBTAG00000026772,ENSBTAG00000037640,ENSBTAG00000001160,ENSBTAG00000014447,ENSBTAG00000016801,ENSBTAG00000012025,ENSBTAG00000013801,ENSBTAG00000000113,ENSBTAG00000015147,ENSBTAG00000021289,ENSBTAG00000003724,…
GO:BP	carbohydrate derivative metabolic process	GO:1901135	0.0041675	2.38012	774	2309	138	18965	ENSBTAG00000013727,ENSBTAG00000013013,ENSBTAG00000021899,ENSBTAG00000002297,ENSBTAG00000020416,ENSBTAG00000037640,ENSBTAG00000003235,ENSBTAG00000020968,ENSBTAG00000014841,ENSBTAG00000017819,ENSBTAG00000003586,ENSBTAG00000023535,ENSBTAG00000004422,ENSBTAG00000008636,ENSBTAG00000030669,ENSBTAG00000000497,ENSBTAG00000017764,ENSBTAG00000015996,ENSBTAG00000015408,ENSBTAG00000014069,ENSBTAG00000004995,…
GO:BP	localization within membrane	GO:0051668	0.00476472	2.32196	470	2309	92	18965	ENSBTAG00000023718,ENSBTAG00000005155,ENSBTAG00000045781,ENSBTAG00000001403,ENSBTAG00000009256,ENSBTAG00000013218,ENSBTAG00000020606,ENSBTAG00000037640,ENSBTAG00000017846,ENSBTAG00000015147,ENSBTAG00000006099,ENSBTAG00000002600,ENSBTAG00000009314,ENSBTAG00000015996,ENSBTAG00000014255,ENSBTAG00000003658,ENSBTAG00000007766,ENSBTAG00000018993,ENSBTAG00000001673,ENSBTAG00000006464,ENSBTAG00000017439,…
GO:BP	positive regulation of RNA metabolic process	GO:0051254	0.00484508	2.3147	1372	2309	223	18965	ENSBTAG00000019043,ENSBTAG00000014915,ENSBTAG00000002460,ENSBTAG00000005871,ENSBTAG00000003002,ENSBTAG00000003401,ENSBTAG00000007867,ENSBTAG00000046699,ENSBTAG00000016000,ENSBTAG00000044097,ENSBTAG00000026772,ENSBTAG00000037640,ENSBTAG00000018979,ENSBTAG00000001160,ENSBTAG00000014447,ENSBTAG00000016801,ENSBTAG00000012025,ENSBTAG00000013801,ENSBTAG00000000113,ENSBTAG00000015147,ENSBTAG00000021289,…
GO:BP	regulation of transcription, DNA-templated	GO:0006355	0.00495446	2.305	2693	2309	402	18965	ENSBTAG00000019043,ENSBTAG00000014915,ENSBTAG00000014451,ENSBTAG00000002460,ENSBTAG00000001403,ENSBTAG00000005871,ENSBTAG00000005230,ENSBTAG00000021703,ENSBTAG00000021251,ENSBTAG00000011437,ENSBTAG00000030775,ENSBTAG00000003002,ENSBTAG00000003207,ENSBTAG00000003401,ENSBTAG00000011682,ENSBTAG00000007867,ENSBTAG00000046699,ENSBTAG00000016000,ENSBTAG00000044097,ENSBTAG00000026772,ENSBTAG00000037640,…
GO:BP	regulation of nucleic acid-templated transcription	GO:1903506	0.0051484	2.28833	2694	2309	402	18965	ENSBTAG00000019043,ENSBTAG00000014915,ENSBTAG00000014451,ENSBTAG00000002460,ENSBTAG00000001403,ENSBTAG00000005871,ENSBTAG00000005230,ENSBTAG00000021703,ENSBTAG00000021251,ENSBTAG00000011437,ENSBTAG00000030775,ENSBTAG00000003002,ENSBTAG00000003207,ENSBTAG00000003401,ENSBTAG00000011682,ENSBTAG00000007867,ENSBTAG00000046699,ENSBTAG00000016000,ENSBTAG00000044097,ENSBTAG00000026772,ENSBTAG00000037640,…
GO:BP	positive regulation of RNA biosynthetic process	GO:1902680	0.00538747	2.26861	1281	2309	210	18965	ENSBTAG00000019043,ENSBTAG00000014915,ENSBTAG00000002460,ENSBTAG00000005871,ENSBTAG00000003002,ENSBTAG00000003401,ENSBTAG00000007867,ENSBTAG00000046699,ENSBTAG00000016000,ENSBTAG00000044097,ENSBTAG00000026772,ENSBTAG00000037640,ENSBTAG00000001160,ENSBTAG00000014447,ENSBTAG00000016801,ENSBTAG00000012025,ENSBTAG00000013801,ENSBTAG00000000113,ENSBTAG00000015147,ENSBTAG00000021289,ENSBTAG00000003724,…
GO:BP	regulation of biological process	GO:0050789	0.005796	2.23687	10390	2309	1367	18965	ENSBTAG00000001753,ENSBTAG00000008482,ENSBTAG00000019404,ENSBTAG00000023718,ENSBTAG00000019043,ENSBTAG00000007970,ENSBTAG00000005155,ENSBTAG00000003585,ENSBTAG00000009084,ENSBTAG00000002132,ENSBTAG00000000210,ENSBTAG00000000213,ENSBTAG00000048057,ENSBTAG00000015898,ENSBTAG00000011143,ENSBTAG00000018765,ENSBTAG00000021396,ENSBTAG00000006471,ENSBTAG00000021364,ENSBTAG00000047856,ENSBTAG00000002998,…
GO:BP	actin filament bundle organization	GO:0061572	0.00592441	2.22735	118	2309	33	18965	ENSBTAG00000047856,ENSBTAG00000018312,ENSBTAG00000018374,ENSBTAG00000000684,ENSBTAG00000017846,ENSBTAG00000015147,ENSBTAG00000002350,ENSBTAG00000014401,ENSBTAG00000006367,ENSBTAG00000018996,ENSBTAG00000012681,ENSBTAG00000007614,ENSBTAG00000030432,ENSBTAG00000017469,ENSBTAG00000020407,ENSBTAG00000001987,ENSBTAG00000002051,ENSBTAG00000015325,ENSBTAG00000006515,ENSBTAG00000043963,ENSBTAG00000039688,…
GO:BP	regulation of RNA biosynthetic process	GO:2001141	0.00647257	2.18892	2700	2309	402	18965	ENSBTAG00000019043,ENSBTAG00000014915,ENSBTAG00000014451,ENSBTAG00000002460,ENSBTAG00000001403,ENSBTAG00000005871,ENSBTAG00000005230,ENSBTAG00000021703,ENSBTAG00000021251,ENSBTAG00000011437,ENSBTAG00000030775,ENSBTAG00000003002,ENSBTAG00000003207,ENSBTAG00000003401,ENSBTAG00000011682,ENSBTAG00000007867,ENSBTAG00000046699,ENSBTAG00000016000,ENSBTAG00000044097,ENSBTAG00000026772,ENSBTAG00000037640,…
GO:BP	cell death	GO:0008219	0.00672134	2.17254	1328	2309	216	18965	ENSBTAG00000008482,ENSBTAG00000007970,ENSBTAG00000009084,ENSBTAG00000048057,ENSBTAG00000011143,ENSBTAG00000047856,ENSBTAG00000014460,ENSBTAG00000001403,ENSBTAG00000005871,ENSBTAG00000015150,ENSBTAG00000023445,ENSBTAG00000015377,ENSBTAG00000011437,ENSBTAG00000010977,ENSBTAG00000009256,ENSBTAG00000039522,ENSBTAG00000001083,ENSBTAG00000021316,ENSBTAG00000005477,ENSBTAG00000018413,ENSBTAG00000014447,…
GO:BP	neuron projection morphogenesis	GO:0048812	0.00708553	2.14963	410	2309	82	18965	ENSBTAG00000018765,ENSBTAG00000005313,ENSBTAG00000005230,ENSBTAG00000015377,ENSBTAG00000018508,ENSBTAG00000018125,ENSBTAG00000044097,ENSBTAG00000045902,ENSBTAG00000012025,ENSBTAG00000020244,ENSBTAG00000007281,ENSBTAG00000040060,ENSBTAG00000019750,ENSBTAG00000003658,ENSBTAG00000006732,ENSBTAG00000007766,ENSBTAG00000021756,ENSBTAG00000011245,ENSBTAG00000021336,ENSBTAG00000013451,ENSBTAG00000002518,…
GO:BP	renal system development	GO:0072001	0.00766874	2.11528	226	2309	52	18965	ENSBTAG00000007867,ENSBTAG00000021316,ENSBTAG00000013801,ENSBTAG00000000074,ENSBTAG00000004995,ENSBTAG00000010866,ENSBTAG00000006911,ENSBTAG00000008332,ENSBTAG00000018638,ENSBTAG00000013736,ENSBTAG00000008101,ENSBTAG00000005133,ENSBTAG00000008600,ENSBTAG00000021420,ENSBTAG00000025634,ENSBTAG00000010119,ENSBTAG00000001945,ENSBTAG00000030432,ENSBTAG00000022799,ENSBTAG00000012849,ENSBTAG00000012817,…
GO:BP	negative regulation of cellular component organization	GO:0051129	0.00825103	2.08349	476	2309	92	18965	ENSBTAG00000000213,ENSBTAG00000048057,ENSBTAG00000018765,ENSBTAG00000047856,ENSBTAG00000014460,ENSBTAG00000018374,ENSBTAG00000045902,ENSBTAG00000017846,ENSBTAG00000000113,ENSBTAG00000014841,ENSBTAG00000020244,ENSBTAG00000007281,ENSBTAG00000009786,ENSBTAG00000013180,ENSBTAG00000007806,ENSBTAG00000007766,ENSBTAG00000007636,ENSBTAG00000016650,ENSBTAG00000019290,ENSBTAG00000008887,ENSBTAG00000016874,…
GO:BP	transmembrane transport	GO:0055085	0.00889514	2.05085	1226	2309	201	18965	ENSBTAG00000001753,ENSBTAG00000002132,ENSBTAG00000005386,ENSBTAG00000016323,ENSBTAG00000001403,ENSBTAG00000018465,ENSBTAG00000031178,ENSBTAG00000012798,ENSBTAG00000024162,ENSBTAG00000002316,ENSBTAG00000010498,ENSBTAG00000017162,ENSBTAG00000019137,ENSBTAG00000002425,ENSBTAG00000006159,ENSBTAG00000002297,ENSBTAG00000020606,ENSBTAG00000020607,ENSBTAG00000021308,ENSBTAG00000037640,ENSBTAG00000020548,…
GO:BP	transcription, DNA-templated	GO:0006351	0.00957842	2.01871	2824	2309	417	18965	ENSBTAG00000019043,ENSBTAG00000014915,ENSBTAG00000014451,ENSBTAG00000002460,ENSBTAG00000001403,ENSBTAG00000005871,ENSBTAG00000005230,ENSBTAG00000021703,ENSBTAG00000021251,ENSBTAG00000011437,ENSBTAG00000030775,ENSBTAG00000003002,ENSBTAG00000003207,ENSBTAG00000003401,ENSBTAG00000011682,ENSBTAG00000007867,ENSBTAG00000046699,ENSBTAG00000016000,ENSBTAG00000044097,ENSBTAG00000026772,ENSBTAG00000037640,…
GO:BP	positive regulation of transcription by RNA polymerase II	GO:0045944	0.00960575	2.01747	980	2309	166	18965	ENSBTAG00000019043,ENSBTAG00000014915,ENSBTAG00000003401,ENSBTAG00000007867,ENSBTAG00000046699,ENSBTAG00000016000,ENSBTAG00000044097,ENSBTAG00000026772,ENSBTAG00000037640,ENSBTAG00000001160,ENSBTAG00000014447,ENSBTAG00000016801,ENSBTAG00000012025,ENSBTAG00000013801,ENSBTAG00000000113,ENSBTAG00000015147,ENSBTAG00000021289,ENSBTAG00000003724,ENSBTAG00000002600,ENSBTAG00000000074,ENSBTAG00000017986,…
GO:BP	cell morphogenesis involved in differentiation	GO:0000904	0.00982873	2.0075	491	2309	94	18965	ENSBTAG00000005155,ENSBTAG00000018765,ENSBTAG00000021396,ENSBTAG00000002998,ENSBTAG00000005313,ENSBTAG00000005230,ENSBTAG00000015377,ENSBTAG00000009256,ENSBTAG00000018125,ENSBTAG00000044097,ENSBTAG00000009470,ENSBTAG00000045902,ENSBTAG00000012025,ENSBTAG00000020244,ENSBTAG00000015147,ENSBTAG00000007281,ENSBTAG00000040060,ENSBTAG00000019750,ENSBTAG00000003658,ENSBTAG00000011412,ENSBTAG00000033169,…
GO:BP	nucleic acid-templated transcription	GO:0097659	0.00993444	2.00286	2825	2309	417	18965	ENSBTAG00000019043,ENSBTAG00000014915,ENSBTAG00000014451,ENSBTAG00000002460,ENSBTAG00000001403,ENSBTAG00000005871,ENSBTAG00000005230,ENSBTAG00000021703,ENSBTAG00000021251,ENSBTAG00000011437,ENSBTAG00000030775,ENSBTAG00000003002,ENSBTAG00000003207,ENSBTAG00000003401,ENSBTAG00000011682,ENSBTAG00000007867,ENSBTAG00000046699,ENSBTAG00000016000,ENSBTAG00000044097,ENSBTAG00000026772,ENSBTAG00000037640,…
GO:BP	protein transport	GO:0015031	0.010179	1.9923	946	2309	161	18965	ENSBTAG00000045781,ENSBTAG00000002132,ENSBTAG00000048057,ENSBTAG00000011143,ENSBTAG00000015150,ENSBTAG00000031435,ENSBTAG00000002896,ENSBTAG00000014843,ENSBTAG00000009777,ENSBTAG00000020984,ENSBTAG00000020416,ENSBTAG00000044097,ENSBTAG00000020606,ENSBTAG00000021308,ENSBTAG00000014221,ENSBTAG00000020968,ENSBTAG00000004333,ENSBTAG00000014840,ENSBTAG00000002600,ENSBTAG00000010124,ENSBTAG00000002809,…
GO:BP	peptidyl-serine modification	GO:0018209	0.0102696	1.98845	252	2309	56	18965	ENSBTAG00000048057,ENSBTAG00000047856,ENSBTAG00000001403,ENSBTAG00000009942,ENSBTAG00000017162,ENSBTAG00000014447,ENSBTAG00000002826,ENSBTAG00000014921,ENSBTAG00000017860,ENSBTAG00000007766,ENSBTAG00000004654,ENSBTAG00000008887,ENSBTAG00000013149,ENSBTAG00000025443,ENSBTAG00000005326,ENSBTAG00000010647,ENSBTAG00000002953,ENSBTAG00000009374,ENSBTAG00000010906,ENSBTAG00000020614,ENSBTAG00000019470,…
GO:BP	negative regulation of actin filament bundle assembly	GO:0032232	0.010381	1.98376	20	2309	11	18965	ENSBTAG00000047856,ENSBTAG00000018374,ENSBTAG00000017846,ENSBTAG00000018996,ENSBTAG00000012681,ENSBTAG00000002051,ENSBTAG00000003089,ENSBTAG00000013107,ENSBTAG00000011479,ENSBTAG00000015541,ENSBTAG00000022188
GO:BP	axon guidance	GO:0007411	0.0109566	1.96032	165	2309	41	18965	ENSBTAG00000018765,ENSBTAG00000005313,ENSBTAG00000015377,ENSBTAG00000018125,ENSBTAG00000044097,ENSBTAG00000045902,ENSBTAG00000012025,ENSBTAG00000007281,ENSBTAG00000040060,ENSBTAG00000003658,ENSBTAG00000006732,ENSBTAG00000007766,ENSBTAG00000011245,ENSBTAG00000021336,ENSBTAG00000013451,ENSBTAG00000031658,ENSBTAG00000016648,ENSBTAG00000016515,ENSBTAG00000018373,ENSBTAG00000021420,ENSBTAG00000030432,…
GO:BP	actin filament bundle assembly	GO:0051017	0.0114346	1.94178	116	2309	32	18965	ENSBTAG00000047856,ENSBTAG00000018312,ENSBTAG00000018374,ENSBTAG00000000684,ENSBTAG00000017846,ENSBTAG00000015147,ENSBTAG00000002350,ENSBTAG00000014401,ENSBTAG00000006367,ENSBTAG00000018996,ENSBTAG00000012681,ENSBTAG00000007614,ENSBTAG00000030432,ENSBTAG00000017469,ENSBTAG00000020407,ENSBTAG00000001987,ENSBTAG00000002051,ENSBTAG00000015325,ENSBTAG00000006515,ENSBTAG00000043963,ENSBTAG00000040356,…
GO:BP	regulation of membrane potential	GO:0042391	0.0114537	1.94106	271	2309	59	18965	ENSBTAG00000018508,ENSBTAG00000019137,ENSBTAG00000002297,ENSBTAG00000037640,ENSBTAG00000017055,ENSBTAG00000014841,ENSBTAG00000017381,ENSBTAG00000009269,ENSBTAG00000003658,ENSBTAG00000015547,ENSBTAG00000006589,ENSBTAG00000032077,ENSBTAG00000009182,ENSBTAG00000004078,ENSBTAG00000007766,ENSBTAG00000010660,ENSBTAG00000002348,ENSBTAG00000018585,ENSBTAG00000008484,ENSBTAG00000010647,ENSBTAG00000018790,…
GO:BP	regulation of gene expression	GO:0010468	0.0122389	1.91226	4060	2309	577	18965	ENSBTAG00000008482,ENSBTAG00000019043,ENSBTAG00000003585,ENSBTAG00000048057,ENSBTAG00000021396,ENSBTAG00000002998,ENSBTAG00000014915,ENSBTAG00000014451,ENSBTAG00000002460,ENSBTAG00000001403,ENSBTAG00000005871,ENSBTAG00000015150,ENSBTAG00000005230,ENSBTAG00000021703,ENSBTAG00000008299,ENSBTAG00000021251,ENSBTAG00000011437,ENSBTAG00000030775,ENSBTAG00000003002,ENSBTAG00000003207,ENSBTAG00000003401,…
GO:BP	establishment of protein localization	GO:0045184	0.0128272	1.89187	1034	2309	173	18965	ENSBTAG00000045781,ENSBTAG00000002132,ENSBTAG00000048057,ENSBTAG00000011143,ENSBTAG00000015150,ENSBTAG00000031435,ENSBTAG00000002896,ENSBTAG00000014843,ENSBTAG00000009777,ENSBTAG00000020984,ENSBTAG00000013218,ENSBTAG00000020416,ENSBTAG00000044097,ENSBTAG00000020606,ENSBTAG00000021308,ENSBTAG00000014221,ENSBTAG00000020968,ENSBTAG00000004333,ENSBTAG00000014840,ENSBTAG00000002600,ENSBTAG00000010124,…
GO:BP	cell-cell signaling	GO:0007267	0.012979	1.88676	992	2309	167	18965	ENSBTAG00000002132,ENSBTAG00000048057,ENSBTAG00000011143,ENSBTAG00000012413,ENSBTAG00000023445,ENSBTAG00000031435,ENSBTAG00000015377,ENSBTAG00000018508,ENSBTAG00000009942,ENSBTAG00000010977,ENSBTAG00000020984,ENSBTAG00000002297,ENSBTAG00000044097,ENSBTAG00000003936,ENSBTAG00000021308,ENSBTAG00000012848,ENSBTAG00000045902,ENSBTAG00000020968,ENSBTAG00000006560,ENSBTAG00000018881,ENSBTAG00000012355,…
GO:BP	ion transport	GO:0006811	0.0136834	1.86381	1184	2309	194	18965	ENSBTAG00000001753,ENSBTAG00000003585,ENSBTAG00000002132,ENSBTAG00000002998,ENSBTAG00000012413,ENSBTAG00000005386,ENSBTAG00000018465,ENSBTAG00000031178,ENSBTAG00000012798,ENSBTAG00000024162,ENSBTAG00000002316,ENSBTAG00000010498,ENSBTAG00000017162,ENSBTAG00000019137,ENSBTAG00000002425,ENSBTAG00000006159,ENSBTAG00000002297,ENSBTAG00000020607,ENSBTAG00000001297,ENSBTAG00000045902,ENSBTAG00000020968,…
GO:BP	regulation of catalytic activity	GO:0050790	0.0141538	1.84913	1516	2309	240	18965	ENSBTAG00000002132,ENSBTAG00000048057,ENSBTAG00000021396,ENSBTAG00000047856,ENSBTAG00000014727,ENSBTAG00000005313,ENSBTAG00000023445,ENSBTAG00000016026,ENSBTAG00000015377,ENSBTAG00000018189,ENSBTAG00000020409,ENSBTAG00000030581,ENSBTAG00000015834,ENSBTAG00000020984,ENSBTAG00000032021,ENSBTAG00000021316,ENSBTAG00000020548,ENSBTAG00000005477,ENSBTAG00000003866,ENSBTAG00000014447,ENSBTAG00000045902,…
GO:BP	regulation of cell cycle	GO:0051726	0.0142378	1.84656	778	2309	136	18965	ENSBTAG00000008482,ENSBTAG00000002132,ENSBTAG00000014451,ENSBTAG00000002460,ENSBTAG00000005871,ENSBTAG00000009258,ENSBTAG00000011437,ENSBTAG00000001083,ENSBTAG00000018653,ENSBTAG00000018979,ENSBTAG00000018413,ENSBTAG00000005393,ENSBTAG00000013801,ENSBTAG00000017124,ENSBTAG00000010506,ENSBTAG00000002826,ENSBTAG00000044023,ENSBTAG00000003222,ENSBTAG00000014711,ENSBTAG00000009207,ENSBTAG00000010692,…
GO:BP	neuron projection guidance	GO:0097485	0.0150696	1.8219	167	2309	41	18965	ENSBTAG00000018765,ENSBTAG00000005313,ENSBTAG00000015377,ENSBTAG00000018125,ENSBTAG00000044097,ENSBTAG00000045902,ENSBTAG00000012025,ENSBTAG00000007281,ENSBTAG00000040060,ENSBTAG00000003658,ENSBTAG00000006732,ENSBTAG00000007766,ENSBTAG00000011245,ENSBTAG00000021336,ENSBTAG00000013451,ENSBTAG00000031658,ENSBTAG00000016648,ENSBTAG00000016515,ENSBTAG00000018373,ENSBTAG00000021420,ENSBTAG00000030432,…
GO:BP	RNA biosynthetic process	GO:0032774	0.0153129	1.81494	2837	2309	417	18965	ENSBTAG00000019043,ENSBTAG00000014915,ENSBTAG00000014451,ENSBTAG00000002460,ENSBTAG00000001403,ENSBTAG00000005871,ENSBTAG00000005230,ENSBTAG00000021703,ENSBTAG00000021251,ENSBTAG00000011437,ENSBTAG00000030775,ENSBTAG00000003002,ENSBTAG00000003207,ENSBTAG00000003401,ENSBTAG00000011682,ENSBTAG00000007867,ENSBTAG00000046699,ENSBTAG00000016000,ENSBTAG00000044097,ENSBTAG00000026772,ENSBTAG00000037640,…
GO:BP	apoptotic process	GO:0006915	0.0179229	1.74659	1189	2309	194	18965	ENSBTAG00000008482,ENSBTAG00000007970,ENSBTAG00000009084,ENSBTAG00000048057,ENSBTAG00000011143,ENSBTAG00000047856,ENSBTAG00000014460,ENSBTAG00000001403,ENSBTAG00000015150,ENSBTAG00000023445,ENSBTAG00000011437,ENSBTAG00000010977,ENSBTAG00000009256,ENSBTAG00000039522,ENSBTAG00000001083,ENSBTAG00000021316,ENSBTAG00000018413,ENSBTAG00000014447,ENSBTAG00000005793,ENSBTAG00000014841,ENSBTAG00000020244,…
GO:BP	ion transmembrane transport	GO:0034220	0.0200071	1.69882	790	2309	137	18965	ENSBTAG00000001753,ENSBTAG00000002132,ENSBTAG00000018465,ENSBTAG00000031178,ENSBTAG00000024162,ENSBTAG00000002316,ENSBTAG00000010498,ENSBTAG00000017162,ENSBTAG00000019137,ENSBTAG00000002425,ENSBTAG00000006159,ENSBTAG00000002297,ENSBTAG00000020607,ENSBTAG00000001297,ENSBTAG00000045902,ENSBTAG00000020968,ENSBTAG00000017055,ENSBTAG00000018249,ENSBTAG00000012454,ENSBTAG00000020958,ENSBTAG00000000900,…
GO:BP	peptidyl-serine phosphorylation	GO:0018105	0.0220238	1.65711	234	2309	52	18965	ENSBTAG00000048057,ENSBTAG00000047856,ENSBTAG00000001403,ENSBTAG00000009942,ENSBTAG00000017162,ENSBTAG00000014447,ENSBTAG00000002826,ENSBTAG00000014921,ENSBTAG00000017860,ENSBTAG00000007766,ENSBTAG00000004654,ENSBTAG00000008887,ENSBTAG00000025443,ENSBTAG00000005326,ENSBTAG00000010647,ENSBTAG00000002953,ENSBTAG00000010906,ENSBTAG00000020614,ENSBTAG00000019470,ENSBTAG00000010271,ENSBTAG00000015375,…
GO:BP	positive regulation of cell cycle process	GO:0090068	0.0222148	1.65336	181	2309	43	18965	ENSBTAG00000002132,ENSBTAG00000001083,ENSBTAG00000013801,ENSBTAG00000017124,ENSBTAG00000014711,ENSBTAG00000009207,ENSBTAG00000016131,ENSBTAG00000013184,ENSBTAG00000005293,ENSBTAG00000010363,ENSBTAG00000015835,ENSBTAG00000021193,ENSBTAG00000018971,ENSBTAG00000020614,ENSBTAG00000008216,ENSBTAG00000001141,ENSBTAG00000019735,ENSBTAG00000021725,ENSBTAG00000019645,ENSBTAG00000016203,ENSBTAG00000009138,…
GO:BP	cellular response to DNA damage stimulus	GO:0006974	0.0252048	1.59852	636	2309	114	18965	ENSBTAG00000014727,ENSBTAG00000002460,ENSBTAG00000009258,ENSBTAG00000001083,ENSBTAG00000018653,ENSBTAG00000031041,ENSBTAG00000005393,ENSBTAG00000021289,ENSBTAG00000015154,ENSBTAG00000003616,ENSBTAG00000040268,ENSBTAG00000010506,ENSBTAG00000002826,ENSBTAG00000013180,ENSBTAG00000017860,ENSBTAG00000018159,ENSBTAG00000015604,ENSBTAG00000019281,ENSBTAG00000007256,ENSBTAG00000016650,ENSBTAG00000015875,…
GO:BP	dendritic spine development	GO:0060996	0.0255638	1.59238	50	2309	18	18965	ENSBTAG00000047856,ENSBTAG00000005313,ENSBTAG00000015377,ENSBTAG00000045902,ENSBTAG00000020244,ENSBTAG00000003658,ENSBTAG00000007766,ENSBTAG00000006837,ENSBTAG00000020454,ENSBTAG00000008571,ENSBTAG00000013107,ENSBTAG00000004475,ENSBTAG00000007780,ENSBTAG00000004035,ENSBTAG00000003741,ENSBTAG00000013187,ENSBTAG00000012552,ENSBTAG00000013244
GO:BP	cell adhesion	GO:0007155	0.0264396	1.57774	983	2309	164	18965	ENSBTAG00000003585,ENSBTAG00000048057,ENSBTAG00000044172,ENSBTAG00000014721,ENSBTAG00000002998,ENSBTAG00000005313,ENSBTAG00000015150,ENSBTAG00000008299,ENSBTAG00000015377,ENSBTAG00000009256,ENSBTAG00000010050,ENSBTAG00000012848,ENSBTAG00000045902,ENSBTAG00000017877,ENSBTAG00000017846,ENSBTAG00000020244,ENSBTAG00000015147,ENSBTAG00000006099,ENSBTAG00000014466,ENSBTAG00000017256,ENSBTAG00000009314,…
GO:BP	locomotory behavior	GO:0007626	0.0266816	1.57379	148	2309	37	18965	ENSBTAG00000012413,ENSBTAG00000002297,ENSBTAG00000018979,ENSBTAG00000012025,ENSBTAG00000003658,ENSBTAG00000017860,ENSBTAG00000004337,ENSBTAG00000015604,ENSBTAG00000008036,ENSBTAG00000006837,ENSBTAG00000007116,ENSBTAG00000020130,ENSBTAG00000005827,ENSBTAG00000019175,ENSBTAG00000018996,ENSBTAG00000012981,ENSBTAG00000019076,ENSBTAG00000017489,ENSBTAG00000020614,ENSBTAG00000005257,ENSBTAG00000013314,…
GO:BP	intracellular transport	GO:0046907	0.0272042	1.56536	1104	2309	181	18965	ENSBTAG00000045781,ENSBTAG00000016363,ENSBTAG00000004971,ENSBTAG00000048057,ENSBTAG00000011143,ENSBTAG00000008461,ENSBTAG00000002896,ENSBTAG00000014843,ENSBTAG00000018508,ENSBTAG00000002966,ENSBTAG00000009777,ENSBTAG00000020416,ENSBTAG00000020606,ENSBTAG00000017644,ENSBTAG00000004333,ENSBTAG00000006167,ENSBTAG00000002600,ENSBTAG00000003746,ENSBTAG00000002809,ENSBTAG00000014255,ENSBTAG00000027134,…
GO:BP	multicellular organismal process	GO:0032501	0.0283185	1.54793	5344	2309	737	18965	ENSBTAG00000019043,ENSBTAG00000005155,ENSBTAG00000003585,ENSBTAG00000002132,ENSBTAG00000048057,ENSBTAG00000015898,ENSBTAG00000018765,ENSBTAG00000021396,ENSBTAG00000047856,ENSBTAG00000012413,ENSBTAG00000006945,ENSBTAG00000003151,ENSBTAG00000005313,ENSBTAG00000014451,ENSBTAG00000002460,ENSBTAG00000031802,ENSBTAG00000001403,ENSBTAG00000015150,ENSBTAG00000005230,ENSBTAG00000023445,ENSBTAG00000015008,…
GO:BP	cellular carbohydrate metabolic process	GO:0044262	0.0310289	1.50823	195	2309	45	18965	ENSBTAG00000036262,ENSBTAG00000048057,ENSBTAG00000001721,ENSBTAG00000011437,ENSBTAG00000021308,ENSBTAG00000006491,ENSBTAG00000024240,ENSBTAG00000030669,ENSBTAG00000017764,ENSBTAG00000014069,ENSBTAG00000018119,ENSBTAG00000014911,ENSBTAG00000007256,ENSBTAG00000016650,ENSBTAG00000007316,ENSBTAG00000017482,ENSBTAG00000008437,ENSBTAG00000009733,ENSBTAG00000018996,ENSBTAG00000001675,ENSBTAG00000004011,…
GO:BP	regulation of cellular component biogenesis	GO:0044087	0.0310632	1.50775	714	2309	125	18965	ENSBTAG00000009084,ENSBTAG00000000213,ENSBTAG00000048057,ENSBTAG00000047856,ENSBTAG00000005313,ENSBTAG00000018312,ENSBTAG00000015377,ENSBTAG00000003401,ENSBTAG00000032021,ENSBTAG00000010050,ENSBTAG00000018374,ENSBTAG00000045902,ENSBTAG00000000684,ENSBTAG00000017846,ENSBTAG00000014841,ENSBTAG00000015147,ENSBTAG00000017124,ENSBTAG00000003777,ENSBTAG00000017381,ENSBTAG00000004715,ENSBTAG00000009786,…
GO:BP	programmed cell death	GO:0012501	0.0321011	1.49348	1236	2309	199	18965	ENSBTAG00000008482,ENSBTAG00000007970,ENSBTAG00000009084,ENSBTAG00000048057,ENSBTAG00000011143,ENSBTAG00000047856,ENSBTAG00000014460,ENSBTAG00000001403,ENSBTAG00000005871,ENSBTAG00000015150,ENSBTAG00000023445,ENSBTAG00000011437,ENSBTAG00000010977,ENSBTAG00000009256,ENSBTAG00000039522,ENSBTAG00000001083,ENSBTAG00000021316,ENSBTAG00000005477,ENSBTAG00000018413,ENSBTAG00000014447,ENSBTAG00000005793,…
GO:BP	regulation of transport	GO:0051049	0.0369028	1.43294	1074	2309	176	18965	ENSBTAG00000001753,ENSBTAG00000003585,ENSBTAG00000009084,ENSBTAG00000002132,ENSBTAG00000048057,ENSBTAG00000012413,ENSBTAG00000001403,ENSBTAG00000015150,ENSBTAG00000018465,ENSBTAG00000002966,ENSBTAG00000020984,ENSBTAG00000017162,ENSBTAG00000019137,ENSBTAG00000002297,ENSBTAG00000008673,ENSBTAG00000044097,ENSBTAG00000003936,ENSBTAG00000021308,ENSBTAG00000037640,ENSBTAG00000020548,ENSBTAG00000045902,…
GO:BP	regulation of transcription by RNA polymerase II	GO:0006357	0.0381555	1.41844	1869	2309	285	18965	ENSBTAG00000019043,ENSBTAG00000014915,ENSBTAG00000014451,ENSBTAG00000002460,ENSBTAG00000005230,ENSBTAG00000021703,ENSBTAG00000030775,ENSBTAG00000003207,ENSBTAG00000003401,ENSBTAG00000011682,ENSBTAG00000007867,ENSBTAG00000046699,ENSBTAG00000016000,ENSBTAG00000044097,ENSBTAG00000026772,ENSBTAG00000037640,ENSBTAG00000018199,ENSBTAG00000001160,ENSBTAG00000014447,ENSBTAG00000016801,ENSBTAG00000012025,…
GO:BP	positive regulation of intracellular transport	GO:0032388	0.038547	1.41401	117	2309	31	18965	ENSBTAG00000048057,ENSBTAG00000002600,ENSBTAG00000003746,ENSBTAG00000002809,ENSBTAG00000014911,ENSBTAG00000007766,ENSBTAG00000007323,ENSBTAG00000001673,ENSBTAG00000017439,ENSBTAG00000021626,ENSBTAG00000005712,ENSBTAG00000002350,ENSBTAG00000011763,ENSBTAG00000018387,ENSBTAG00000013793,ENSBTAG00000021209,ENSBTAG00000014611,ENSBTAG00000018449,ENSBTAG00000000854,ENSBTAG00000008860,ENSBTAG00000015991,…
GO:BP	protein localization to membrane	GO:0072657	0.0397204	1.40099	409	2309	79	18965	ENSBTAG00000023718,ENSBTAG00000005155,ENSBTAG00000045781,ENSBTAG00000001403,ENSBTAG00000009256,ENSBTAG00000013218,ENSBTAG00000020606,ENSBTAG00000037640,ENSBTAG00000017846,ENSBTAG00000015147,ENSBTAG00000006099,ENSBTAG00000002600,ENSBTAG00000009314,ENSBTAG00000015996,ENSBTAG00000003658,ENSBTAG00000007766,ENSBTAG00000018993,ENSBTAG00000001673,ENSBTAG00000006464,ENSBTAG00000017439,ENSBTAG00000046440,…
GO:BP	cell morphogenesis involved in neuron differentiation	GO:0048667	0.0409763	1.38747	377	2309	74	18965	ENSBTAG00000018765,ENSBTAG00000005313,ENSBTAG00000005230,ENSBTAG00000015377,ENSBTAG00000018125,ENSBTAG00000044097,ENSBTAG00000045902,ENSBTAG00000012025,ENSBTAG00000020244,ENSBTAG00000007281,ENSBTAG00000040060,ENSBTAG00000019750,ENSBTAG00000003658,ENSBTAG00000006732,ENSBTAG00000007766,ENSBTAG00000021756,ENSBTAG00000011245,ENSBTAG00000021336,ENSBTAG00000013451,ENSBTAG00000002518,ENSBTAG00000031658,…
GO:BP	regulation of establishment of protein localization	GO:0070201	0.0426562	1.37002	320	2309	65	18965	ENSBTAG00000002132,ENSBTAG00000048057,ENSBTAG00000015150,ENSBTAG00000044097,ENSBTAG00000021308,ENSBTAG00000020968,ENSBTAG00000002600,ENSBTAG00000002809,ENSBTAG00000000799,ENSBTAG00000014921,ENSBTAG00000006589,ENSBTAG00000014911,ENSBTAG00000007766,ENSBTAG00000019156,ENSBTAG00000007152,ENSBTAG00000001673,ENSBTAG00000017439,ENSBTAG00000002518,ENSBTAG00000002350,ENSBTAG00000013184,ENSBTAG00000001450,…
GO:BP	movement of cell or subcellular component	GO:0006928	0.0432203	1.36431	1562	2309	243	18965	ENSBTAG00000005155,ENSBTAG00000018765,ENSBTAG00000005313,ENSBTAG00000015150,ENSBTAG00000015377,ENSBTAG00000018508,ENSBTAG00000009256,ENSBTAG00000017162,ENSBTAG00000018125,ENSBTAG00000003401,ENSBTAG00000016784,ENSBTAG00000044097,ENSBTAG00000012848,ENSBTAG00000018374,ENSBTAG00000009470,ENSBTAG00000045902,ENSBTAG00000017644,ENSBTAG00000003403,ENSBTAG00000012025,ENSBTAG00000017846,ENSBTAG00000014841,…
GO:BP	cell cycle process	GO:0022402	0.0436186	1.36033	879	2309	148	18965	ENSBTAG00000008482,ENSBTAG00000002132,ENSBTAG00000009258,ENSBTAG00000001083,ENSBTAG00000003401,ENSBTAG00000018653,ENSBTAG00000004416,ENSBTAG00000005393,ENSBTAG00000013801,ENSBTAG00000007247,ENSBTAG00000021289,ENSBTAG00000017124,ENSBTAG00000015280,ENSBTAG00000015220,ENSBTAG00000002826,ENSBTAG00000014711,ENSBTAG00000009207,ENSBTAG00000000169,ENSBTAG00000009218,ENSBTAG00000010692,ENSBTAG00000018159,…
GO:BP	dendrite development	GO:0016358	0.0452057	1.34481	140	2309	35	18965	ENSBTAG00000047856,ENSBTAG00000005313,ENSBTAG00000015377,ENSBTAG00000044097,ENSBTAG00000045902,ENSBTAG00000020244,ENSBTAG00000019750,ENSBTAG00000003658,ENSBTAG00000007766,ENSBTAG00000006837,ENSBTAG00000010979,ENSBTAG00000007614,ENSBTAG00000013793,ENSBTAG00000016534,ENSBTAG00000020454,ENSBTAG00000015362,ENSBTAG00000022169,ENSBTAG00000018272,ENSBTAG00000008571,ENSBTAG00000031134,ENSBTAG00000013107,…
GO:BP	regulation of actomyosin structure organization	GO:0110020	0.045762	1.33949	71	2309	22	18965	ENSBTAG00000047856,ENSBTAG00000018374,ENSBTAG00000000684,ENSBTAG00000017846,ENSBTAG00000015147,ENSBTAG00000002350,ENSBTAG00000014401,ENSBTAG00000006367,ENSBTAG00000012681,ENSBTAG00000007614,ENSBTAG00000030432,ENSBTAG00000017469,ENSBTAG00000002051,ENSBTAG00000015325,ENSBTAG00000010978,ENSBTAG00000003089,ENSBTAG00000011479,ENSBTAG00000006919,ENSBTAG00000044083,ENSBTAG00000008585,ENSBTAG00000015541,…
GO:BP	DNA metabolic process	GO:0006259	0.0477633	1.32091	755	2309	130	18965	ENSBTAG00000014727,ENSBTAG00000002460,ENSBTAG00000018653,ENSBTAG00000031473,ENSBTAG00000031041,ENSBTAG00000021289,ENSBTAG00000003616,ENSBTAG00000040268,ENSBTAG00000000074,ENSBTAG00000019695,ENSBTAG00000010506,ENSBTAG00000014921,ENSBTAG00000014711,ENSBTAG00000040058,ENSBTAG00000009207,ENSBTAG00000000169,ENSBTAG00000013180,ENSBTAG00000010931,ENSBTAG00000019281,ENSBTAG00000019156,ENSBTAG00000016650,…
GO:BP	tube development	GO:0035295	0.0483672	1.31545	776	2309	133	18965	ENSBTAG00000005155,ENSBTAG00000021396,ENSBTAG00000005313,ENSBTAG00000015150,ENSBTAG00000005230,ENSBTAG00000015377,ENSBTAG00000007867,ENSBTAG00000021316,ENSBTAG00000018374,ENSBTAG00000009470,ENSBTAG00000045902,ENSBTAG00000013801,ENSBTAG00000020244,ENSBTAG00000003586,ENSBTAG00000010560,ENSBTAG00000012962,ENSBTAG00000007101,ENSBTAG00000000074,ENSBTAG00000012355,ENSBTAG00000003777,ENSBTAG00000018185,…
GO:CC	cytoplasm	GO:0005737	4.91e-34	33.309	8379	2280	1286	19011	ENSBTAG00000001753,ENSBTAG00000023718,ENSBTAG00000014233,ENSBTAG00000005155,ENSBTAG00000045781,ENSBTAG00000016363,ENSBTAG00000017140,ENSBTAG00000009084,ENSBTAG00000004971,ENSBTAG00000000213,ENSBTAG00000012581,ENSBTAG00000048057,ENSBTAG00000011143,ENSBTAG00000023607,ENSBTAG00000013727,ENSBTAG00000006471,ENSBTAG00000044172,ENSBTAG00000021364,ENSBTAG00000047856,ENSBTAG00000002998,ENSBTAG00000008461,…
GO:CC	cytosol	GO:0005829	6.23e-16	15.2054	2792	2280	479	19011	ENSBTAG00000014233,ENSBTAG00000017140,ENSBTAG00000009084,ENSBTAG00000048057,ENSBTAG00000011143,ENSBTAG00000006471,ENSBTAG00000044172,ENSBTAG00000047856,ENSBTAG00000008461,ENSBTAG00000006945,ENSBTAG00000016323,ENSBTAG00000001403,ENSBTAG00000018465,ENSBTAG00000013013,ENSBTAG00000023445,ENSBTAG00000011147,ENSBTAG00000019952,ENSBTAG00000015377,ENSBTAG00000004495,ENSBTAG00000002966,ENSBTAG00000013600,…
GO:CC	nucleoplasm	GO:0005654	2.21e-14	13.6552	2996	2280	500	19011	ENSBTAG00000008482,ENSBTAG00000019043,ENSBTAG00000012581,ENSBTAG00000048057,ENSBTAG00000011143,ENSBTAG00000006471,ENSBTAG00000008461,ENSBTAG00000014727,ENSBTAG00000014915,ENSBTAG00000014451,ENSBTAG00000002460,ENSBTAG00000012463,ENSBTAG00000016323,ENSBTAG00000005871,ENSBTAG00000023445,ENSBTAG00000011147,ENSBTAG00000019952,ENSBTAG00000009258,ENSBTAG00000013600,ENSBTAG00000021899,ENSBTAG00000017321,…
GO:CC	intracellular anatomical structure	GO:0005622	2.57e-14	13.5901	13855	2280	1822	19011	ENSBTAG00000001753,ENSBTAG00000008482,ENSBTAG00000043399,ENSBTAG00000023718,ENSBTAG00000014233,ENSBTAG00000019043,ENSBTAG00000007970,ENSBTAG00000005155,ENSBTAG00000045781,ENSBTAG00000016363,ENSBTAG00000018399,ENSBTAG00000017140,ENSBTAG00000009084,ENSBTAG00000004971,ENSBTAG00000000213,ENSBTAG00000012581,ENSBTAG00000048057,ENSBTAG00000011143,ENSBTAG00000023607,ENSBTAG00000000566,ENSBTAG00000013727,…
AG00000002879	ENSBTAG00000016506	ENSBTAG00000045445	ENSBTAG00000017610	ENSBTAG00000021568	ENSBTAG00000018202	ENSBTAG00000015263	ENSBTAG00000006990	ENSBTAG00000022294	ENSBTAG00000011843	ENSBTAG00000009490	ENSBTAG00000013240
GO:CC	plasma membrane bounded cell projection	GO:0120025	9.22e-13	12.0354	1263	2280	245	19011	ENSBTAG00000014233,ENSBTAG00000005155,ENSBTAG00000000210,ENSBTAG00000048057,ENSBTAG00000005313,ENSBTAG00000015377,ENSBTAG00000018508,ENSBTAG00000020409,ENSBTAG00000007898,ENSBTAG00000019137,ENSBTAG00000004177,ENSBTAG00000018125,ENSBTAG00000003401,ENSBTAG00000016784,ENSBTAG00000011017,ENSBTAG00000018502,ENSBTAG00000020548,ENSBTAG00000018374,ENSBTAG00000005628,ENSBTAG00000009470,ENSBTAG00000045902,…
GO:CC	cell projection	GO:0042995	2.38e-12	11.6227	1313	2280	251	19011	ENSBTAG00000014233,ENSBTAG00000005155,ENSBTAG00000000210,ENSBTAG00000048057,ENSBTAG00000005313,ENSBTAG00000015377,ENSBTAG00000018508,ENSBTAG00000020409,ENSBTAG00000007898,ENSBTAG00000019137,ENSBTAG00000004177,ENSBTAG00000018125,ENSBTAG00000003401,ENSBTAG00000016784,ENSBTAG00000011017,ENSBTAG00000018502,ENSBTAG00000020548,ENSBTAG00000018374,ENSBTAG00000005628,ENSBTAG00000009470,ENSBTAG00000045902,…
GO:CC	cell junction	GO:0030054	2.71e-10	9.56715	1219	2280	229	19011	ENSBTAG00000002132,ENSBTAG00000048057,ENSBTAG00000011143,ENSBTAG00000021396,ENSBTAG00000044172,ENSBTAG00000047856,ENSBTAG00000005386,ENSBTAG00000014960,ENSBTAG00000015377,ENSBTAG00000018508,ENSBTAG00000020984,ENSBTAG00000004177,ENSBTAG00000006159,ENSBTAG00000002297,ENSBTAG00000003401,ENSBTAG00000011017,ENSBTAG00000012848,ENSBTAG00000018374,ENSBTAG00000009470,ENSBTAG00000045902,ENSBTAG00000010456,…
GO:CC	membrane-bounded organelle	GO:0043227	1.01e-07	6.99712	11107	2280	1468	19011	ENSBTAG00000008482,ENSBTAG00000043399,ENSBTAG00000023718,ENSBTAG00000014233,ENSBTAG00000019043,ENSBTAG00000007970,ENSBTAG00000005155,ENSBTAG00000016363,ENSBTAG00000004971,ENSBTAG00000000213,ENSBTAG00000012581,ENSBTAG00000048057,ENSBTAG00000011143,ENSBTAG00000023607,ENSBTAG00000013727,ENSBTAG00000006471,ENSBTAG00000021364,ENSBTAG00000002998,ENSBTAG00000008461,ENSBTAG00000014727,ENSBTAG00000003151,…
GO:CC	cytoskeleton	GO:0005856	1.37e-07	6.86179	1684	2280	284	19011	ENSBTAG00000005155,ENSBTAG00000018399,ENSBTAG00000048057,ENSBTAG00000000566,ENSBTAG00000014451,ENSBTAG00000001403,ENSBTAG00000009258,ENSBTAG00000020409,ENSBTAG00000018125,ENSBTAG00000003401,ENSBTAG00000016784,ENSBTAG00000031473,ENSBTAG00000011017,ENSBTAG00000018502,ENSBTAG00000018374,ENSBTAG00000004416,ENSBTAG00000009470,ENSBTAG00000017644,ENSBTAG00000014221,ENSBTAG00000000113,ENSBTAG00000033217,…
GO:CC	microtubule cytoskeleton	GO:0015630	6.43e-07	6.19211	1002	2280	183	19011	ENSBTAG00000048057,ENSBTAG00000000566,ENSBTAG00000014451,ENSBTAG00000001403,ENSBTAG00000009258,ENSBTAG00000020409,ENSBTAG00000018125,ENSBTAG00000016784,ENSBTAG00000031473,ENSBTAG00000018502,ENSBTAG00000004416,ENSBTAG00000009470,ENSBTAG00000017644,ENSBTAG00000000113,ENSBTAG00000046509,ENSBTAG00000003616,ENSBTAG00000017124,ENSBTAG00000008636,ENSBTAG00000015280,ENSBTAG00000044023,ENSBTAG00000027134,…
GO:CC	endomembrane system	GO:0012505	8.39e-07	6.07644	2690	2280	417	19011	ENSBTAG00000023718,ENSBTAG00000016363,ENSBTAG00000004971,ENSBTAG00000000213,ENSBTAG00000023607,ENSBTAG00000006471,ENSBTAG00000002998,ENSBTAG00000008461,ENSBTAG00000031802,ENSBTAG00000031435,ENSBTAG00000011147,ENSBTAG00000031178,ENSBTAG00000014843,ENSBTAG00000015377,ENSBTAG00000018508,ENSBTAG00000004495,ENSBTAG00000002966,ENSBTAG00000013600,ENSBTAG00000002316,ENSBTAG00000009777,ENSBTAG00000008390,…
GO:CC	organelle	GO:0043226	1.29849e-06	5.88656	12651	2280	1638	19011	ENSBTAG00000008482,ENSBTAG00000043399,ENSBTAG00000023718,ENSBTAG00000014233,ENSBTAG00000019043,ENSBTAG00000007970,ENSBTAG00000005155,ENSBTAG00000016363,ENSBTAG00000018399,ENSBTAG00000004971,ENSBTAG00000000213,ENSBTAG00000012581,ENSBTAG00000048057,ENSBTAG00000011143,ENSBTAG00000023607,ENSBTAG00000000566,ENSBTAG00000013727,ENSBTAG00000006471,ENSBTAG00000021364,ENSBTAG00000047856,ENSBTAG00000002998,…
GO:CC	synapse	GO:0045202	5.12031e-06	5.2907	725	2280	138	19011	ENSBTAG00000002132,ENSBTAG00000048057,ENSBTAG00000011143,ENSBTAG00000047856,ENSBTAG00000015377,ENSBTAG00000018508,ENSBTAG00000020984,ENSBTAG00000004177,ENSBTAG00000006159,ENSBTAG00000002297,ENSBTAG00000018374,ENSBTAG00000045902,ENSBTAG00000015470,ENSBTAG00000006167,ENSBTAG00000008636,ENSBTAG00000000497,ENSBTAG00000009269,ENSBTAG00000013867,ENSBTAG00000017764,ENSBTAG00000015996,ENSBTAG00000000799,…
GO:CC	neuron projection	GO:0043005	7.70895e-05	4.113	650	2280	122	19011	ENSBTAG00000048057,ENSBTAG00000005313,ENSBTAG00000015377,ENSBTAG00000018508,ENSBTAG00000019137,ENSBTAG00000004177,ENSBTAG00000018125,ENSBTAG00000020548,ENSBTAG00000045902,ENSBTAG00000017644,ENSBTAG00000004333,ENSBTAG00000006167,ENSBTAG00000024240,ENSBTAG00000008636,ENSBTAG00000000253,ENSBTAG00000021480,ENSBTAG00000017350,ENSBTAG00000003658,ENSBTAG00000006732,ENSBTAG00000032077,ENSBTAG00000001754,…
GO:CC	perinuclear region of cytoplasm	GO:0048471	0.000107849	3.96718	369	2280	78	19011	ENSBTAG00000007867,ENSBTAG00000020548,ENSBTAG00000005477,ENSBTAG00000009470,ENSBTAG00000008636,ENSBTAG00000017381,ENSBTAG00000004078,ENSBTAG00000013174,ENSBTAG00000021626,ENSBTAG00000020709,ENSBTAG00000002734,ENSBTAG00000011398,ENSBTAG00000014809,ENSBTAG00000008916,ENSBTAG00000018883,ENSBTAG00000014827,ENSBTAG00000020661,ENSBTAG00000006532,ENSBTAG00000017139,ENSBTAG00000018996,ENSBTAG00000017466,…
GO:CC	membrane-enclosed lumen	GO:0031974	0.000132726	3.87704	4324	2280	613	19011	ENSBTAG00000008482,ENSBTAG00000043399,ENSBTAG00000019043,ENSBTAG00000012581,ENSBTAG00000048057,ENSBTAG00000011143,ENSBTAG00000006471,ENSBTAG00000008461,ENSBTAG00000014727,ENSBTAG00000014915,ENSBTAG00000014451,ENSBTAG00000006548,ENSBTAG00000002460,ENSBTAG00000012463,ENSBTAG00000016323,ENSBTAG00000005871,ENSBTAG00000027795,ENSBTAG00000044667,ENSBTAG00000023445,ENSBTAG00000011147,ENSBTAG00000019952,…
GO:CC	intracellular organelle lumen	GO:0070013	0.000132726	3.87704	4324	2280	613	19011	ENSBTAG00000008482,ENSBTAG00000043399,ENSBTAG00000019043,ENSBTAG00000012581,ENSBTAG00000048057,ENSBTAG00000011143,ENSBTAG00000006471,ENSBTAG00000008461,ENSBTAG00000014727,ENSBTAG00000014915,ENSBTAG00000014451,ENSBTAG00000006548,ENSBTAG00000002460,ENSBTAG00000012463,ENSBTAG00000016323,ENSBTAG00000005871,ENSBTAG00000027795,ENSBTAG00000044667,ENSBTAG00000023445,ENSBTAG00000011147,ENSBTAG00000019952,…
GO:CC	organelle lumen	GO:0043233	0.000132726	3.87704	4324	2280	613	19011	ENSBTAG00000008482,ENSBTAG00000043399,ENSBTAG00000019043,ENSBTAG00000012581,ENSBTAG00000048057,ENSBTAG00000011143,ENSBTAG00000006471,ENSBTAG00000008461,ENSBTAG00000014727,ENSBTAG00000014915,ENSBTAG00000014451,ENSBTAG00000006548,ENSBTAG00000002460,ENSBTAG00000012463,ENSBTAG00000016323,ENSBTAG00000005871,ENSBTAG00000027795,ENSBTAG00000044667,ENSBTAG00000023445,ENSBTAG00000011147,ENSBTAG00000019952,…
GO:CC	intracellular membrane-bounded organelle	GO:0043231	0.000187468	3.72707	10724	2280	1394	19011	ENSBTAG00000008482,ENSBTAG00000043399,ENSBTAG00000023718,ENSBTAG00000019043,ENSBTAG00000007970,ENSBTAG00000016363,ENSBTAG00000004971,ENSBTAG00000000213,ENSBTAG00000012581,ENSBTAG00000048057,ENSBTAG00000011143,ENSBTAG00000023607,ENSBTAG00000013727,ENSBTAG00000006471,ENSBTAG00000021364,ENSBTAG00000002998,ENSBTAG00000008461,ENSBTAG00000014727,ENSBTAG00000003151,ENSBTAG00000014915,ENSBTAG00000014460,…
GO:CC	microtubule organizing center	GO:0005815	0.000369906	3.43191	622	2280	115	19011	ENSBTAG00000048057,ENSBTAG00000000566,ENSBTAG00000009258,ENSBTAG00000020409,ENSBTAG00000031473,ENSBTAG00000018502,ENSBTAG00000009470,ENSBTAG00000017644,ENSBTAG00000046509,ENSBTAG00000003616,ENSBTAG00000017124,ENSBTAG00000008636,ENSBTAG00000044023,ENSBTAG00000006528,ENSBTAG00000019445,ENSBTAG00000000687,ENSBTAG00000020179,ENSBTAG00000001673,ENSBTAG00000018940,ENSBTAG00000013658,ENSBTAG00000017462,…
GO:CC	intracellular organelle	GO:0043229	0.00057397	3.24111	12370	2280	1582	19011	ENSBTAG00000008482,ENSBTAG00000043399,ENSBTAG00000023718,ENSBTAG00000019043,ENSBTAG00000007970,ENSBTAG00000005155,ENSBTAG00000016363,ENSBTAG00000018399,ENSBTAG00000004971,ENSBTAG00000000213,ENSBTAG00000012581,ENSBTAG00000048057,ENSBTAG00000011143,ENSBTAG00000023607,ENSBTAG00000000566,ENSBTAG00000013727,ENSBTAG00000006471,ENSBTAG00000021364,ENSBTAG00000002998,ENSBTAG00000008461,ENSBTAG00000014727,…
GO:CC	nuclear lumen	GO:0031981	0.000808136	3.09252	4049	2280	571	19011	ENSBTAG00000008482,ENSBTAG00000043399,ENSBTAG00000019043,ENSBTAG00000012581,ENSBTAG00000048057,ENSBTAG00000011143,ENSBTAG00000006471,ENSBTAG00000008461,ENSBTAG00000014727,ENSBTAG00000014915,ENSBTAG00000014451,ENSBTAG00000002460,ENSBTAG00000012463,ENSBTAG00000016323,ENSBTAG00000005871,ENSBTAG00000044667,ENSBTAG00000023445,ENSBTAG00000011147,ENSBTAG00000019952,ENSBTAG00000009258,ENSBTAG00000013600,…
GO:CC	cilium	GO:0005929	0.000972873	3.01194	487	2280	93	19011	ENSBTAG00000014233,ENSBTAG00000005155,ENSBTAG00000020409,ENSBTAG00000018125,ENSBTAG00000016784,ENSBTAG00000018502,ENSBTAG00000005628,ENSBTAG00000017644,ENSBTAG00000040547,ENSBTAG00000014221,ENSBTAG00000001842,ENSBTAG00000002600,ENSBTAG00000021480,ENSBTAG00000015547,ENSBTAG00000006528,ENSBTAG00000003508,ENSBTAG00000000687,ENSBTAG00000021336,ENSBTAG00000002631,ENSBTAG00000012246,ENSBTAG00000013658,…
GO:CC	centrosome	GO:0005813	0.00102207	2.99052	514	2280	97	19011	ENSBTAG00000048057,ENSBTAG00000000566,ENSBTAG00000009258,ENSBTAG00000020409,ENSBTAG00000031473,ENSBTAG00000009470,ENSBTAG00000046509,ENSBTAG00000003616,ENSBTAG00000017124,ENSBTAG00000008636,ENSBTAG00000044023,ENSBTAG00000006528,ENSBTAG00000019445,ENSBTAG00000000687,ENSBTAG00000020179,ENSBTAG00000001673,ENSBTAG00000013658,ENSBTAG00000017462,ENSBTAG00000034875,ENSBTAG00000013149,ENSBTAG00000004524,…
GO:CC	cell periphery	GO:0071944	0.00393635	2.40491	4235	2280	588	19011	ENSBTAG00000001753,ENSBTAG00000019404,ENSBTAG00000023718,ENSBTAG00000005155,ENSBTAG00000003585,ENSBTAG00000017140,ENSBTAG00000004971,ENSBTAG00000002132,ENSBTAG00000048057,ENSBTAG00000021396,ENSBTAG00000021364,ENSBTAG00000002998,ENSBTAG00000005313,ENSBTAG00000002460,ENSBTAG00000012463,ENSBTAG00000005386,ENSBTAG00000016323,ENSBTAG00000001403,ENSBTAG00000014960,ENSBTAG00000018465,ENSBTAG00000031178,…
GO:CC	vesicle	GO:0031982	0.00406483	2.39096	1266	2280	201	19011	ENSBTAG00000002998,ENSBTAG00000011147,ENSBTAG00000031178,ENSBTAG00000014843,ENSBTAG00000015377,ENSBTAG00000018508,ENSBTAG00000002966,ENSBTAG00000002316,ENSBTAG00000020607,ENSBTAG00000020548,ENSBTAG00000005477,ENSBTAG00000018374,ENSBTAG00000004333,ENSBTAG00000000113,ENSBTAG00000018881,ENSBTAG00000015470,ENSBTAG00000001136,ENSBTAG00000006167,ENSBTAG00000008636,ENSBTAG00000024107,ENSBTAG00000013869,…
GO:CC	endoplasmic reticulum	GO:0005783	0.00535571	2.27118	1068	2280	173	19011	ENSBTAG00000023718,ENSBTAG00000016363,ENSBTAG00000004971,ENSBTAG00000000213,ENSBTAG00000023607,ENSBTAG00000008461,ENSBTAG00000031435,ENSBTAG00000011147,ENSBTAG00000015377,ENSBTAG00000004495,ENSBTAG00000013600,ENSBTAG00000008390,ENSBTAG00000013218,ENSBTAG00000004557,ENSBTAG00000044179,ENSBTAG00000002112,ENSBTAG00000020416,ENSBTAG00000003809,ENSBTAG00000020606,ENSBTAG00000020607,ENSBTAG00000008431,…
GO:CC	endosome	GO:0005768	0.00712119	2.14745	572	2280	102	19011	ENSBTAG00000002998,ENSBTAG00000011147,ENSBTAG00000031178,ENSBTAG00000015377,ENSBTAG00000018508,ENSBTAG00000002966,ENSBTAG00000002316,ENSBTAG00000020607,ENSBTAG00000018374,ENSBTAG00000001136,ENSBTAG00000024107,ENSBTAG00000014255,ENSBTAG00000027134,ENSBTAG00000019750,ENSBTAG00000014074,ENSBTAG00000006589,ENSBTAG00000020335,ENSBTAG00000018993,ENSBTAG00000032914,ENSBTAG00000007175,ENSBTAG00000006464,…
GO:CC	recycling endosome	GO:0055037	0.00726963	2.13849	109	2280	29	19011	ENSBTAG00000002998,ENSBTAG00000031178,ENSBTAG00000014255,ENSBTAG00000027134,ENSBTAG00000006589,ENSBTAG00000032914,ENSBTAG00000009507,ENSBTAG00000019290,ENSBTAG00000021626,ENSBTAG00000005493,ENSBTAG00000020130,ENSBTAG00000006816,ENSBTAG00000021678,ENSBTAG00000018387,ENSBTAG00000017139,ENSBTAG00000001948,ENSBTAG00000001662,ENSBTAG00000000985,ENSBTAG00000000446,ENSBTAG00000016401,ENSBTAG00000019365,…
GO:CC	organelle membrane	GO:0031090	0.0157994	1.80136	1893	2280	281	19011	ENSBTAG00000005155,ENSBTAG00000004971,ENSBTAG00000000213,ENSBTAG00000023607,ENSBTAG00000014460,ENSBTAG00000011147,ENSBTAG00000031178,ENSBTAG00000014843,ENSBTAG00000015377,ENSBTAG00000018508,ENSBTAG00000004495,ENSBTAG00000002966,ENSBTAG00000009777,ENSBTAG00000013218,ENSBTAG00000004557,ENSBTAG00000044179,ENSBTAG00000002112,ENSBTAG00000018653,ENSBTAG00000020416,ENSBTAG00000020607,ENSBTAG00000020548,…
GO:CC	cytoplasmic vesicle	GO:0031410	0.018175	1.74053	1172	2280	184	19011	ENSBTAG00000002998,ENSBTAG00000011147,ENSBTAG00000031178,ENSBTAG00000014843,ENSBTAG00000015377,ENSBTAG00000018508,ENSBTAG00000002966,ENSBTAG00000002316,ENSBTAG00000020607,ENSBTAG00000020548,ENSBTAG00000005477,ENSBTAG00000018374,ENSBTAG00000004333,ENSBTAG00000018881,ENSBTAG00000015470,ENSBTAG00000001136,ENSBTAG00000006167,ENSBTAG00000008636,ENSBTAG00000024107,ENSBTAG00000013869,ENSBTAG00000014255,…
GO:CC	intracellular vesicle	GO:0097708	0.0209825	1.67814	1175	2280	184	19011	ENSBTAG00000002998,ENSBTAG00000011147,ENSBTAG00000031178,ENSBTAG00000014843,ENSBTAG00000015377,ENSBTAG00000018508,ENSBTAG00000002966,ENSBTAG00000002316,ENSBTAG00000020607,ENSBTAG00000020548,ENSBTAG00000005477,ENSBTAG00000018374,ENSBTAG00000004333,ENSBTAG00000018881,ENSBTAG00000015470,ENSBTAG00000001136,ENSBTAG00000006167,ENSBTAG00000008636,ENSBTAG00000024107,ENSBTAG00000013869,ENSBTAG00000014255,…
GO:CC	actin cytoskeleton	GO:0015629	0.0249212	1.60343	372	2280	70	19011	ENSBTAG00000018399,ENSBTAG00000003401,ENSBTAG00000033217,ENSBTAG00000017764,ENSBTAG00000009786,ENSBTAG00000009218,ENSBTAG00000007806,ENSBTAG00000012818,ENSBTAG00000012575,ENSBTAG00000015926,ENSBTAG00000043971,ENSBTAG00000004524,ENSBTAG00000001450,ENSBTAG00000004896,ENSBTAG00000025136,ENSBTAG00000015625,ENSBTAG00000001081,ENSBTAG00000021632,ENSBTAG00000020148,ENSBTAG00000033190,ENSBTAG00000005470,…
GO:CC	Golgi apparatus	GO:0005794	0.0347413	1.45915	966	2280	154	19011	ENSBTAG00000006471,ENSBTAG00000031802,ENSBTAG00000014843,ENSBTAG00000013600,ENSBTAG00000013218,ENSBTAG00000008673,ENSBTAG00000020607,ENSBTAG00000020548,ENSBTAG00000004333,ENSBTAG00000000113,ENSBTAG00000014841,ENSBTAG00000003586,ENSBTAG00000017256,ENSBTAG00000014102,ENSBTAG00000001136,ENSBTAG00000012454,ENSBTAG00000020180,ENSBTAG00000009209,ENSBTAG00000002826,ENSBTAG00000000799,ENSBTAG00000005526,…
GO:CC	plasma membrane	GO:0005886	0.0476027	1.32237	3921	2280	537	19011	ENSBTAG00000001753,ENSBTAG00000019404,ENSBTAG00000023718,ENSBTAG00000005155,ENSBTAG00000003585,ENSBTAG00000017140,ENSBTAG00000004971,ENSBTAG00000002132,ENSBTAG00000048057,ENSBTAG00000021396,ENSBTAG00000021364,ENSBTAG00000002998,ENSBTAG00000005313,ENSBTAG00000002460,ENSBTAG00000012463,ENSBTAG00000005386,ENSBTAG00000016323,ENSBTAG00000001403,ENSBTAG00000014960,ENSBTAG00000018465,ENSBTAG00000031178,…
KEGG	Metabolic pathways	KEGG:01100	0.00708013	2.14996	1506	1092	255	7941	ENSBTAG00000036262,ENSBTAG00000023607,ENSBTAG00000013727,ENSBTAG00000006548,ENSBTAG00000005871,ENSBTAG00000013013,ENSBTAG00000001721,ENSBTAG00000021899,ENSBTAG00000023384,ENSBTAG00000033679,ENSBTAG00000012100,ENSBTAG00000039522,ENSBTAG00000004557,ENSBTAG00000044179,ENSBTAG00000020416,ENSBTAG00000026812,ENSBTAG00000003809,ENSBTAG00000008431,ENSBTAG00000020548,ENSBTAG00000003069,ENSBTAG00000021832,…
KEGG	Axon guidance	KEGG:04360	0.0410499	1.38669	175	1092	41	7941	ENSBTAG00000044111,ENSBTAG00000048057,ENSBTAG00000018765,ENSBTAG00000047856,ENSBTAG00000005313,ENSBTAG00000045902,ENSBTAG00000020244,ENSBTAG00000007281,ENSBTAG00000008942,ENSBTAG00000014543,ENSBTAG00000007766,ENSBTAG00000011245,ENSBTAG00000003183,ENSBTAG00000009778,ENSBTAG00000009438,ENSBTAG00000015926,ENSBTAG00000002350,ENSBTAG00000031658,ENSBTAG00000004896,ENSBTAG00000009565,ENSBTAG00000016515,…
REAC	RHOA GTPase cycle	REAC:R-BTA-8980692	0.0016553	2.78112	89	658	28	4894	ENSBTAG00000000113,ENSBTAG00000008942,ENSBTAG00000009218,ENSBTAG00000020179,ENSBTAG00000018003,ENSBTAG00000015144,ENSBTAG00000002350,ENSBTAG00000030499,ENSBTAG00000030259,ENSBTAG00000011770,ENSBTAG00000038375,ENSBTAG00000031701,ENSBTAG00000013401,ENSBTAG00000005984,ENSBTAG00000012443,ENSBTAG00000017289,ENSBTAG00000017424,ENSBTAG00000000333,ENSBTAG00000002051,ENSBTAG00000020566,ENSBTAG00000004723,…
REAC	Signaling by Rho GTPases	REAC:R-BTA-194315	0.031888	1.49637	242	658	53	4894	ENSBTAG00000047856,ENSBTAG00000018312,ENSBTAG00000011017,ENSBTAG00000004416,ENSBTAG00000006560,ENSBTAG00000000113,ENSBTAG00000008942,ENSBTAG00000009218,ENSBTAG00000009334,ENSBTAG00000020179,ENSBTAG00000018003,ENSBTAG00000021336,ENSBTAG00000015144,ENSBTAG00000002350,ENSBTAG00000030499,ENSBTAG00000030259,ENSBTAG00000002190,ENSBTAG00000011770,ENSBTAG00000038375,ENSBTAG00000031701,ENSBTAG00000013401,…
