# Supplementary material for: Effect of Superovulation Treatment on Oocyte’s DNA Methylation
Source: Int J Mol Sci. 2022 Dec 18;23(24):16158. doi: 10.3390/ijms232416158 (PMC9785075; doi:10.3390/ijms232416158)
Supplement: Supplementary file 1 [file ijms-23-16158-s001.zip › Supplementary Table S7.xlsx]

## Sheet: Imprinted genes & DNMT
Gene	Chr	Start	End	Non stimulated oocytes	Stimulated oocytes
PEG10	4	11912009	11924714	96.84	93.86
MEST (PEG1)	4	95061474	95079689	58.79	64.23
NAP1L5	6	37509213	37511141	100	98.83
PLAGL1 (ZAC1)	9	82418091	82508603	95.69	94.28
IGF2R	9	97638102	97741388	92.3	89.1
GNAS (SCG6)	13	58009923	58048997	58.42	58.37
GNAS	13	58009925	58023710	79.17	75.06
NNAT	13	67118490	67120881	100	93.91
PEG3	18	64099192	64122748	26.31	25
APEG3	18	64102228	64102731	29.63	56.06
MIMT1	18	64291061	64369387	89.21	83.38
USP29	18	64534225	64536743	87.5	89.66
SNRPN	21	2566	25936	100	96.05
MEG3	21	67377727	67395997	23.32	32.19
MEG9	21	67605475	67610413	46.95	76.15
CDKN1C	29	48728978	48729340	NaN	88.89
KvDMR1 ICR	29	48908122	48908506	NaN	0
PHLDA2	29	49329504	49330559	1.82	2.35
CDKN1C UMD	29	49369270	49369632	0	0.19
H19/IGF2 ICR	29	49507662	49507979	100	98.18
KvDMR1 ICR UMD	29	49553181	49553565	NaN	47.32
TSSC4	29	49836432	49840072	81.8	52.27
ASCL2	29	49955760	49957635	7.81	4.23
IGF2	29	50037872	50065231	11.21	8.56
H19/IGF2 ICR UMD	29	50149097	50149414	0	3.18
H19	29	50150775	50153147	5.92	10.98
XIST	X	82261156	82294467	21.79	29.28
DNMT1	7	15913446	15956917	82.34	83.56
DNMT3A	11	74030425	74059688	87.41	88.15
DNAMT3B	13	62700411	62721124	97.92	95.12

## Sheet: CGI
Probe	Chr	Start	End	Feature	Non stimulated oocytes	Stimulated oocytes
oe = 0.79	4	11911587	11912932	PEG10	77.16	83.13
oe = 0.96	4	11918813	11920781	PEG10	100	95.03
oe = 1.06	4	95061652	95062066	MEST (PEG1)	1.79	4.23
oe = 0.66	4	95065544	95067176	MEST (PEG1)	97.06	77.37
oe = 0.79	7	15956253	15957123	DNMT1	0.14	0.51
oe = 0.91	9	82473311	82474099	PLAGL1 (ZAC1)	100	97.35
oe = 0.84	9	97638105	97638831	IGF2R	0	1.01
oe = 0.85	9	97661690	97664554	IGF2R	97.94	88.54
oe = 0.93	9	97694132	97695170	IGF2R	98.89	94.38
oe = 1.03	9	97709323	97709763	IGF2R	100	97.55
oe = 0.87	9	97717801	97718544	IGF2R	100	89.86
oe = 0.78	9	97726011	97726457	IGF2R	100	92.5
oe = 0.73	9	97726828	97727686	IGF2R	92.31	86.83
oe = 1.07	9	97728580	97728987	IGF2R	97.37	65.52
oe = 0.97	9	97733035	97733485	IGF2R	95.12	82.32
oe = 0.97	9	97739469	97740031	IGF2R	97.22	95.7
oe = 0.75	13	58032833	58035047	GNAS (SCG6)	97.3	81.26
oe = 0.75	13	58036131	58038658	GNAS (SCG6)	94.19	90.58
oe = 0.80	13	58046414	58049281	GNAS (SCG6)	4.13	5.84
oe = 0.77	13	67118381	67118926	NNAT	95.65	100
oe = 0.94	18	64098529	64099837	PEG3	4.13	4.31
oe = 0.68	18	64288382	64291982	MIMT1	97.89	84.87
oe = 1.00	18	64308014	64308768	MIMT1	0	1.08
oe = 0.83	21	25390	26168	SNRPN	95.24	97.91
oe = 0.91	29	49329039	49330189	PHLDA2	2.02	1.41
oe = 0.90	29	49368555	49370641	CDKN1C UMD	0.67	1.81
oe = 0.87	29	49552845	49554801	KvDMR1 ICR UMD	100	58.57
oe = 0.82	29	49839601	49840639	TSSC4	0	1.02
oe = 0.83	29	49954344	49957413	ASCL2	3.86	3.4
oe = 0.95	29	50050992	50051620	IGF2	3.23	2.19
oe = 0.90	29	50054173	50057650	IGF2	5.25	4.26
oe = 0.60	29	50060777	50062428	IGF2	2.63	10.92
oe = 0.81	29	50064110	50065150	IGF2	44.91	5.43
oe = 0.69	29	50151359	50152214	H19	8	11.43
