# Supplementary material for: Effect of Superovulation Treatment on Oocyte’s DNA Methylation
Source: Int J Mol Sci. 2022 Dec 18;23(24):16158. doi: 10.3390/ijms232416158 (PMC9785075; doi:10.3390/ijms232416158)
Supplement: Supplementary file 1 [file ijms-23-16158-s001.zip › Supplementary Table S8.XLSX]

## Sheet: All samples before QC
Sample	Total Reads	Aligned Reads	Unique Reads (remaining)	Unique reads average)	Total Cs	Methylated CpGs	Unmethylated CpGs	Methylated chgs	Unmethylated chgs	Methylated CHHs	Unmethylated CHHs	CpGme	CHGme	CHHme
nBno_R1	24714124	8384937	4630645	4.52326e+06	99897914	5164346	3967753	370202	26000952	1051511	63343150	56.6	1.4	1.6
nBno_R3	23734280	7403459	4415884		95130964	4909094	3822237	366004	24810605	1068375	60154649	56.2	1.5	1.7
ns8_R1	5156800	1657271	662731	666252	14524775	879811	1046190	184403	3984956	502404	7927011	45.7	4.4	6
ns8_R3	5104877	1632278	669772		14662207	877503	1049358	186724	4022548	511014	8015060	45.5	4.4	6
ns9_R1	6474286	1663631	799821	781097	17265730	746950	971472	193245	4309883	580426	10463754	43.5	4.3	5.3
ns9_R3	6119822	1475280	762373		16396986	708996	928025	187362	4085920	574219	9912464	43.3	4.4	5.5
ns10_R1	4105292	1069743	320371	315789	6758155	317785	370430	101438	1630397	346329	3991776	46.2	5.9	8
ns10_R3	3877991	965116	311207		6540076	308313	357751	100700	1573194	353656	3846462	46.3	6	8.4
ns11_R1	6491631	1699675	374390	365109	8031952	364863	476753	118169	1945827	394288	4732052	43.4	5.7	7.7
ns11_R3	6136344	1524963	355828		7577500	344453	450164	114747	1825704	400087	4442345	43.3	5.9	8.3
ns12_R1	2959578	570973	175708	176010	3622822	177143	204696	61842	849799	240303	2089039	46.4	6.8	10.3
ns12_R3	2929087	543452	176311		3636727	177081	205028	63478	849452	251831	2089857	46.3	7	10.8
ns13_R1	3798619	881074	355347	352162	7738793	449117	371391	29303	2053427	111176	4724379	54.7	1.4	2.3
ns13_R3	3587409	800717	348976		7570689	437006	361567	30651	2007586	123176	4610703	54.7	1.5	2.6
ns14_R1	796045	244726	79991	79800	1630783	77627	103031	31522	371823	112692	934088	43	7.8	10.8
ns14_R3	785796	237510	79609		1624986	76851	99810	32765	367389	121158	927013	43.5	8.2	11.6
ns15_R1	2477687	596965	227040	226682	4922811	302118	380162	66624	1318759	190316	2664832	44.3	4.8	6.7
ns15_R3	2453891	581237	226325		4901811	300820	373698	65907	1313409	193851	2654126	44.6	4.8	6.8
ns16_R1	1247514	413037	168561	168790	3604714	178795	245650	50776	903513	177134	2048846	42.1	5.3	8
ns16_R3	1234941	402418	169019		3615471	178655	241779	53282	900452	191121	2050182	42.5	5.6	8.5
ns17_R1	17727885	7195789	5287117	5242647	117711546	6792900	5939586	302125	32275625	809289	71592021	53.4	0.9	1.1
ns17_R3	17201070	6770268	5198177		115349306	6541176	5783940	301869	31617326	822140	70282855	53.1	0.9	1.2
ns19_R1	1350217	321712	136976	135444	2905621	176388	245610	44374	776518	141836	1520895	41.8	5.4	8.5
ns19_R3	1337336	315004	133911		2848263	171745	237509	43331	760912	138939	1495827	42	5.4	8.5
ns20_R1	17948857	5653050	4516390	4.4778e+06	98990393	7343277	5546694	212344	29048118	561576	56278384	57	0.7	1
ns20_R3	17771143	5452556	4439203		97009932	7112233	5440095	210453	28452110	571455	55223586	56.7	0.7	1
ns23_R1	2032600	348682	177884	177050	3795006	326362	205971	15770	1073249	59798	2113856	61.3	1.4	2.8
ns23_R3	2013249	338254	176216		3753662	321278	201605	16036	1061599	62880	2090264	61.4	1.5	2.9
ns24_R1	2401348	344025	71816	70871	1410153	91117	119800	31719	359115	116356	692046	43.2	8.1	14.4
ns24_R3	2353839	333032	69926		1370105	88833	115622	30658	347142	118942	668908	43.4	8.1	15.1
s1_R1	1436840	532643	194586	190582	4129007	223962	271429	76575	1023193	266839	2267009	45.2	7	10.5
s1_R3	1394262	486154	186579		3951660	213320	257034	75052	972624	268661	2164969	45.4	7.2	11
s3_R1	23930714	9688669	5079903	5007226	112444984	6534772	4990172	367722	29925235	1053861	69573222	56.7	1.2	1.5
s3_R3	22908796	8839327	4934549		108849522	6307642	4872541	367306	29055612	1077800	67168621	56.4	1.2	1.6
s4_R1	2857049	1154235	390813	376390	8529134	396706	560206	106094	2152527	325938	4987663	41.5	4.7	6.1
s4_R3	2705767	1046317	361966		7867449	367162	511581	99865	1973084	320790	4594967	41.8	4.8	6.5
s6_R1	2644096	916847	63354	62520	1136536	60797	71262	34730	215286	162678	591783	46	13.9	21.6
s6_R3	2601854	885728	61686		1107962	59956	66500	35051	207999	167142	571314	47.4	14.4	22.6
s7_R1	2384500	876030	292831	288968	6325963	298071	419532	83570	1581359	270884	3672547	41.5	5	6.9
s7_R3	2350203	840483	285106		6152308	290407	407143	82123	1534271	271717	3566647	41.6	5.1	7.1
s8_R1	11151126	4296434	1149127	1135158	25309864	1151411	1510310	272049	6404574	802632	15168888	43.3	4.1	5
s8_R3	10701536	3969022	1121189		24614882	1122935	1471398	270695	6223003	814380	14712471	43.3	4.2	5.2
s9_R1	6517782	1892195	666145	661279	14633489	675254	893195	155305	3705836	486261	8717638	43.1	4	5.3
s9_R3	6423542	1804360	656413		14355903	663025	876101	154632	3636437	491667	8534041	43.1	4.1	5.4
s11_R1	25439244	4103259	1523276	1538998	34081134	1750554	1976855	252011	8836209	834013	20431492	47	2.8	3.9
s11_R3	24522391	4092092	1554720		34547602	1754304	1973339	250775	8998384	839427	20731373	47.1	2.7	3.9
s13_R1	3311173	398726	174277	168595	3711995	226194	214167	43497	942793	191393	2093951	51.4	4.4	8.4
s13_R3	3187408	355880	162913		3439236	206798	196094	43534	858856	202157	1931797	51.3	4.8	9.5
s14_R1	56594561	13826382	5730995	5603997	126708039	6605376	6084079	673328	33153453	1955475	78236328	52.1	2	2.4
s14_R3	54097985	12300647	5476999		120524074	6301972	5854102	661780	31561193	1992623	74152404	51.8	2.1	2.6
s16_R1	7718398	961897	623661	579676	13647524	839643	675899	65399	3691514	234774	8140295	55.4	1.7	2.8
s16_R3	7343264	801534	535691		11613452	714433	569251	63605	3084257	253835	6928071	55.7	2	3.5
s18_R1	999974	371239	144475	138538	3062579	175689	204202	57829	762452	216449	1645958	46.2	7	11.6
s18_R3	975582	333935	132601		2803378	160742	183099	56097	684757	219941	1498742	46.7	7.6	12.8
s19_R1	1310799	165646	75119	71889	1531478	80143	92902	34240	355572	133142	835479	46.3	8.8	13.7
s19_R3	1274695	144145	68659		1401330	73669	83368	32649	317273	134553	759818	46.9	9.3	15
s25_R1	3190067	334695	264680	267520	5697576	384621	302151	15395	1631251	48301	3315857	56	0.9	1.4
s25_R3	3103425	323014	270360		5782720	386226	306297	15411	1654963	54368	3365455	55.8	0.9	1.6
s26_R1	1154667	438263	237726	230992	5142805	336087	292484	52391	1362811	181803	2917229	53.5	3.7	5.9
s26_R3	1143943	402444	224258		4837076	313184	271706	51054	1271895	188454	2740783	53.5	3.9	6.4
s27_R1	9906591	3887659	1514179	1.49525e+06	33368329	1606913	1869870	295490	8580204	857865	20157987	46.2	3.3	4.1
s27_R3	9527685	3536117	1476328		32466417	1563665	1831387	294439	8352684	873916	19550326	46.1	3.4	4.3
s29_R1	2086334	693184	433463	417886	9508624	622907	520946	48681	2610391	170675	5535024	54.5	1.6	3
s29_R3	2062618	615543	402310		8798371	576194	481664	48092	2397800	176859	5117762	54.5	2	3.3
s30_R1	1180730	416320	244288	236852	5248060	355098	274939	30838	1427485	123084	3036616	56.4	2.1	3.9
s30_R3	1164492	377128	229416		4907430	332930	254278	32080	1321117	136102	2830923	56.7	2.4	4.6
s32_R1	10911125	2519622	1173665	1.16982e+06	26342024	1492150	1924622	227319	7206955	656749	14834229	43.7	3.1	4.2
s32_R3	10654913	2392267	1165980		26052061	1461527	1903711	226594	7123009	672286	14664934	43.4	3.1	4.4
s35_R1	27968771	12045723	3832268	3.83441e+06	84799482	4206442	4456777	551333	22028134	1592362	51964434	48.6	2.4	3
s35_R3	26858680	10916588	3836543		84695523	4216447	4517099	564791	22082502	1646610	51668074	48.3	2.5	3.1
sO_R1	4652135	1193209	481278	477299	10604539	623912	772757	139355	2861019	392809	5814687	44.7	4.6	6.3
sO_R3	4554425	1141360	473320		10377131	605900	751667	136515	2797490	388225	5697334	44.6	4.7	6.4
sP_R1	1483994	317677	128014	126476	2698158	167268	237582	42768	724156	134855	1391529	41.3	5.6	8.8
sP_R3	1468281	307936	124937		2637328	162819	229467	41730	708357	134600	1360355	41.5	5.6	9
sT_R1	15669673	9409187	2453246	2.35012e+06	53288020	2244977	2888864	562677	13358221	1623330	32609951	43.7	4	4.7
sT_R3	15000652	8292501	2246989		49062073	2092152	2728886	534115	12256420	1594565	29855935	43.4	4.2	5.1
sI_R1	12849174	7491864	2015854	1.91584e+06	44025936	1810040	2437979	416542	11054138	1266535	27040702	42.6	3.6	4.5
sI_R3	12274121	6515633	1815819		39909601	1662810	2264205	395803	9951472	1250098	24385213	42.3	3.8	4.9
sII_R1	515192	261845	92444	87327.5	1935898	102904	129442	28666	509139	86435	1079312	44.3	5.3	7.4
sII_R3	489467	221850	82211		1743920	91863	112387	30626	424593	111392	973059	45	6.7	10.3
sIII_R1	1986410	1255295	393448	362502	8347862	372028	456649	95846	2121234	288674	5013431	44.9	4.3	5.4
sIII_R3	1866148	1031818	331556		7111202	321653	382487	92759	1725057	321991	4267255	45.7	5.1	7
sIV_R1	3183258	1863119	674315	626866	14500720	629566	784184	164224	3637092	490293	8795361	44.5	4.3	5.3
sIV_R3	3014303	1577902	579418		12545386	555956	682573	154209	3074301	502923	7575424	44.9	4.8	6.2
sV_R1	7490579	3995236	1241402	1.17172e+06	26916888	1121789	1481967	261029	6765328	817733	16469042	43.1	3.7	4.7
sV_R3	7205765	3470976	1102035		23999305	1016879	1339146	247760	5966143	820681	14608696	43.2	4	5.3
sVi_R1	10773152	6260313	1568792	1495384	34043102	1570749	1753834	370331	8560607	1104679	20682902	47.2	4.1	5.1
sVi_R3	10346918	5485427	1421976		30972160	1446984	1636665	353223	7735365	1107466	18692457	46.9	4.4	5.6
sVI_R1	2087189	610383	219050	209684	4561838	207823	246460	65990	1089573	221593	2730399	45.7	5.7	7.5
sVI_R3	1933317	540594	200319		4163077	190688	224701	62583	993058	217648	2474399	45.9	5.9	8.1
sVII_R1	6731215	3697838	1038450	986012	22512891	985518	1245706	242590	5659029	745503	13634545	44.2	4.1	5.2
sVII_R3	6471506	3228537	933575		20321089	901735	1140922	232558	5053005	749675	12243194	44.1	4.4	5.8
sVIII_R1	3159049	705893	189975	185457	3930723	186780	229306	67169	924871	240674	2281923	44.9	6.8	9.5
sVIII_R3	2967459	630955	180939		3712908	175583	216548	65759	867940	244938	2142140	44.8	7	10.3
